# Supplementary material for: Sex- and region-specific cortical and hippocampal whole genome transcriptome profiles from control and APP/PS1 Alzheimer’s disease mice
Source: PLoS One. 2024 Feb 7;19(2):e0296959. doi: 10.1371/journal.pone.0296959 (PMC10849391; doi:10.1371/journal.pone.0296959)
Supplement: S1 File — S1 Fig: Genotyping of APP/PS1 AD mice and WT control animals. S2 Fig: 3D image of the murine brain including the RS cortex and hippocampus (BROIs) used for transcriptome analysis in our study. S3 Fig: PCA of transcriptomes from the RS cortex and hippocampus of WT controls and APP/PS1 AD mice of both sexes. S4 Fig: Hierarchical clustering of transcriptome data from the RS cortex and hippocampus of WT control and APP/PS1 AD mice of both sexes. S5 Fig: Bar diagrams of the top 30 candidates of DEGs with highest significant FCs (FC > 1.5 and FC < -1.5, p < 0.05). S6 Fig: Pathway analysis of intersectional and signature gene sets in APP/PS1 subgroups. S7 Fig: Comparative qPCR analysis of selected gene transcript levels from the hippocampus of female and male APP/PS1 AD with 5XFAD mice. S1 Table: PCR reaction set-up using PCR Mastermix and genomic DNA. S2 Table: Materials used for one-color microarray-based gene expression data collection. S3 Table: Software used for one-color microarray-based gene expression data collection. S4 Table: Details on genes, forward and reverse primer sequences and annealing temperatures relevant for qPCR experimentation. S5 Table: Characteristics of DEGs in the RS cortex of female APP/PS1 AD mice. S6 Table: Characteristics of DEGs in the hippocampus of female APP/PS1 AD mice. S7 Table: Characteristics of DEGs in the RS cortex of male APP/PS1 AD mice. S8 Table: Characteristics of DEGs in the hippocampus of male APP/PS1 AD mice. S9 Table: Venn analysis of DEGs in the RS cortex and hippocampus of female APP/PS1 AD mice. S10 Table: Venn analysis of DEGs genes in the RS cortex and hippocampus of male APP/PS1 AD mice. S11 Table: Venn analysis of DEGs in the RS cortex of male and female APP/PS1 AD mice. S12 Table: Venn analysis of DEGs in the hippocampus of male and female APP/PS1 AD mice. S13 Table: Differentially regulated l(i)ncRNAs in APP/PS1 AD vs. WT mice. S14 Table: qPCR-based FC analysis of selected genes in the hippocampus of APP/PS1 AD vs. [file pone.0296959.s001.zip]

Archive with 48 entries (38 files):
- Supplementary Files_R1/Supplementary Figure 1_Genotyping.pdf
- Supplementary Files_R1/Supplementary Figure 2_BROIs.pdf
- Supplementary Files_R1/Supplementary Figure 3_PCA_final.pdf
- Supplementary Files_R1/Supplementary Figure 4_Heatmaps.pdf
- Supplementary Files_R1/Supplementary Figure 5_max FC DEGs.pdf
- Supplementary Files_R1/Supplementary Figure 6_Pathways_downreg genes/
- Supplementary Files_R1/Supplementary Figure 6_Pathways_downreg genes/Signature_down_DEGs_female_Hip_APPPS1/
- Supplementary Files_R1/Supplementary Figure 6_Pathways_downreg genes/Signature_down_DEGs_female_Hip_APPPS1/Pathway analysis report.pdf
- Supplementary Files_R1/Supplementary Figure 6_Pathways_downreg genes/Signature_down_DEGs_female_RS Cx_APPPS1/
- Supplementary Files_R1/Supplementary Figure 6_Pathways_downreg genes/Signature_down_DEGs_female_RS Cx_APPPS1/Pathway analysis report.pdf
- Supplementary Files_R1/Supplementary Figure 6_Pathways_downreg genes/Signature_down_DEGs_male_Hip_APPPS1/
- Supplementary Files_R1/Supplementary Figure 6_Pathways_downreg genes/Signature_down_DEGs_male_Hip_APPPS1/Pathway analysis report.pdf
- Supplementary Files_R1/Supplementary Figure 6_Pathways_downreg genes/Signature_down_DEGs_male_Rs Cx_APPPS1/
- Supplementary Files_R1/Supplementary Figure 6_Pathways_downreg genes/Signature_down_DEGs_male_Rs Cx_APPPS1/Pathway analysis report.pdf
- Supplementary Files_R1/Supplementary Figure 6_Pathways_upreg genes/
- Supplementary Files_R1/Supplementary Figure 6_Pathways_upreg genes/Signature genes up_DEGs_female_Hip_APPPS1/
- Supplementary Files_R1/Supplementary Figure 6_Pathways_upreg genes/Signature genes up_DEGs_female_Hip_APPPS1/Pathway analysis report.pdf
- Supplementary Files_R1/Supplementary Figure 6_Pathways_upreg genes/Signature genes up_DEGs_female_Rs Cx_APPPS1/
- Supplementary Files_R1/Supplementary Figure 6_Pathways_upreg genes/Signature genes up_DEGs_female_Rs Cx_APPPS1/Pathway analysis report.pdf
- Supplementary Files_R1/Supplementary Figure 6_Pathways_upreg genes/Signature genes up_DEGs_male_Hip_APPPS1/
- Supplementary Files_R1/Supplementary Figure 6_Pathways_upreg genes/Signature genes up_DEGs_male_Hip_APPPS1/Pathway analysis report.pdf
- Supplementary Files_R1/Supplementary Figure 6_Pathways_upreg genes/Signature genes up_DEGs_male_Rs Cx_APPPS1/
- Supplementary Files_R1/Supplementary Figure 6_Pathways_upreg genes/Signature genes up_DEGs_male_Rs Cx_APPPS1/Pathway analysis report.pdf
- Supplementary Files_R1/Supplementary Figure 7_A_D_qPCR.pdf
- Supplementary Files_R1/Supplementary Figure 7_E_H_qPCR.pdf
- Supplementary Files_R1/Supplementary Figure 7_I_N_qPCR.pdf
- Supplementary Files_R1/Supplementary Table 1_PCR_Genotyping.pdf
- Supplementary Files_R1/Supplementary Table 10A_Venn_TG vs WT_Cx+Hip_males_FC 1.5 up.xlsx
- Supplementary Files_R1/Supplementary Table 10B_Venn_TG vs WT_Cx+Hip_males_FC 1.5 down.xlsx
- Supplementary Files_R1/Supplementary Table 11A_Venn_TG vs WT_females+males_Cx_FC 1.5 up.xlsx
- Supplementary Files_R1/Supplementary Table 11B_Venn_TG vs WT_females+males_Cx_FC 1.5 down.xlsx
- Supplementary Files_R1/Supplementary Table 12A_Venn_TG vs WT_females+males_Hip_FC 1.5 up.xlsx
- Supplementary Files_R1/Supplementary Table 12B_Venn_TG vs WT_females+males_Hip_FC 1.5 down.xlsx
- Supplementary Files_R1/Supplementary Table 14_R1_qPCR_FC.pdf
- Supplementary Files_R1/Supplementary Table 15_APPPS1_transcriptome comparison.xlsx
- Supplementary Files_R1/Supplementary Table 15_reference list.pdf
- Supplementary Files_R1/Supplementary Table 16_DEGs list_functions.pdf
- Supplementary Files_R1/Supplementary Table 2_Materials_Microarrays.pdf
- Supplementary Files_R1/Supplementary Table 3_Software_Microarrays.pdf
- Supplementary Files_R1/Supplementary Table 4_Primers_qPCR.pdf
- Supplementary Files_R1/Supplementary Table 5_FCs_Females_Cx_TG vs WT_sort.xlsx
- Supplementary Files_R1/Supplementary Table 6_FCs_Females_Hip_TG vs WT_sort.xlsx
- Supplementary Files_R1/Supplementary Table 7_FCs_Males_Cx_TG vs WT_sort.xlsx
- Supplementary Files_R1/Supplementary Table 8_FCs_Males_Hip_TG vs WT_sort.xlsx
- Supplementary Files_R1/Supplementary Table 9A_Venn_TG vs WT_Cx+Hip_females_FC 1.5 up.xlsx
- Supplementary Files_R1/Supplementary Table 9B_Venn_TG vs WT_Cx+Hip_females_FC 1.5 down.xlsx
- Supplementary Files_R1/Supplementary Table_13_lincRNA_APP_details.pdf
- Supplementary Files_R1/Supplementary text file.pdf
