# Supplementary material for: Sex- and region-specific cortical and hippocampal whole genome transcriptome profiles from control and APP/PS1 Alzheimer’s disease mice
Source: PLoS One. 2024 Feb 7;19(2):e0296959. doi: 10.1371/journal.pone.0296959 (PMC10849391; doi:10.1371/journal.pone.0296959)
Supplement: S1 File — S1 Fig: Genotyping of APP/PS1 AD mice and WT control animals. S2 Fig: 3D image of the murine brain including the RS cortex and hippocampus (BROIs) used for transcriptome analysis in our study. S3 Fig: PCA of transcriptomes from the RS cortex and hippocampus of WT controls and APP/PS1 AD mice of both sexes. S4 Fig: Hierarchical clustering of transcriptome data from the RS cortex and hippocampus of WT control and APP/PS1 AD mice of both sexes. S5 Fig: Bar diagrams of the top 30 candidates of DEGs with highest significant FCs (FC > 1.5 and FC < -1.5, p < 0.05). S6 Fig: Pathway analysis of intersectional and signature gene sets in APP/PS1 subgroups. S7 Fig: Comparative qPCR analysis of selected gene transcript levels from the hippocampus of female and male APP/PS1 AD with 5XFAD mice. S1 Table: PCR reaction set-up using PCR Mastermix and genomic DNA. S2 Table: Materials used for one-color microarray-based gene expression data collection. S3 Table: Software used for one-color microarray-based gene expression data collection. S4 Table: Details on genes, forward and reverse primer sequences and annealing temperatures relevant for qPCR experimentation. S5 Table: Characteristics of DEGs in the RS cortex of female APP/PS1 AD mice. S6 Table: Characteristics of DEGs in the hippocampus of female APP/PS1 AD mice. S7 Table: Characteristics of DEGs in the RS cortex of male APP/PS1 AD mice. S8 Table: Characteristics of DEGs in the hippocampus of male APP/PS1 AD mice. S9 Table: Venn analysis of DEGs in the RS cortex and hippocampus of female APP/PS1 AD mice. S10 Table: Venn analysis of DEGs genes in the RS cortex and hippocampus of male APP/PS1 AD mice. S11 Table: Venn analysis of DEGs in the RS cortex of male and female APP/PS1 AD mice. S12 Table: Venn analysis of DEGs in the hippocampus of male and female APP/PS1 AD mice. S13 Table: Differentially regulated l(i)ncRNAs in APP/PS1 AD vs. WT mice. S14 Table: qPCR-based FC analysis of selected genes in the hippocampus of APP/PS1 AD vs. [file pone.0296959.s001.zip › Supplementary Files_R1/Supplementary Table 10A_Venn_TG vs WT_Cx+Hip_males_FC 1.5 up.xlsx]

## Sheet: all upreg. genes
Symbols of genes which are significantly upregulated (FC ≥ 1.5, p≤0.05) in Males TG Hip vs Males WT Hip	Symbols of genes which are significantly upregulated (FC ≥ 1.5, p≤0.05) in Males TG Cx vs Males WT Cx
Sgk1
Ncf1
Naip2	Naip2
Cd14	Cd14
Tlr7	Tlr7
Adamtsl4
Ctss	Ctss
Cd300c2	Cd300c2
Hck
St8sia6
C1qa	C1qa
Fcgr1	Fcgr1
Gm20743
Bcl2a1d	Bcl2a1d
Trem2	Trem2
LOC108167440	LOC108167440
Rac2
C4b	C4b
Ly86	Ly86
Bcl3
Irf9
Prnp	Prnp
Pfkfb3
Ccl6	Ccl6
Gpr84	Gpr84
B2m
Arrdc2
Myo1f	Myo1f
Osmr
Cebpa
Lyz1	Lyz1
Phf11d
Synpo2
Cep126
Samsn1	Samsn1
Slc11a1	Slc11a1
Tyrobp	Tyrobp
Gfap	Gfap
Fyb	Fyb
Irf8	Irf8
Cd52	Cd52
Rhoh
Syngr1	Syngr1
Ctsh
Hist1h2be
C1qc	C1qc
Hvcn1	Hvcn1
Fcgr2b
Aspg	Aspg
Lyz2	Lyz2
Cd68	Cd68
Cd48	Cd48
Mpeg1	Mpeg1
Fcgr3	Fcgr3
Clec5a
Cd86
Ptpn18
	Il4i1
	Fam46c
	Ptpn6
	Derl3
	Cyba
	Ctsz
	Ncf2
	Igf1
	Hcls1
	Mki67
	Lag3
	Ctsd
	5730416F02Rik
	C1qb
	P2ry6
	Itgb2
	Tbxas1
	Fcer1g
	Capg
	Krt85
	Ptprc
	Lgals3bp
	Siglech
	Slamf9

## Sheet: upreg. genes in both groups
Symbols of genes which are significantly upregulated (FC ≥ 1.5, p≤0.05) in Males TG Hip vs Males WT Hip and Males TG Cx vs Males WT Cx
Naip2
Cd14
Tlr7
Ctss
Cd300c2
C1qa
Fcgr1
Bcl2a1d
Trem2
LOC108167440
C4b
Ly86
Prnp
Ccl6
Gpr84
Myo1f
Lyz1
Samsn1
Slc11a1
Tyrobp
Gfap
Fyb
Irf8
Cd52
Syngr1
C1qc
Hvcn1
Aspg
Lyz2
Cd68
Cd48
Mpeg1
Fcgr3

## Sheet: upreg. genes orange
Symbols of genes which are significantly upregulated (FC ≥ 1.5, p≤0.05) only in Males TG Hip vs Males WT Hip
Sgk1
Ncf1
Adamtsl4
Hck
St8sia6
Gm20743
Rac2
Bcl3
Irf9
Pfkfb3
B2m
Arrdc2
Osmr
Cebpa
Phf11d
Synpo2
Cep126
Rhoh
Ctsh
Hist1h2be
Fcgr2b
Clec5a
Cd86
Ptpn18

## Sheet: upreg. genes blue
Symbols of genes which are significantly upregulated (FC ≥ 1.5, p≤0.05) only in Males TG Cx vs Males WT Cx
Il4i1
Fam46c
Ptpn6
Derl3
Cyba
Ctsz
Ncf2
Igf1
Hcls1
Mki67
Lag3
Ctsd
5730416F02Rik
C1qb
P2ry6
Itgb2
Tbxas1
Fcer1g
Capg
Krt85
Ptprc
Lgals3bp
Siglech
Slamf9
