# Supplementary material for: Sex- and region-specific cortical and hippocampal whole genome transcriptome profiles from control and APP/PS1 Alzheimer’s disease mice
Source: PLoS One. 2024 Feb 7;19(2):e0296959. doi: 10.1371/journal.pone.0296959 (PMC10849391; doi:10.1371/journal.pone.0296959)
Supplement: S1 File — S1 Fig: Genotyping of APP/PS1 AD mice and WT control animals. S2 Fig: 3D image of the murine brain including the RS cortex and hippocampus (BROIs) used for transcriptome analysis in our study. S3 Fig: PCA of transcriptomes from the RS cortex and hippocampus of WT controls and APP/PS1 AD mice of both sexes. S4 Fig: Hierarchical clustering of transcriptome data from the RS cortex and hippocampus of WT control and APP/PS1 AD mice of both sexes. S5 Fig: Bar diagrams of the top 30 candidates of DEGs with highest significant FCs (FC > 1.5 and FC < -1.5, p < 0.05). S6 Fig: Pathway analysis of intersectional and signature gene sets in APP/PS1 subgroups. S7 Fig: Comparative qPCR analysis of selected gene transcript levels from the hippocampus of female and male APP/PS1 AD with 5XFAD mice. S1 Table: PCR reaction set-up using PCR Mastermix and genomic DNA. S2 Table: Materials used for one-color microarray-based gene expression data collection. S3 Table: Software used for one-color microarray-based gene expression data collection. S4 Table: Details on genes, forward and reverse primer sequences and annealing temperatures relevant for qPCR experimentation. S5 Table: Characteristics of DEGs in the RS cortex of female APP/PS1 AD mice. S6 Table: Characteristics of DEGs in the hippocampus of female APP/PS1 AD mice. S7 Table: Characteristics of DEGs in the RS cortex of male APP/PS1 AD mice. S8 Table: Characteristics of DEGs in the hippocampus of male APP/PS1 AD mice. S9 Table: Venn analysis of DEGs in the RS cortex and hippocampus of female APP/PS1 AD mice. S10 Table: Venn analysis of DEGs genes in the RS cortex and hippocampus of male APP/PS1 AD mice. S11 Table: Venn analysis of DEGs in the RS cortex of male and female APP/PS1 AD mice. S12 Table: Venn analysis of DEGs in the hippocampus of male and female APP/PS1 AD mice. S13 Table: Differentially regulated l(i)ncRNAs in APP/PS1 AD vs. WT mice. S14 Table: qPCR-based FC analysis of selected genes in the hippocampus of APP/PS1 AD vs. [file pone.0296959.s001.zip › Supplementary Files_R1/Supplementary Table 11A_Venn_TG vs WT_females+males_Cx_FC 1.5 up.xlsx]

## Sheet: all upreg. genes
Symbols of genes which are significantly upregulated (FC ≥ 1.5, p≤0.05) in Females TG Cx vs Females WT Cx	Symbols of genes which are significantly upregulated (FC ≥ 1.5, p≤0.05) in Males TG Cx vs Males WT Cx
Gusb
Il4i1	Il4i1
Arhgap9
Fam46c	Fam46c
Slc14a1
Mir142hg
Cyth4
Gpr34
Naip2	Naip2
Cd14	Cd14
Tlr7	Tlr7
Plek
Ptpn6	Ptpn6
Ctss	Ctss
Cd300c2	Cd300c2
Ccl9
Cyba	Cyba
Lcp1
Aif1
C1qa	C1qa
Fcgr1	Fcgr1
Psmb9
Bcl2a1d	Bcl2a1d
Laptm5
Trem2	Trem2
LOC108167440	LOC108167440
Rac2
Ctsz	Ctsz
Lair1
Ncf2	Ncf2
C4b	C4b
Ly86	Ly86
Bcl3
Igf1	Igf1
Prnp	Prnp
Gngt2
Ccl6	Ccl6
Hk3
Gpr84	Gpr84
Myo1f	Myo1f
Hcls1	Hcls1
Csf2rb
Lyz1	Lyz1
Tlr12
Lag3	Lag3
Phf11d
Adora3
Apbb1ip
Ctsd	Ctsd
Pycard
Samsn1	Samsn1
Fcgr3	Fcgr3
Uba7
Slc11a1	Slc11a1
Rab7b
5730416F02Rik	5730416F02Rik
Tyrobp	Tyrobp
Gfap	Gfap
C1qb	C1qb
P2ry6	P2ry6
Irf8	Irf8
Cd52	Cd52
Syngr1	Syngr1
Vav1
Oas1a
Hcst
Ifi27l2a
Hexb
Itgb2	Itgb2
C1qc	C1qc
Tbxas1	Tbxas1
Hvcn1	Hvcn1
Fcgr2b
Tnni2
Fcer1g	Fcer1g
Capg	Capg
Ncf4
Lyz2	Lyz2
Psmb8
Fcrls
Cd68	Cd68
Sp110
Cd48	Cd48
Mpeg1	Mpeg1
Ptprc	Ptprc
Lgals3bp	Lgals3bp
Irf5
Havcr2
Mlxipl
Siglech	Siglech
Slamf9	Slamf9
	Derl3
	Mki67
	Fyb
	Aspg
	Krt85

## Sheet: upreg. genes in both groups
Symbols of genes which are significantly upregulated (FC ≥ 1.5, p≤0.05) in Females TG Cx vs Females WT Cx and Males TG Cx vs Males WT Cx
Il4i1
Fam46c
Naip2
Cd14
Tlr7
Ptpn6
Ctss
Cd300c2
Cyba
C1qa
Fcgr1
Bcl2a1d
Trem2
LOC108167440
Ctsz
Ncf2
C4b
Ly86
Igf1
Prnp
Ccl6
Gpr84
Myo1f
Hcls1
Lyz1
Lag3
Ctsd
Samsn1
Fcgr3
Slc11a1
5730416F02Rik
Tyrobp
Gfap
C1qb
P2ry6
Irf8
Cd52
Syngr1
Itgb2
C1qc
Tbxas1
Hvcn1
Fcer1g
Capg
Lyz2
Cd68
Cd48
Mpeg1
Ptprc
Lgals3bp
Siglech
Slamf9

## Sheet: upreg. genes orange
Symbols of genes which are significantly upregulated (FC ≥ 1.5, p≤0.05) only in Females TG Cx vs Females WT Cx
Gusb
Arhgap9
Slc14a1
Mir142hg
Cyth4
Gpr34
Plek
Ccl9
Lcp1
Aif1
Psmb9
Laptm5
Rac2
Lair1
Bcl3
Gngt2
Hk3
Csf2rb
Tlr12
Phf11d
Adora3
Apbb1ip
Pycard
Uba7
Rab7b
Vav1
Oas1a
Hcst
Ifi27l2a
Hexb
Fcgr2b
Tnni2
Ncf4
Psmb8
Fcrls
Sp110
Irf5
Havcr2
Mlxipl

## Sheet: upreg. genes blue
Symbols of genes which are significantly upregulated (FC ≥ 1.5,p≤0.05) only in Males TG Cx vs Males WT Cx
Derl3
Mki67
Fyb
Aspg
Krt85
