# Supplementary material for: Sex- and region-specific cortical and hippocampal whole genome transcriptome profiles from control and APP/PS1 Alzheimer’s disease mice
Source: PLoS One. 2024 Feb 7;19(2):e0296959. doi: 10.1371/journal.pone.0296959 (PMC10849391; doi:10.1371/journal.pone.0296959)
Supplement: S1 File — S1 Fig: Genotyping of APP/PS1 AD mice and WT control animals. S2 Fig: 3D image of the murine brain including the RS cortex and hippocampus (BROIs) used for transcriptome analysis in our study. S3 Fig: PCA of transcriptomes from the RS cortex and hippocampus of WT controls and APP/PS1 AD mice of both sexes. S4 Fig: Hierarchical clustering of transcriptome data from the RS cortex and hippocampus of WT control and APP/PS1 AD mice of both sexes. S5 Fig: Bar diagrams of the top 30 candidates of DEGs with highest significant FCs (FC > 1.5 and FC < -1.5, p < 0.05). S6 Fig: Pathway analysis of intersectional and signature gene sets in APP/PS1 subgroups. S7 Fig: Comparative qPCR analysis of selected gene transcript levels from the hippocampus of female and male APP/PS1 AD with 5XFAD mice. S1 Table: PCR reaction set-up using PCR Mastermix and genomic DNA. S2 Table: Materials used for one-color microarray-based gene expression data collection. S3 Table: Software used for one-color microarray-based gene expression data collection. S4 Table: Details on genes, forward and reverse primer sequences and annealing temperatures relevant for qPCR experimentation. S5 Table: Characteristics of DEGs in the RS cortex of female APP/PS1 AD mice. S6 Table: Characteristics of DEGs in the hippocampus of female APP/PS1 AD mice. S7 Table: Characteristics of DEGs in the RS cortex of male APP/PS1 AD mice. S8 Table: Characteristics of DEGs in the hippocampus of male APP/PS1 AD mice. S9 Table: Venn analysis of DEGs in the RS cortex and hippocampus of female APP/PS1 AD mice. S10 Table: Venn analysis of DEGs genes in the RS cortex and hippocampus of male APP/PS1 AD mice. S11 Table: Venn analysis of DEGs in the RS cortex of male and female APP/PS1 AD mice. S12 Table: Venn analysis of DEGs in the hippocampus of male and female APP/PS1 AD mice. S13 Table: Differentially regulated l(i)ncRNAs in APP/PS1 AD vs. WT mice. S14 Table: qPCR-based FC analysis of selected genes in the hippocampus of APP/PS1 AD vs. [file pone.0296959.s001.zip › Supplementary Files_R1/Supplementary Table 11B_Venn_TG vs WT_females+males_Cx_FC 1.5 down.xlsx]

## Sheet: all downreg. genes
Symbols of genes which are significantly downregulated (FC ≤ -1.5, p≤0.05) in Females TG Cx vs Females WT Cx	Symbols of genes which are significantly downregulated (FC ≤ -1.5, p≤0.05) in Males TG Cx vs Males WT Cx
LOC105247294
Ptpn6
Pisd-ps3
	6530402F18Rik
	Ctr9
	Arpp21
	Scyl2
	1700001L05Rik

## Sheet: downreg. genes in both groups
Symbols of genes which are significantly downregulated (FC ≤ -1.5, p≤0.05) in Females TG Cx vs Females WT Cx and Males TG Cx vs Males WT Cx

## Sheet: downreg. genes orange
Symbols of genes which are significantly downregulated (FC ≤ -1.5, p≤0.05) only in Females TG Cx vs Females WT Cx
LOC105247294
Ptpn6
Pisd-ps3

## Sheet: downreg. genes blue
Symbols of genes which are significantly downregulated (FC ≤ -1.5, p≤0.05) only in Male TG Cx vs Male WT Cx
6530402F18Rik
Ctr9
Arpp21
Scyl2
1700001L05Rik
