# Supplementary material for: Sex- and region-specific cortical and hippocampal whole genome transcriptome profiles from control and APP/PS1 Alzheimer’s disease mice
Source: PLoS One. 2024 Feb 7;19(2):e0296959. doi: 10.1371/journal.pone.0296959 (PMC10849391; doi:10.1371/journal.pone.0296959)
Supplement: S1 File — S1 Fig: Genotyping of APP/PS1 AD mice and WT control animals. S2 Fig: 3D image of the murine brain including the RS cortex and hippocampus (BROIs) used for transcriptome analysis in our study. S3 Fig: PCA of transcriptomes from the RS cortex and hippocampus of WT controls and APP/PS1 AD mice of both sexes. S4 Fig: Hierarchical clustering of transcriptome data from the RS cortex and hippocampus of WT control and APP/PS1 AD mice of both sexes. S5 Fig: Bar diagrams of the top 30 candidates of DEGs with highest significant FCs (FC > 1.5 and FC < -1.5, p < 0.05). S6 Fig: Pathway analysis of intersectional and signature gene sets in APP/PS1 subgroups. S7 Fig: Comparative qPCR analysis of selected gene transcript levels from the hippocampus of female and male APP/PS1 AD with 5XFAD mice. S1 Table: PCR reaction set-up using PCR Mastermix and genomic DNA. S2 Table: Materials used for one-color microarray-based gene expression data collection. S3 Table: Software used for one-color microarray-based gene expression data collection. S4 Table: Details on genes, forward and reverse primer sequences and annealing temperatures relevant for qPCR experimentation. S5 Table: Characteristics of DEGs in the RS cortex of female APP/PS1 AD mice. S6 Table: Characteristics of DEGs in the hippocampus of female APP/PS1 AD mice. S7 Table: Characteristics of DEGs in the RS cortex of male APP/PS1 AD mice. S8 Table: Characteristics of DEGs in the hippocampus of male APP/PS1 AD mice. S9 Table: Venn analysis of DEGs in the RS cortex and hippocampus of female APP/PS1 AD mice. S10 Table: Venn analysis of DEGs genes in the RS cortex and hippocampus of male APP/PS1 AD mice. S11 Table: Venn analysis of DEGs in the RS cortex of male and female APP/PS1 AD mice. S12 Table: Venn analysis of DEGs in the hippocampus of male and female APP/PS1 AD mice. S13 Table: Differentially regulated l(i)ncRNAs in APP/PS1 AD vs. WT mice. S14 Table: qPCR-based FC analysis of selected genes in the hippocampus of APP/PS1 AD vs. [file pone.0296959.s001.zip › Supplementary Files_R1/Supplementary Table 12A_Venn_TG vs WT_females+males_Hip_FC 1.5 up.xlsx]

## Sheet: all upreg. genes
Symbols of genes which are significantly upregulated (FC ≥ 1.5, p≤0.05) in Females TG Hip vs Females WT Hip	Symbols of genes which are significantly upregulated (FC ≥ 1.5, p≤0.05) in Males TG Hip vs Males WT Hip
Il4i1
Arhgap9
Fam46c
Prss23
Naip2	Naip2
Cd14	Cd14
Tlr7	Tlr7
Ptpn6
Ctsh	Ctsh
Slc38a5
C1qa	C1qa
Ifitm3
Bcl2a1d	Bcl2a1d
Laptm5
Trem2	Trem2
LOC108167440	LOC108167440
Ctsz
Cyba
C4b	C4b
Ly86	Ly86
Bcl3	Bcl3
Igf1
Prnp	Prnp
Gngt2
Ccl6	Ccl6
Gpr84	Gpr84
Icam1
Myo1f	Myo1f
Hcls1
Osmr	Osmr
Lyz1	Lyz1
Dclk1
Samsn1	Samsn1
Uba7
Slc11a1	Slc11a1
Rab7b
5730416F02Rik
Tyrobp	Tyrobp
Gfap	Gfap
Rfx3
Tubb6
Slfn5
C1qb
Fyb	Fyb
P2ry6
Flnc
Irf8	Irf8
Cd52	Cd52
Apobec1
Lsp1
Syngr1	Syngr1
Hcst
Myo1g
Itgb2
C1qc	C1qc
Tbxas1
Vim
Hvcn1	Hvcn1
5830408C22Rik
Tnni2
Fcer1g
Aspg	Aspg
Capg
Lyz2	Lyz2
Ptgr1
Psmb8
Cd68	Cd68
Sp110
Krt85
Cd48	Cd48
Mpeg1	Mpeg1
Ptprc
Lcp1
Pla2g4a
Siglech
Rab32
Slamf9
	Sgk1
	Ncf1
	Adamtsl4
	Ctss
	Cd300c2
	Hck
	St8sia6
	Fcgr1
	Gm20743
	Rac2
	Irf9
	Pfkfb3
	B2m
	Arrdc2
	Cebpa
	Phf11d
	Synpo2
	Cep126
	Rhoh
	Hist1h2be
	Fcgr2b
	Fcgr3
	Clec5a
	Cd86
	Ptpn18

## Sheet: upreg. genes in both groups
Symbols of genes which are significantly upregulated (FC ≥ 1.5, p≤0.05) in Females TG Hip vs Females WT Hip and Males TG Hip vs Males WT Hip
Naip2
Cd14
Tlr7
Ctsh
C1qa
Bcl2a1d
Trem2
LOC108167440
C4b
Ly86
Bcl3
Prnp
Ccl6
Gpr84
Myo1f
Osmr
Lyz1
Samsn1
Slc11a1
Tyrobp
Gfap
Fyb
Irf8
Cd52
Syngr1
C1qc
Hvcn1
Aspg
Lyz2
Cd68
Cd48
Mpeg1

## Sheet: upreg. genes orange
Symbols of genes which are significantly upregulated (FC ≥ 1.5, p≤0.05) only in Females TG Hip vs Females WT Hip
Il4i1
Arhgap9
Fam46c
Prss23
Ptpn6
Slc38a5
Ifitm3
Laptm5
Ctsz
Cyba
Igf1
Gngt2
Icam1
Hcls1
Dclk1
Uba7
Rab7b
5730416F02Rik
Rfx3
Tubb6
Slfn5
C1qb
P2ry6
Flnc
Apobec1
Lsp1
Hcst
Myo1g
Itgb2
Tbxas1
Vim
5830408C22Rik
Tnni2
Fcer1g
Capg
Ptgr1
Psmb8
Sp110
Krt85
Ptprc
Lcp1
Pla2g4a
Siglech
Rab32
Slamf9

## Sheet: upreg. genes blue
Symbols of genes which are significantly upregulated (FC ≥ 1.5, p≤0.05) only in Males TG Hip vs Males WT Hip
Sgk1
Ncf1
Adamtsl4
Ctss
Cd300c2
Hck
St8sia6
Fcgr1
Gm20743
Rac2
Irf9
Pfkfb3
B2m
Arrdc2
Cebpa
Phf11d
Synpo2
Cep126
Rhoh
Hist1h2be
Fcgr2b
Fcgr3
Clec5a
Cd86
Ptpn18
