# Supplementary material for: Sex- and region-specific cortical and hippocampal whole genome transcriptome profiles from control and APP/PS1 Alzheimer’s disease mice
Source: PLoS One. 2024 Feb 7;19(2):e0296959. doi: 10.1371/journal.pone.0296959 (PMC10849391; doi:10.1371/journal.pone.0296959)
Supplement: S1 File — S1 Fig: Genotyping of APP/PS1 AD mice and WT control animals. S2 Fig: 3D image of the murine brain including the RS cortex and hippocampus (BROIs) used for transcriptome analysis in our study. S3 Fig: PCA of transcriptomes from the RS cortex and hippocampus of WT controls and APP/PS1 AD mice of both sexes. S4 Fig: Hierarchical clustering of transcriptome data from the RS cortex and hippocampus of WT control and APP/PS1 AD mice of both sexes. S5 Fig: Bar diagrams of the top 30 candidates of DEGs with highest significant FCs (FC > 1.5 and FC < -1.5, p < 0.05). S6 Fig: Pathway analysis of intersectional and signature gene sets in APP/PS1 subgroups. S7 Fig: Comparative qPCR analysis of selected gene transcript levels from the hippocampus of female and male APP/PS1 AD with 5XFAD mice. S1 Table: PCR reaction set-up using PCR Mastermix and genomic DNA. S2 Table: Materials used for one-color microarray-based gene expression data collection. S3 Table: Software used for one-color microarray-based gene expression data collection. S4 Table: Details on genes, forward and reverse primer sequences and annealing temperatures relevant for qPCR experimentation. S5 Table: Characteristics of DEGs in the RS cortex of female APP/PS1 AD mice. S6 Table: Characteristics of DEGs in the hippocampus of female APP/PS1 AD mice. S7 Table: Characteristics of DEGs in the RS cortex of male APP/PS1 AD mice. S8 Table: Characteristics of DEGs in the hippocampus of male APP/PS1 AD mice. S9 Table: Venn analysis of DEGs in the RS cortex and hippocampus of female APP/PS1 AD mice. S10 Table: Venn analysis of DEGs genes in the RS cortex and hippocampus of male APP/PS1 AD mice. S11 Table: Venn analysis of DEGs in the RS cortex of male and female APP/PS1 AD mice. S12 Table: Venn analysis of DEGs in the hippocampus of male and female APP/PS1 AD mice. S13 Table: Differentially regulated l(i)ncRNAs in APP/PS1 AD vs. WT mice. S14 Table: qPCR-based FC analysis of selected genes in the hippocampus of APP/PS1 AD vs. [file pone.0296959.s001.zip › Supplementary Files_R1/Supplementary Table 15_APPPS1_transcriptome comparison.xlsx]

## Sheet: Tabelle1
	Supplementary Table 15 (Papazoglou et al., 2023)
	Supplementary Table 15: Transcriptome studies in the APP/PS1 mouse line of Alzheimer's disease. All studies listed here utilized the same APP/PS1 AD model. However, the ages investigated and the target tissues/brain regions of interest severely differ. Importantly, there is no sex-specific analysis so far, as previous studies have either pooled both sexes or just used one sex (predominantly males…
		Note that there are further transcriptome studies with APP/PS1 mice related to, e.g., pharmacological or metabolic treatment.
	Publication	Date	Mouse line	Age (months)	Sex distribution	Tissue source for RNA islolation	Microarrays	Target RNAs	Analytical target parameters
	Dickey CA et al.	2003	APP/PS1 (Borchelt DR et al., 1996)	17-18	8 per group, sex not specified	cerebral cortex and hippocampus pooled	microarrays (eight Rat LifeArray 1 and eight Rat LifeArray 2), qRT-PCR	mRNA	DEG
							Agilent Technologies (Palo Alto, CA)
	Wirz KTS et al.	2013	APPswe/PS1dE9, Jackson Laboratory	2, 3, 6, 9, 12, and 15–18	2 male, 2 female per age group	right frontal cortex	Whole Mouse Genome Microarray Kit	mRNA	DEG, GO analysis and pathway analysis
			WT controls C57Bl/6				(Agilent Technologies)
	Lopez-Gonzalez I et al.	2015	APP/PS1 (Borchelt DR et al., 1996)	3, 6, 12	7-11 mice per group, males only	cerebral cortex	Affymetrix microarray platform and the GeneChip Mouse Gene 1.1 ST Array	mRNA	DEG, GO, KEGG, network-pathways
	Fang M et al.	2017	APP/PS1, Animal Center Nanjing	12	not specified, 3 per group	hippocampus	lncRNA Microarray V2.0	lncRNA, mRNA	DEG, lncRNA network, GO and pathways
			WT controls C57				(Agilent Technologies)
	Bin Abid N et al.	2019	APPswe/PS1dE9, Jackson Laboratory	6, 9, 12	not specified, 3 per group	hippocampus	no microarrays, RT-PCR on predefined genes	mRNA	DEG, RT-PCR-based gene-expression, KEGG, pathways
			WT controls C57Bl/6
	Ma N et al.	2019	APPswe/PS1dE9, Jackson Laboratory	6, 9	3 mice per group, males only	cerebral cortex	Illumina Hiseq 4000 platform (Illumina Inc.)	mRNA, miRNA, circRNA	DEG, GO, KEGG, lncRNAs-mRNAs network
			WT controls C57Bl/6
	Wang L. et al.	2020	APPswe/PS1dE9, Jackson Laboratory	1, 3, 6, 9	1 male and two females per age group	total brain	lncRNA Microarray	lncRNA, mRNA	DEG, GO, KEGG, lncRNAs-mRNAs network
			WT controls C57Bl/6				(Agilent Technologies)
	Yan H. et al.	2022	APPswe/PS1dE9 (Beijing Huafukang Bioscience CO., LTD	8	3 mice per group, sex-matched	hippocampus	cBot Cluster Generation System, Illumina® (NEB, USA)	mRNA, lncRNA, miRNA, and circRNA	DEG, GO, KEGG, network-pathways
			WT controls C57Bl/6		no specific information about sex-distribution
	Kim TK et al.	2022	APPswe/PS1dE9, Jackson Laboratory	6, 12	males only	striatum	NextSeq 500 (Illumina, Inc., San Diego, CA, USA)	mRNA	DEG, GO, KEGG, network-pathways, PPI
			WT controls C57Bl/6
	Jiwaji Z et al.	2022	APPswe/PS1dE9, Jackson Laboratory	3, 5, 6, 12	females only	cortex for astrocytic and neuronal	Illumina Novaseq 6000 platform/Illumina Nextseq 500 platform	mRNA	DEG, GO, KEGG, network-pathways
			WT controls C57Bl/6			cultures
						total brain
	Papazoglou A. et al.	2023	APPswe/PS1dE9, Jackson Laboratory	8	sex-specific analysis, 3-5 per subgroup	RS cortex, hippocampus	SurePrint G3 Mouse Gene Expression v2 8x60K Microarray	lncRNA, mRNA	DEG, GO, KEGG, Venn, pathways
			WT controls C57Bl/6				(Agilent Technologies)
