# Supplementary material for: Sex- and region-specific cortical and hippocampal whole genome transcriptome profiles from control and APP/PS1 Alzheimer’s disease mice
Source: PLoS One. 2024 Feb 7;19(2):e0296959. doi: 10.1371/journal.pone.0296959 (PMC10849391; doi:10.1371/journal.pone.0296959)
Supplement: S1 File — S1 Fig: Genotyping of APP/PS1 AD mice and WT control animals. S2 Fig: 3D image of the murine brain including the RS cortex and hippocampus (BROIs) used for transcriptome analysis in our study. S3 Fig: PCA of transcriptomes from the RS cortex and hippocampus of WT controls and APP/PS1 AD mice of both sexes. S4 Fig: Hierarchical clustering of transcriptome data from the RS cortex and hippocampus of WT control and APP/PS1 AD mice of both sexes. S5 Fig: Bar diagrams of the top 30 candidates of DEGs with highest significant FCs (FC > 1.5 and FC < -1.5, p < 0.05). S6 Fig: Pathway analysis of intersectional and signature gene sets in APP/PS1 subgroups. S7 Fig: Comparative qPCR analysis of selected gene transcript levels from the hippocampus of female and male APP/PS1 AD with 5XFAD mice. S1 Table: PCR reaction set-up using PCR Mastermix and genomic DNA. S2 Table: Materials used for one-color microarray-based gene expression data collection. S3 Table: Software used for one-color microarray-based gene expression data collection. S4 Table: Details on genes, forward and reverse primer sequences and annealing temperatures relevant for qPCR experimentation. S5 Table: Characteristics of DEGs in the RS cortex of female APP/PS1 AD mice. S6 Table: Characteristics of DEGs in the hippocampus of female APP/PS1 AD mice. S7 Table: Characteristics of DEGs in the RS cortex of male APP/PS1 AD mice. S8 Table: Characteristics of DEGs in the hippocampus of male APP/PS1 AD mice. S9 Table: Venn analysis of DEGs in the RS cortex and hippocampus of female APP/PS1 AD mice. S10 Table: Venn analysis of DEGs genes in the RS cortex and hippocampus of male APP/PS1 AD mice. S11 Table: Venn analysis of DEGs in the RS cortex of male and female APP/PS1 AD mice. S12 Table: Venn analysis of DEGs in the hippocampus of male and female APP/PS1 AD mice. S13 Table: Differentially regulated l(i)ncRNAs in APP/PS1 AD vs. WT mice. S14 Table: qPCR-based FC analysis of selected genes in the hippocampus of APP/PS1 AD vs. [file pone.0296959.s001.zip › Supplementary Files_R1/Supplementary Table 5_FCs_Females_Cx_TG vs WT_sort.xlsx]

## Sheet: Sig FCs_TG vs WT_Female_Cx
Differentially expressed genes in the RS cortex of female APP/PS1 mice versus controls
ProbeName	p ([Female Wildtype Cortex] vs [Female Transgenic Cortex])	Regulation ([Female Transgenic Cortex] vs [Female Wildtype Cortex])	FC ([Female Transgenic Cortex] vs [Female Wildtype Cortex])	Log FC ([Female Transgenic Cortex] vs [Female Wildtype Cortex])	FC (abs) ([Female Transgenic Cortex] vs [Female Wildtype Cortex])	GeneSymbol	Description	Sequence	Go	GeneName
A_55_P2505725	0.000910574	down	-1.96201	-0.972329	1.96201	Ptpn6	Mus musculus protein tyrosine phosphatase, non-receptor type 6 (Ptpn6), transcript variant 2, mRNA [NM_001077705]	TTACGTGGCCATTGCCCAGTTCATCGAAACGACCAAGAAGAAACTGGAGATCATACAATC	GO:0050853|GO:0005515|GO:0045577|GO:0008284|GO:0017124|GO:0008283|GO:0050859|GO:0042267|GO:0051279|GO:0019221|GO:0050732|GO:0005634|GO:2000045|GO:0030154|GO:0042130|GO:0043409|GO:0035556|GO:0016791|GO:0042105|GO:0005737|GO:0006470|GO:0033277|GO:0005911|GO:0005001|GO:0002244|GO:0043407|GO:0004721|GO:0070372|GO:0050839|GO:0042169|GO:0002924|GO:0004725|GO:0030220|GO:0070062|GO:0019901|GO:0046703|GO:…	protein tyrosine phosphatase, non-receptor type 6
A_66_P137407	0.00291991	down	-1.84367	-0.882576	1.84367		UI-M-EQ0-bwl-m-04-0-UI.r1 NIH_BMAP_EQ0 Mus musculus cDNA clone IMAGE:5699115 5', mRNA sequence [BM963096]	GTGAAAAGGCCTCTCTGTGCCTTTGGAAAGCTGGCTGAATAGAAGACAATGACCTTGTAA
A_52_P654624	0.0235825	down	-1.67951	-0.748039	1.67951	Pisd-ps3	Mus musculus phosphatidylserine decarboxylase, pseudogene 3 (Pisd-ps3), non-coding RNA [NR_003518]	AGTCACTGGTCTTGGACAGGAAGACTCTCTCCGGCCTTCTCAGCTGTGGTCCTCTAACCT		phosphatidylserine decarboxylase, pseudogene 3
A_66_P121200	0.00315279	down	-1.67479	-0.74398	1.67479	LOC105247294	PREDICTED: Mus musculus uncharacterized LOC105247294 (LOC105247294), ncRNA [XR_882356]	AGACATGTAAGGAACACTATACGGACTGAGCAGGATACATAGTAACAACTAAAACAGGAA		uncharacterized LOC105247294
A_55_P2713390	0.00164261	down	-1.45456	-0.540583	1.45456	Sema3c	sema domain, immunoglobulin domain (Ig), short basic domain, secreted, (semaphorin) 3C [Source:MGI Symbol;Acc:MGI:107557] [ENSMUST00000170348]	GGCAACAATAACTGCTTTGGAATCCTTCTACTTTTCTTGAATCACAGAAACATTTTACAG	GO:0001756|GO:0001755|GO:0003350|GO:0050919|GO:0003215|GO:0005576|GO:0007275|GO:0009791|GO:0005615|GO:0030154|GO:0003151|GO:0007399|GO:0007507|GO:0001974|GO:0007411|GO:0060666|GO:0021915|GO:0060174|GO:0030215|GO:0070062	sema domain, immunoglobulin domain (Ig), short basic domain, secreted, (semaphorin) 3C
A_55_P2738937	0.0275181	down	-1.37845	-0.463045	1.37845	Gprasp1	G protein-coupled receptor associated sorting protein 1 [Source:MGI Symbol;Acc:MGI:1917418] [ENSMUST00000143034]	GACACTTGTCCTCATGTGCAGATACCCACATACACAAATACACACGATTAAAAATTTTAA	GO:0005515|GO:0005737|GO:0008333|GO:0005634|GO:0005829	G protein-coupled receptor associated sorting protein 1
A_55_P2740443	0.0136251	down	-1.37088	-0.4551	1.37088	A830019P07Rik	PREDICTED: Mus musculus RIKEN cDNA A830019P07 gene (A830019P07Rik), transcript variant X5, misc_RNA [XR_877826]	TACCCAGGACTCAGTGGCATAAGAACAAGGACCACATCAGGAGAGCAAGAGTTCAAATTA		RIKEN cDNA A830019P07 gene
A_52_P13730	0.0150247	down	-1.30772	-0.387054	1.30772	Cbx2	Mus musculus chromobox 2 (Cbx2), mRNA [NM_007623]	CCTTTTATTTTACTGGTTACGTCAGTCCCAAAGTTGAAATCTACAAATCCTTTCCTCTCA	GO:0035102|GO:0000792|GO:0005515|GO:0031519|GO:0006355|GO:0000791|GO:0045137|GO:0005634|GO:0000122|GO:0035064|GO:0003677|GO:0006351|GO:0003682|GO:0005654|GO:0016569	chromobox 2
A_55_P2904196	0.0389999	down	-1.2689	-0.343574	1.2689	Mss51	Mus musculus MSS51 mitochondrial translational activator (Mss51), mRNA [NM_029104]	GCAGTGCCTACTACATCATGTTTTTTGGAAGTTCCCCTGCCAATTAGATAAGAAGCAACG	GO:0008150|GO:0003674|GO:0005575|GO:0046872	MSS51 mitochondrial translational activator
A_55_P2930326	0.0266427	down	-1.26478	-0.338881	1.26478	Plekha1	Mus musculus pleckstrin homology domain containing, family A (phosphoinositide binding specific) member 1 (Plekha1), transcript variant 2, mRNA [NM_001346515]	GAATGAGAAAATACTTTCTACAAGCTAATGATCAGCAGGACTTAGTGGAGTGGGTAAATG	GO:0051898|GO:0050853|GO:0070301|GO:0005886|GO:0001553|GO:0048705|GO:0005634|GO:0007283|GO:0009791|GO:0031529|GO:0008289|GO:0005829|GO:0045184|GO:0005737|GO:0035264|GO:0060021|GO:0070062|GO:0008209|GO:0043325|GO:0032587|GO:0030165|GO:0014065|GO:0008585|GO:0008210|GO:0060325|GO:0016020|GO:0033327|GO:0005654|GO:0048008|GO:0035091	pleckstrin homology domain containing, family A (phosphoinositide binding specific) member 1
A_51_P425010	0.00295118	down	-1.25997	-0.333385	1.25997	Olfr1444	Mus musculus olfactory receptor 1444 (Olfr1444), mRNA [NM_146702]	ACTCCTGGCCCTTGCATGCTCCAGCACACACATCAGTAAATTGGTTGTCTTTTTTGTTGT	GO:0007608|GO:0007165|GO:0004984|GO:0016020|GO:0007186|GO:0005886|GO:0004930|GO:0005549|GO:0016021|GO:0004871|GO:0050896	olfactory receptor 1444
A_65_P01835	0.0166892	down	-1.25397	-0.326503	1.25397		Q9ERK2_MOUSE (Q9ERK2) Neprilysin-like peptidase gamma, partial (5%) [TC1619449]	GGAAGGTGGTTGGAGCAAAGAGCTTAGCATGTTCTGTGTAAAAGTTATAGAAGTGTGTTT
A_65_P05709	0.0171085	down	-1.2519	-0.324124	1.2519			CTTCCTGTACAACTGTAATGATAATAATAGTACCTACAGCACTTACGGTATTAGGAAGAC
A_55_P2719524	0.0233294	down	-1.25038	-0.322371	1.25038	Dync1i2	dynein cytoplasmic 1 intermediate chain 2 [Source:MGI Symbol;Acc:MGI:107750] [ENSMUST00000149735]	CTGCTGTCATGCACATGTGCTGGATAGACATACATGCAAGCTAAAAATACAACACTATAC	GO:0005515|GO:0005874|GO:0032403|GO:0045504|GO:0010970|GO:0003774|GO:0005737|GO:0045503|GO:0030286|GO:0008574|GO:0006810|GO:2000582|GO:0005868|GO:0005856|GO:0007018	dynein cytoplasmic 1 intermediate chain 2
A_55_P2935810	0.0306246	down	-1.24804	-0.319665	1.24804	Vps13a		TTTGCTCTTAAGGAGAATAGTCGTTACCAGAGAGGAGCCTGGAGTAAAGGACTCTCAGAA	GO:0003674|GO:0035176|GO:0006914|GO:0006810|GO:0031045|GO:0007626|GO:0015031|GO:0007399	vacuolar protein sorting 13A
A_55_P2263053	0.0186543	down	-1.24636	-0.317725	1.24636	Hal	histidine ammonia lyase [Source:MGI Symbol;Acc:MGI:96010] [ENSMUST00000129421]	TGATGCCACCCATAGTGGGTTGGACCTTCCCACACCAGTTATCAATCAAGATAATCCTTT	GO:0005737|GO:0006547|GO:0006548|GO:0004397|GO:0003824|GO:0016829|GO:0016841	histidine ammonia lyase
A_55_P2313861	0.0349749	down	-1.24184	-0.312474	1.24184	Zbed6	Mus musculus zinc finger, BED type containing 6 (Zbed6), mRNA [NM_001166552]	CCTCACCCTGGTCAGTTTATAATGTCAGGTTACTGGGTATGATAGAATTATCTTTTATAT	GO:0006355|GO:0003700|GO:0000977|GO:0046983|GO:0005730|GO:0005634|GO:0000122|GO:0003676|GO:0045892|GO:0003677|GO:0046872|GO:0006351	zinc finger, BED type containing 6
A_65_P06622	0.0206028	down	-1.23279	-0.301929	1.23279		BB476958 RIKEN full-length enriched, 13 days embryo heart Mus musculus cDNA clone D330022D14 3'. [BB476958]	TTGATAACGCATAGGTGTAAAGATTTCATCCAAGAAAGGGCTTTGAAATTGTAGTTTCAG
A_55_P2271690	0.0365139	down	-1.22242	-0.289735	1.22242	Cyb5d1	Mus musculus cytochrome b5 domain containing 1 (Cyb5d1), mRNA [NM_001045525]	GCACATGCTGCCAGCTACACATGGAAATACGATGGGAAGAATTTGAACATGGATCAAACC	GO:0008150|GO:0003674|GO:0005575|GO:0046872	cytochrome b5 domain containing 1
A_55_P2733632	0.0165876	down	-1.21767	-0.284129	1.21767	Ttc3	tetratricopeptide repeat domain 3 [Source:MGI Symbol;Acc:MGI:1276539] [ENSMUST00000145432]	CAGACTTCCTATTTGCTGTTATAAAAGCAGGTGTCAAACTACAAAAGAACTGAAATGGAA	GO:0005773|GO:0005515|GO:0006511|GO:0004842|GO:0045665|GO:0010771|GO:0005730|GO:0005634|GO:0070936|GO:0046872|GO:0016740|GO:0005829	tetratricopeptide repeat domain 3
A_55_P2172807	0.00488962	down	-1.21543	-0.281472	1.21543			ACTTTCTAAGTCTGCCTTGGAAGGGTATAGGTTCAATCGAGTGGCAGTTTCTAATTATTC
A_55_P1954768	0.00202115	down	-1.21054	-0.275645	1.21054			AGCCCTGCCAGTGTCAGCTTGCCCAGAAGGACAAGTAACAAGACGATCTGCTCTAAGTGC
A_55_P2398915	0.0250911	down	-1.21019	-0.275239	1.21019	D2Ertd640e		GCATAGTTGGCTATTATGTCATCTTTGGGACTACAGAGTGAAAGTTAGAAGATTTTAAAG		DNA segment, Chr 2, ERATO Doi 640, expressed
A_30_P01031783	0.0122383	down	-1.20936	-0.274248	1.20936		lincRNA:chr14:73729977-73751877 reverse strand	GGGCTCCTCTGTTCCACCCAGGGTGTGGAAGTGCCTTCATCCATTCTTGTATTACTATTT
A_55_P1974690	0.0184434	down	-1.20929	-0.274155	1.20929	March11	membrane-associated ring finger (C3HC4) 11 [Source:MGI Symbol;Acc:MGI:3608327] [ENSMUST00000126304]	AGTTGAAAAGGGGAAACTAACGAGAGGTATGGCCACACAGAAGTCAGTCACAGACCTTTT	GO:0008150|GO:0003674|GO:0016020|GO:0008270|GO:0031410|GO:0016021|GO:0005575|GO:0046872|GO:0016740	membrane-associated ring finger (C3HC4) 11
A_66_P136997	0.0406791	down	-1.1953	-0.257377	1.1953		UI-M-FP0-bzy-o-04-0-UI.r1 NIH_BMAP_FP0 Mus musculus cDNA clone IMAGE: 6412251 5', mRNA sequence [BU705720]	GGGAGTATGGCTTTAGCCTGGGTTATACAACCAGGCTCAACAAAACAAAAATTTCTGACC
A_66_P135866	0.0361727	down	-1.19463	-0.256559	1.19463		BC026489 protein phosphatase 4, regulatory subunit 1 {Mus musculus} (exp=-1; wgp=0; cg=0), partial (6%) [TC1637623]	GATGACTACAGTTCCAGGGACCCAGACACCTCTTCTGACCACTACACATTCTGCACATAC
A_55_P2410626	0.046392	down	-1.19293	-0.254512	1.19293	A430061O12Rik		AACTATACTTCATATACCACACGAGACTCTTTTTATAGCACCTTCCTTGCCCAAGGCAGG		RIKEN cDNA A430061O12 gene
A_55_P2600068	0.0187595	down	-1.19101	-0.252191	1.19101	Rbm28	RNA binding motif protein 28 [Source:MGI Symbol;Acc:MGI:2655711] [ENSMUST00000170473]	AATGGGATTAAAGCTGTGTGCCACCATGCCCAACAGTTGTTGTGTTTTGATAAAAGTATA	GO:0008380|GO:0006397|GO:0008150|GO:0003723|GO:0005730|GO:0005681|GO:0005634|GO:0003676	RNA binding motif protein 28
A_55_P2910506	0.0477125	down	-1.19009	-0.251068	1.19009	Creb1	cAMP responsive element binding protein 1 [Source:MGI Symbol;Acc:MGI:88494] [ENSMUST00000188855]	GAGTATGTTGTATCTGCATAGTTCTGTTATATGTACCAAGTCAGACCTCAAGAAAATACT	GO:0005515|GO:0008361|GO:0000790|GO:0001190|GO:0003700|GO:0044212|GO:0006366|GO:0045899|GO:0003705|GO:0032916|GO:0030879|GO:0007409|GO:0030154|GO:0042802|GO:0046889|GO:0003690|GO:0010944|GO:0005759|GO:0046887|GO:0007179|GO:0007613|GO:0000785|GO:0033363|GO:0035035|GO:0000975|GO:0001102|GO:0005719|GO:0000978|GO:0008542|GO:0045600|GO:0007623|GO:0030544|GO:0005654|GO:0000980|GO:0048511|GO:0045893|GO:…	cAMP responsive element binding protein 1
A_55_P2612174	0.0485568	down	-1.18879	-0.249498	1.18879	Adam17	a disintegrin and metallopeptidase domain 17 [Source:MGI Symbol;Acc:MGI:1096335] [ENSMUST00000155115]	TCTGGTTTTCTCCTTGATATTTTGGATTCCTTTCAGCATTCTTGTCCACTGTGTGGTAAG	GO:0005515|GO:0007220|GO:0033025|GO:0050830|GO:0030307|GO:0005112|GO:0048536|GO:0005615|GO:0048679|GO:0007219|GO:0007173|GO:0006508|GO:0032496|GO:0006509|GO:0002467|GO:0033077|GO:0030335|GO:0009986|GO:0045741|GO:0035625|GO:0032722|GO:0030165|GO:0055099|GO:0005178|GO:0005887|GO:0010977|GO:0045121|GO:0008233|GO:0004222|GO:0005925|GO:0008237|GO:0005138|GO:0008284|GO:0017124|GO:0033627|GO:0005886|GO:…	a disintegrin and metallopeptidase domain 17
A_52_P76426	0.0291876	down	-1.17396	-0.231379	1.17396	Sfpq	splicing factor proline/glutamine rich (polypyrimidine tract binding protein associated) [Source:MGI Symbol;Acc:MGI:1918764] [ENSMUST00000143168]	TTCCATAAGTAGGAGTCAGACTTGAGGCTTGTAGTCTTAAGTATGTTAGAGTGACAGGTA	GO:0005515|GO:0008380|GO:0051276|GO:0044212|GO:0042826|GO:0003723|GO:0045876|GO:0005634|GO:0042803|GO:0016363|GO:0005737|GO:0000724|GO:0045944|GO:0000380|GO:0051726|GO:0000785|GO:0006397|GO:0070932|GO:0000976|GO:0006355|GO:0001047|GO:0000122|GO:0003676|GO:0003677|GO:0006351|GO:0006974|GO:0031012|GO:0006281|GO:0042382|GO:0003682|GO:0042752|GO:0000980|GO:0005654|GO:0048511|GO:0042754|GO:0045892	splicing factor proline/glutamine rich (polypyrimidine tract binding protein associated)
A_55_P2898817	0.0441315	down	-1.17354	-0.230866	1.17354	Gm20199	Mus musculus predicted gene, 20199 (Gm20199), long non-coding RNA [NR_045640]	GGCTGACATTTTCCCCTGAGGTACATCTTTAGCCATGCTTGTTTGTTTTTTGAGAAAGTG		predicted gene, 20199
A_52_P93354	0.00120294	down	-1.16972	-0.226168	1.16972	Cep162	Mus musculus centrosomal protein 162 (Cep162), mRNA [NM_199316]	AGAAAACATCAGTTAACCCCTCACTATTACCTCAGGATGACAAAATGAACCAGACTTCCA	GO:0005515|GO:0005813|GO:0005737|GO:0005814|GO:0060271|GO:0030030|GO:0005874|GO:0005879|GO:0005634|GO:0005856	centrosomal protein 162
A_55_P2240688	0.0261008	down	-1.16955	-0.225954	1.16955		O49530_ARATH (O49530) DEAD box ATP dependent helicase protein (ATP-dependent RNA helicase-like), partial (3%) [TC1710463]	AACATGTTTAAAGAGGCACAGCACCACAAAATCTGTCAGAGGAGTAGCCAGTCCCTTCTT
A_51_P131526	0.00207614	down	-1.16532	-0.220723	1.16532	Ppm1d	Mus musculus protein phosphatase 1D magnesium-dependent, delta isoform (Ppm1d), mRNA [NM_016910]	TCATGATTCTTTGAATAATACTCTGTCAGTTGGCCTCATTCCAACCAATTCAACAAATAC	GO:0043169|GO:0003824|GO:0046872|GO:0009617|GO:0007049|GO:0006470|GO:0035970|GO:0016787|GO:0000086|GO:0004724|GO:0004721|GO:0004722|GO:0051019	protein phosphatase 1D magnesium-dependent, delta isoform
A_55_P2249897	0.0490063	down	-1.14519	-0.19559	1.14519			TTGAATGGAGGTTTTGAGCTTCTTTATCTGCTGAGCCATCTTGCTGGCCCTTATACCTGT
A_52_P248986	0.0411745	down	-1.14449	-0.1947	1.14449	Ubp1	Mus musculus upstream binding protein 1 (Ubp1), transcript variant 2, mRNA [NM_013699]	CTCAAAAACAGGTTCTCTTCCTACACAAGACTGTTCTCTAATTTTTCAGGTGCCGACTTA	GO:0043565|GO:0006355|GO:0003700|GO:0006357|GO:0005654|GO:0005634|GO:0001525|GO:0003677|GO:0006351|GO:0005829	upstream binding protein 1
A_55_P2073980	0.0239011	down	-1.14373	-0.193746	1.14373	Mycbp	MYC binding protein [Source:MGI Symbol;Acc:MGI:1891750] [ENSMUST00000106202]	GGCATGTGCAAAGGCCCTGGGTCCCATCTGCAGCATGATAAAACCAGGGTAAACAATTAA	GO:0005739|GO:0006355|GO:0005737|GO:0003713|GO:0005634|GO:0006351|GO:0005829	MYC binding protein
A_55_P2641253	0.038724	down	-1.12297	-0.167323	1.12297	Cnot6l	Mus musculus CCR4-NOT transcription complex, subunit 6-like (Cnot6l), transcript variant 3, mRNA [NM_001285511]	GACAATAACCTTGCTCGCATTCCACCTGATATTGCCAAGCTTCATAATCTGGTTTACCTG	GO:0005515|GO:0006397|GO:0006355|GO:0008284|GO:0005634|GO:0031047|GO:0046872|GO:0030014|GO:0006351|GO:0006417|GO:0005829|GO:0061157|GO:0004535|GO:0004518|GO:0004527|GO:0005737|GO:0016787|GO:0010606|GO:0000288	CCR4-NOT transcription complex, subunit 6-like
A_55_P2101906	0.0267009	up	1.0819	0.113565	1.0819	Rpl10a	Mus musculus ribosomal protein L10A (Rpl10a), mRNA [NM_011287]	CCATGGGCAAGCCCCAGCGTCTGTATTAGGATGCTCCAATAAACCTCACTGCTGCCACTC	GO:0003735|GO:0003723|GO:0000470|GO:0015934|GO:0005634|GO:0006412|GO:0005739|GO:0016020|GO:0030529|GO:0005840|GO:0022625|GO:0005925|GO:0070062	ribosomal protein L10A
A_55_P2034275	0.0126026	up	1.09044	0.124912	1.09044	Arfgap2	Mus musculus ADP-ribosylation factor GTPase activating protein 2 (Arfgap2), transcript variant 1, mRNA [NM_001166024]	TTCAGCACTGTTTGTATTGAAACAAAGTGGTGTCAAAATAAAGCCCCCAAGGGGCCCTGT	GO:0005737|GO:0005794|GO:0016020|GO:0005886|GO:0006810|GO:0016192|GO:0015031|GO:0046872|GO:0005829|GO:0005096	ADP-ribosylation factor GTPase activating protein 2
A_51_P454958	0.00996116	up	1.09408	0.129714	1.09408	Tmem219	Mus musculus transmembrane protein 219 (Tmem219), transcript variant 1, mRNA [NM_026827]	CTGTCAGGTACAGGTCAAGTTCTTGGGGCCCACTTCTGAGTTTAGAAGACCTATTACAAA	GO:0008150|GO:0003674|GO:0016020|GO:0005886|GO:0006915|GO:0016021|GO:0005575	transmembrane protein 219
A_51_P335104	0.0492385	up	1.09825	0.135208	1.09825	Slx1b	Mus musculus SLX1 structure-specific endonuclease subunit homolog B (S. cerevisiae) (Slx1b), transcript variant 1, mRNA [NM_029420]	GGGGAGTCACAGAAAAAGGCGCTCACAGAACATGGAAGAGAGCTGGCTAGACCCAGATCT	GO:0004518|GO:0006281|GO:0004519|GO:0016787|GO:0008821|GO:0006310|GO:0005654|GO:0005634|GO:0017108|GO:0033557|GO:0046872|GO:0006974	SLX1 structure-specific endonuclease subunit homolog B (S. cerevisiae)
A_51_P429682	0.0423164	up	1.10706	0.146729	1.10706	Ebp	Mus musculus phenylalkylamine Ca2+ antagonist (emopamil) binding protein (Ebp), mRNA [NM_007898]	AGAAGGTGGCAAGTCCGTGACGGTGGCAACTTCCCAAACCAGGAAATAAAATGTCTTTTA	GO:0030097|GO:0006629|GO:0004769|GO:0006695|GO:0006694|GO:0000247|GO:0005783|GO:0005634|GO:0031410|GO:0005635|GO:0047750|GO:0043231|GO:0016020|GO:0016126|GO:0005789|GO:0016125|GO:0016021|GO:0016853|GO:0008202|GO:0008203	phenylalkylamine Ca2+ antagonist (emopamil) binding protein
A_52_P376214	0.0399305	up	1.1121	0.153289	1.1121	Cstf3	Mus musculus cleavage stimulation factor, 3' pre-RNA, subunit 3 (Cstf3), transcript variant 3, mRNA [NM_001037326]	GGTCTTTCACAAGCTGATGATTGTTGCATTTTGGAGTTGCAACAACATTAAAACAGTTTC	GO:0006397|GO:0006379|GO:0006396|GO:0003723|GO:0031123|GO:0005654|GO:0005634|GO:0003729	cleavage stimulation factor, 3' pre-RNA, subunit 3
A_55_P1957228	0.042354	up	1.12513	0.170096	1.12513	Sgk3	Mus musculus serum/glucocorticoid regulated kinase 3 (Sgk3), transcript variant 1, mRNA [NM_133220]	TAAGCAGAATGAAGTATAGAAACTCCAGGTGGTCACTTGTATCTCCTATGCTGTGTATCT	GO:0005246|GO:0032411|GO:0015459|GO:0031410|GO:0001558|GO:0005524|GO:0035556|GO:0016310|GO:0004672|GO:0018105|GO:0000166|GO:0004674|GO:0016301|GO:0042127|GO:2001240|GO:0006468|GO:0035091|GO:0017081|GO:0016740|GO:0005768|GO:0017080	serum/glucocorticoid regulated kinase 3
A_30_P01021866	0.0414538	up	1.12586	0.17103	1.12586		lincRNA:chr6:116123643-116124550 forward strand	TTCCCTGTGGGCCGTATTCATCGACACCTGAAATCTAGGACAACCAGCCACGGACGTGTG
A_52_P683315	0.024743	up	1.12771	0.17339	1.12771	Scrib	Mus musculus scribbled planar cell polarity (Scrib), transcript variant 1, mRNA [NM_134089]	GTGGCGAGACTGTAACTAGTGATGTTTGTACAACCAAAGACTCTATTTTGTGGTTTAAGA	GO:0005515|GO:0008328|GO:0030054|GO:0035089|GO:0060088|GO:0034750|GO:0042995|GO:0048593|GO:0030154|GO:0005622|GO:0016337|GO:0045211|GO:0060603|GO:0070062|GO:0035748|GO:0045296|GO:0014069|GO:0001843|GO:0007275|GO:0048488|GO:0045197|GO:0042734|GO:0045930|GO:0042060|GO:0005654|GO:0016080|GO:0005886|GO:0008283|GO:0097120|GO:0016323|GO:0016324|GO:0005737|GO:0005913|GO:0008105|GO:0005911|GO:0001921|GO:…	scribbled planar cell polarity
A_55_P2032538	0.0241055	up	1.12883	0.174826	1.12883	Pde3b	Mus musculus phosphodiesterase 3B, cGMP-inhibited (Pde3b), mRNA [NM_011055]	CACTTTTGCTACCACAACTACATCATTTGTAAACTGGTCCCACCATATATTACTAAGTAA	GO:0051219|GO:0050995|GO:0004119|GO:0005783|GO:0046872|GO:0030552|GO:0008144|GO:0046676|GO:0006198|GO:0032045|GO:0008081|GO:0032869|GO:0005794|GO:0004115|GO:0004114|GO:0001525|GO:0042593|GO:0043422|GO:0007165|GO:0007162|GO:0016020|GO:0016787|GO:0050796|GO:0031018|GO:0016525|GO:0016021	phosphodiesterase 3B, cGMP-inhibited
A_55_P2733112	0.00278782	up	1.12913	0.175212	1.12913	Tpp1	Mus musculus tripeptidyl peptidase I (Tpp1), mRNA [NM_009906]	CAATGGTCTCCCCAATGTTTTATCCAGTTATACCCTTTTCAGTGTTTGTTTTATGGGTTT	GO:0005515|GO:0042277|GO:0004252|GO:0045453|GO:0007417|GO:0005764|GO:0046872|GO:0007399|GO:0005739|GO:0004175|GO:0016787|GO:0050885|GO:0006508|GO:0008236|GO:0008240|GO:0008233|GO:0043171|GO:0007040|GO:0070062	tripeptidyl peptidase I
A_66_P121041	0.00801773	up	1.12938	0.175528	1.12938		BC008165 Tnfaip2 protein {Mus musculus} (exp=-1; wgp=0; cg=0), partial (25%) [TC1621065]	GCCTGTCTGCAGCCCTGAGGGCTTTTCCACTGCCTCCTTCTTAAATAAATAAATTCCTGC
A_51_P389421	0.0425307	up	1.13222	0.179152	1.13222	Fahd1	Mus musculus fumarylacetoacetate hydrolase domain containing 1 (Fahd1), mRNA [NM_023480]	CTCCAGACTTAAAAGTGCAAAGGAAGTAACTCATTAATGCTGTTGGCCTTTAGGAAAGCT	GO:0005743|GO:0047621|GO:0018773|GO:0003824|GO:0016829|GO:0034545|GO:0046872|GO:0005829|GO:0005739|GO:0005737|GO:0016787|GO:0008152|GO:0005654|GO:0008948	fumarylacetoacetate hydrolase domain containing 1
A_55_P2822997	0.0396953	up	1.13572	0.183606	1.13572	Pold4	Mus musculus polymerase (DNA-directed), delta 4 (Pold4), transcript variant 1, mRNA [NM_027196]	ATGAGTGAGTTATTGGATCAAGGAGCTCACTAATGCTTACAATAAAGTACATTAAGCCCT	GO:0043625|GO:0006260|GO:0005739|GO:0006261|GO:0006281|GO:0001938|GO:0003887|GO:0000731|GO:0005730|GO:0005634|GO:0006974|GO:0005829	polymerase (DNA-directed), delta 4
A_55_P2096485	0.0129101	up	1.14078	0.190018	1.14078	Bcs1l	Mus musculus BCS1-like (yeast) (Bcs1l), transcript variant 1, mRNA [NM_025784]	CTTGTGCCTTTCCTCCCTCCATTGCTGTGTTTGTACTTGAGAATAAAATGAGTTGCCATA	GO:0033617|GO:0005739|GO:0032981|GO:0034551|GO:0016020|GO:0000166|GO:0005743|GO:0016021|GO:0007005|GO:0005524	BCS1-like (yeast)
A_55_P1955841	0.0013973	up	1.14187	0.191402	1.14187	Ctsa	Mus musculus cathepsin A (Ctsa), transcript variant 2, mRNA [NM_001038492]	GGGTGGATGGATTCTAATTGATGGTTGACTAATTCTGGAATTAAATCGGGTATAGCTTCC	GO:0005515|GO:0005764|GO:0043231|GO:0005739|GO:0004185|GO:0031647|GO:0016020|GO:0016787|GO:0051603|GO:0004180|GO:0006508|GO:0005654|GO:0008233|GO:0070062	cathepsin A
A_51_P402414	0.0357846	up	1.14207	0.191645	1.14207	Atp5sl	Mus musculus ATP5S-like (Atp5sl), transcript variant 2, mRNA [NM_025504]	TGGAGAGTCTGAAGTCTTCTCACAGTCTGGCTTCTGGTGTAGCTCATTCAGCACGGAGCA	GO:0005739|GO:0008150|GO:0003674	ATP5S-like
A_51_P388801	0.0320304	up	1.14972	0.201281	1.14972	Tbcc	Mus musculus tubulin-specific chaperone C (Tbcc), mRNA [NM_178385]	GTGTGATGTCCCATTCGGTTTACCTGATATTGTCTTATGTTTGCGGTGATAGGGGTTAGA	GO:0005737|GO:0015631|GO:0007021|GO:0006457|GO:0003924|GO:0032391|GO:0007023|GO:0005829	tubulin-specific chaperone C
A_66_P119852	0.0105907	up	1.15176	0.203835	1.15176	Axl	Mus musculus AXL receptor tyrosine kinase (Axl), transcript variant 1, mRNA [NM_009465]	GGGCCATGTTGCCCCTTGAGCCAGTCCCCTATGCCTGTTCTGAAGTGTGGACTCTGGTGC	GO:0006909|GO:0070301|GO:0001818|GO:0042698|GO:0007283|GO:0005615|GO:0030154|GO:0043524|GO:0000166|GO:0016301|GO:0031668|GO:0034446|GO:0032689|GO:0070062|GO:0044228|GO:0009986|GO:0046982|GO:0048549|GO:0030168|GO:0032720|GO:0043277|GO:0032825|GO:2000669|GO:0016310|GO:0045087|GO:0001786|GO:0043491|GO:0051250|GO:0021885|GO:0002376|GO:0043548|GO:0051897|GO:0005886|GO:0035457|GO:0060068|GO:0034101|GO:…	AXL receptor tyrosine kinase
A_52_P297075	0.0437252	up	1.15929	0.213235	1.15929	Heatr5a	Mus musculus HEAT repeat containing 5A (Heatr5a), mRNA [NM_177171]	CATTTTCCCTCCACTTCAGTATTGTTCTGTGTGAATTGACCACTGTGTCAGAATGATGCA	GO:0008150|GO:0003674|GO:0005575	HEAT repeat containing 5A
A_52_P539161	0.0461856	up	1.16138	0.215843	1.16138	Rdh11	Mus musculus retinol dehydrogenase 11 (Rdh11), mRNA [NM_021557]	AAATCTGGCAGTCTGAAGCTTTGGCTTCTGAGACACTTTTCTATGTCCAGACCACTGAAG	GO:0016062|GO:0001917|GO:0016020|GO:0042622|GO:0042574|GO:0005783|GO:0016491|GO:0016021|GO:0052650|GO:0055114	retinol dehydrogenase 11
A_52_P384314	0.0150102	up	1.1842	0.243916	1.1842	Tmem198b	Mus musculus transmembrane protein 198b (Tmem198b), mRNA [NM_178066]	GATTCTCCTGACCAAGATCTATTTCCTGGTTTCCCAGACATAGTAAAGAAAATATATCTT	GO:0008150|GO:0003674|GO:0005575	transmembrane protein 198b
A_51_P331805	0.030894	up	1.19174	0.253074	1.19174	Kctd15	Mus musculus potassium channel tetramerisation domain containing 15 (Kctd15), mRNA [NM_146188]	TGGCCGGCACCCCCTTGTGTATAACGCCTGTAGACTTGTATATGACTCCTTTAATATTGT	GO:0008150|GO:0051260|GO:0007275|GO:0005575|GO:0042802	potassium channel tetramerisation domain containing 15
A_51_P483617	0.00605656	up	1.1921	0.253509	1.1921	0610040J01Rik	Mus musculus RIKEN cDNA 0610040J01 gene (0610040J01Rik), mRNA [NM_029554]	AGGTTCGAGTTCGTGAGTGTTTTGTAACAGCCTAGCCATTTATGAAGGGCTCTGTGTCAT	GO:0008150|GO:0003674|GO:0030054|GO:0005654	RIKEN cDNA 0610040J01 gene
A_52_P795452	0.0270736	up	1.20334	0.267046	1.20334		BB298178 RIKEN full-length enriched, 9.5 days embryo parthenogenote Mus musculus cDNA clone B130065O22 3'. [BB298178]	CTACACTAGATCGAAATTCCTGTAGTGAATTAGATATGTACAACTACTTAGTGTATTGGG
A_55_P1967622	0.0138134	up	1.20364	0.2674	1.20364	Sf3b3	splicing factor 3b, subunit 3 [Source:MGI Symbol;Acc:MGI:1289341] [ENSMUST00000042012]	GACCATGTAAATGTAACCCCACTATTCATGGATATTAAAGAGGGTGTTTTCCCTTTCCCT	GO:0008380|GO:0006397|GO:0042177|GO:0000398|GO:0003723|GO:0005730|GO:0005681|GO:0005634|GO:0071013|GO:0003676|GO:0032403|GO:0005689	splicing factor 3b, subunit 3
A_52_P190405	0.0220962	up	1.20589	0.270098	1.20589	Ifnar2	Mus musculus interferon (alpha and beta) receptor 2 (Ifnar2), transcript variant 1, mRNA [NM_010509]	GTCCTTAGAGACTTACTTCCAAAGACAAACTACTGTGTATCTCTTTATTTTGATGATGAC	GO:0005886|GO:0006357|GO:0019901|GO:0008283|GO:0035456|GO:0035455|GO:0005576|GO:0005615|GO:0051607|GO:0060337|GO:0004905|GO:0016020|GO:0005887|GO:0019962|GO:0016021	interferon (alpha and beta) receptor 2
A_55_P2805797	0.0168016	up	1.21152	0.276819	1.21152	Slc25a45	Mus musculus solute carrier family 25, member 45 (Slc25a45), mRNA [NM_134154]	TCAAGGCTGTACTTCTGTCCCTTGAACAGATACATGAAATAAAGTTTCATCTGATGCAGC	GO:0005739|GO:0016020|GO:0022857|GO:0006810|GO:0005743|GO:0016021|GO:0055085|GO:0006839	solute carrier family 25, member 45
A_52_P4538	0.0317344	up	1.23062	0.299384	1.23062	Tgfbr1	Mus musculus transforming growth factor, beta receptor I (Tgfbr1), transcript variant 1, mRNA [NM_009370]	AAAGTGTGAGTGTTACGTTGCTAAGTTACTCAGATGGTACTGTATTGTTTATATCTGTAC	GO:0005515|GO:0010468|GO:0043627|GO:0030054|GO:0030307|GO:0009790|GO:0009791|GO:0032403|GO:0030154|GO:0043231|GO:0005114|GO:0007507|GO:0018105|GO:0004702|GO:0000166|GO:0016301|GO:0030199|GO:0018107|GO:0007178|GO:0031396|GO:0007179|GO:0031625|GO:0030335|GO:0009986|GO:0043393|GO:0001701|GO:0043235|GO:0043234|GO:0016310|GO:0001501|GO:0043542|GO:0045121|GO:0005923|GO:0045602|GO:0040008|GO:0008284|GO:…	transforming growth factor, beta receptor I
A_55_P2152872	0.00074781	up	1.2311	0.299944	1.2311	Fgfrl1	Mus musculus fibroblast growth factor receptor-like 1 (Fgfrl1), transcript variant 1, mRNA [NM_054071]	TTGGGTACCCTCACTGTCCATGGCTGCCTGGTCTCTGTAATTTTATATAGAGTTTGAGCT	GO:0030133|GO:0005007|GO:0005794|GO:0008285|GO:0005886|GO:0017134|GO:0060412|GO:0044291|GO:0003179|GO:0001501|GO:0016020|GO:0005887|GO:0040037|GO:0060539|GO:0051260|GO:0001571|GO:0016021|GO:0008201|GO:0007166	fibroblast growth factor receptor-like 1
A_52_P354520	0.0140674	up	1.234	0.303342	1.234	Edem1	Mus musculus ER degradation enhancer, mannosidase alpha-like 1 (Edem1), mRNA [NM_138677]	ACACAAATCTGGAACCAGATACATGTTTACAACTGAGGGCCATATCATATCTGTGGACAA	GO:0005515|GO:0006986|GO:0005783|GO:0004571|GO:0005509|GO:0030176|GO:0030433|GO:0051787|GO:0000139|GO:0016020|GO:0006491|GO:0016021|GO:0004559	ER degradation enhancer, mannosidase alpha-like 1
A_55_P2156288	0.00503601	up	1.23403	0.30338	1.23403	Gm42151	PREDICTED: Mus musculus predicted gene, 42151 (Gm42151), transcript variant X2, ncRNA [XR_880563]	CTGTTGGAATGAAGATGCTTACTCTGTGCAGTATTGTATTTCAGAAGTACATAACTTCAT		predicted gene, 42151
A_55_P2482418	0.0106728	up	1.23498	0.304488	1.23498		Mus musculus endothelin converting enzyme 2 (Ece2), transcript variant 3, mRNA [NM_025462]	TAAAACAGTGCCAGTGGGATCAAGCCCATGTGAACCAATACAGTGTGAGTCCAACTAAAT
A_52_P59681	0.0439583	up	1.24429	0.315317	1.24429	Rida	Mus musculus reactive intermediate imine deaminase A homolog (Rida), mRNA [NM_008287]	CAGAGTGGTTGAAGTTATTGTGGAAGTGATCAAATATGTGGAGATTTGACATTAATTGGA	GO:0017148|GO:0003723|GO:0016892|GO:0043167|GO:0050680|GO:0046914|GO:0019239|GO:0005634|GO:0042803|GO:0005829|GO:0005739|GO:0036041|GO:0005737|GO:0016787|GO:0005759|GO:0070062|GO:0005777	reactive intermediate imine deaminase A homolog
A_55_P2033250	0.0463701	up	1.24435	0.315389	1.24435	Fdft1	Mus musculus farnesyl diphosphate farnesyl transferase 1 (Fdft1), mRNA [NM_010191]	AGAGATTTATCACTGGATCCCCAACTCAGACCCATCATCAAGCAAAACCAAGCAGGTCAT	GO:0006629|GO:0006696|GO:0006695|GO:0006694|GO:0008610|GO:0051996|GO:0009058|GO:0005783|GO:0003824|GO:0008299|GO:0043231|GO:0016020|GO:0045338|GO:0008152|GO:0016491|GO:0016126|GO:0005789|GO:0016765|GO:0016021|GO:0016740|GO:0008202|GO:0055114|GO:0004310|GO:0008203	farnesyl diphosphate farnesyl transferase 1
A_55_P2753460	0.010051	up	1.24492	0.316057	1.24492	Il21r	Mus musculus interleukin 21 receptor (Il21r), mRNA [NM_021887]	TGGTCTGTTGCTATGTATTGTAATGCTAAATTCTCTACCCAAAGTTCTAGGCCTACGAGT	GO:0004896|GO:0016020|GO:0016021|GO:0004888	interleukin 21 receptor
A_55_P2177712	0.0201766	up	1.24731	0.318823	1.24731	LOC102638515	PREDICTED: Mus musculus uncharacterized LOC102638515 (LOC102638515), mRNA [XM_006500545]	CTCTTGCCTAACTACATTCTGCACACAGGACAGCTCGAGAGCACACGTCTCATGTTTTAA		uncharacterized LOC102638515
A_51_P336161	0.00310746	up	1.24891	0.320672	1.24891	Man2b1	Mus musculus mannosidase 2, alpha B1 (Man2b1), mRNA [NM_010764]	ACACTGAAGCCTATGGAAATACGTACCTTCCTGGCCTCTGTACAATGGCAAGAACACAGG	GO:0005975|GO:0003824|GO:0005537|GO:0005615|GO:0005764|GO:0046872|GO:0016787|GO:0016798|GO:0008152|GO:0006517|GO:0007611|GO:0030246|GO:0004559|GO:0006464|GO:0070062|GO:0006013	mannosidase 2, alpha B1
A_51_P202633	0.0167373	up	1.2506	0.322624	1.2506	Ebi3	Mus musculus Epstein-Barr virus induced gene 3 (Ebi3), mRNA [NM_015766]	AGCACTGGATAATTCACTTGACTTCTTCAGACCTCAATTTCCAACCCTGTGGGATGATCT	GO:0005515|GO:0004896|GO:0042098|GO:0016020|GO:0045523|GO:0005576|GO:0005615|GO:0005125	Epstein-Barr virus induced gene 3
A_51_P338878	0.0240038	up	1.25106	0.323154	1.25106	P2ry12	Mus musculus purinergic receptor P2Y, G-protein coupled 12 (P2ry12), mRNA [NM_027571]	TGCACATTAAGATGGTAGAGGTTTAAAAGGCGAATCTTACCATAAAGGACAGACATGATG	GO:0005886|GO:0008347|GO:0031224|GO:0007193|GO:0005739|GO:0043270|GO:0006930|GO:0009925|GO:0051924|GO:0004871|GO:0071805|GO:0009986|GO:0004930|GO:0030168|GO:0010700|GO:0071318|GO:0070527|GO:0007599|GO:0007165|GO:0001609|GO:0071407|GO:0007186|GO:0001973|GO:0016020|GO:0045028|GO:0005887|GO:0007596|GO:0005901|GO:0030030|GO:0070588|GO:0043491|GO:0007188|GO:0045596|GO:0001621|GO:0016021|GO:0009897	purinergic receptor P2Y, G-protein coupled 12
A_52_P515247	0.0194739	up	1.25553	0.3283	1.25553	Arhgdib	Mus musculus Rho, GDP dissociation inhibitor (GDI) beta (Arhgdib), transcript variant 1, mRNA [NM_007486]	AGCTCTCCTTTTGTGGGAGACACTGTAAACAACACCAAAGGAAAAGAATAAAATCGTTGT	GO:2000249|GO:0048365|GO:0005737|GO:0016020|GO:0035023|GO:0003924|GO:0005094|GO:0070062|GO:0005829|GO:0005096	Rho, GDP dissociation inhibitor (GDI) beta
A_51_P446085	0.0446242	up	1.25758	0.330652	1.25758	Map10	Mus musculus microtubule-associated protein 10 (Map10), mRNA [NM_028908]	AGAAGGATGGAAACTTCCTAATAGAGACATGTTTGAGTAGTGCTTTACTTTTGCTGAGTA	GO:0008017|GO:0051256|GO:0005881|GO:0005813|GO:0032467|GO:0000226|GO:0030496|GO:0032886|GO:0031122|GO:0005737|GO:0007049|GO:0005856|GO:0051301	microtubule-associated protein 10
A_52_P302345	0.0384138	up	1.26045	0.333933	1.26045	Cyp4v3	Mus musculus cytochrome P450, family 4, subfamily v, polypeptide 3 (Cyp4v3), mRNA [NM_133969]	TGTGGAAGTCAAGACCGTGATTGGATGAGTTAGAACTCAGGATTTATGTCCTTGATGTGG	GO:0006629|GO:0010430|GO:0005506|GO:0005783|GO:0005575|GO:0046872|GO:0004497|GO:0016020|GO:0016491|GO:0016021|GO:0016705|GO:0020037|GO:0055114	cytochrome P450, family 4, subfamily v, polypeptide 3
A_55_P2909287	0.000563383	up	1.26539	0.339579	1.26539	Grn	Mus musculus granulin (Grn), mRNA [NM_008175]	GCTTGCTTGTGTGTGTGTGCGCGTGTGCGTGTGTTGCTCCAATAAAGTTTGTACACTTTC	GO:0050679|GO:0001835|GO:0005783|GO:0007566|GO:0003723|GO:0005576|GO:0048488|GO:0005125|GO:0005615|GO:0005764|GO:0035988|GO:0061351|GO:0005739|GO:0010976|GO:0060179|GO:0060999|GO:0032355|GO:0070062|GO:0005768	granulin
A_55_P2786523	0.0355968	up	1.27262	0.347797	1.27262	Ppp1r18	Mus musculus protein phosphatase 1, regulatory subunit 18 (Ppp1r18), transcript variant 1, mRNA [NM_175242]	GCTGCCTGATTTGTATCGTTTTTGTAACTTTCCATAATAAAATGGAGCTCTTTTCAACTC	GO:0008150|GO:0003674|GO:0005737|GO:0019902|GO:0003779|GO:0005575|GO:0005856	protein phosphatase 1, regulatory subunit 18
A_51_P118443	0.0187906	up	1.27579	0.351391	1.27579	Ppp1r18	Mus musculus protein phosphatase 1, regulatory subunit 18 (Ppp1r18), transcript variant 1, mRNA [NM_175242]	ACCGTTTCATTGAGAGTGACTTGGGAAGGTGTGTGGCCTTCTTCAACTTTGCTCAGTATT	GO:0008150|GO:0003674|GO:0005737|GO:0019902|GO:0003779|GO:0005575|GO:0005856	protein phosphatase 1, regulatory subunit 18
A_52_P576442	0.0479435	up	1.27702	0.352779	1.27702	Dap	Mus musculus death-associated protein (Dap), mRNA [NM_146057]	AAATTTTTTGAGCAATTTAGTACCCCAGCAGTGGATTTACAGTAAGCAGAACCCAGGCCA	GO:0070513|GO:0006919|GO:0010507|GO:0006914|GO:0006915|GO:0032088|GO:0005575|GO:0097190|GO:0045892|GO:0034198	death-associated protein
A_55_P2503970	0.0175109	up	1.27827	0.354192	1.27827	Elf4	Mus musculus E74-like factor 4 (ets domain transcription factor) (Elf4), mRNA [NM_019680]	AGCACCTAGCCACAGTGCCTGATACACAGTAGGTGCTCAATAAATGTTTATTGAAAGGCT	GO:0006355|GO:0003700|GO:0000981|GO:0005634|GO:0000978|GO:0001866|GO:0003677|GO:0030154|GO:0006351|GO:0043565|GO:0016604|GO:0001077|GO:0045944|GO:0045087|GO:0016605|GO:0001787|GO:0005654|GO:0045893	E74-like factor 4 (ets domain transcription factor)
A_55_P2002103	0.0182674	up	1.27887	0.354873	1.27887	Arhgap45	Mus musculus Rho GTPase activating protein 45 (Arhgap45), transcript variant 1, mRNA [NM_001142701]	GTAAAGGAGCTTTCCACATGAACTCACAATTTTCTTGAAATAAACTTCTTAACCAACTGC	GO:0035556|GO:0007165|GO:0003674|GO:0005737|GO:0016020|GO:0005886|GO:0042995|GO:0046872|GO:0005096	Rho GTPase activating protein 45
A_51_P514405	0.0125897	up	1.27906	0.355084	1.27906	Slc2a5	Mus musculus solute carrier family 2 (facilitated glucose transporter), member 5 (Slc2a5), mRNA [NM_019741]	AGGCCATTTGCGAAGACACACTGAGCGTGGATTATTAACTGTAAGCGATACTACTTTGTA	GO:0005215|GO:0005886|GO:0022857|GO:0008643|GO:0055085|GO:0042383|GO:0015755|GO:0016324|GO:0015758|GO:0016020|GO:0005887|GO:0022891|GO:0003044|GO:0005353|GO:0006810|GO:0009750|GO:0016021|GO:0071332|GO:0070061|GO:0005355|GO:0070062	solute carrier family 2 (facilitated glucose transporter), member 5
A_52_P255782	0.00131783	up	1.28628	0.363205	1.28628	Slco2b1	Mus musculus solute carrier organic anion transporter family, member 2b1 (Slco2b1), transcript variant 2, mRNA [NM_175316]	ACTAATCAGTGCCAAGAATTTTGAAGTCACTTTCACCAAGACAAGTCTGTTAGCGGGTTT	GO:0005215|GO:0071718|GO:0005886|GO:0015347|GO:0043252|GO:0015125|GO:0016324|GO:0009925|GO:0016020|GO:0005887|GO:0015721|GO:0006810|GO:0015711|GO:0008514|GO:0016021|GO:0006811	solute carrier organic anion transporter family, member 2b1
A_55_P2071466	0.036603	up	1.30117	0.379812	1.30117	Ncf1	Mus musculus neutrophil cytosolic factor 1 (Ncf1), transcript variant 1, mRNA [NM_001286037]	TTTAAAAAGAGAGGATATGCCTCCATAAGATCTTGGTGATTAATGGGGGAGGGTCCAGCC	GO:0045730|GO:0005515|GO:0071800|GO:0017124|GO:0005886|GO:0050830|GO:0008283|GO:0050832|GO:0046330|GO:0002102|GO:0050665|GO:0006691|GO:0001878|GO:0030425|GO:0005829|GO:0008289|GO:0002679|GO:0001909|GO:0009617|GO:0005737|GO:0006954|GO:1900745|GO:0045986|GO:0016176|GO:0016175|GO:0006612|GO:0043025|GO:0071276|GO:0070947|GO:0042742|GO:0070946|GO:0042554|GO:0005791|GO:0005794|GO:0045741|GO:0043325|GO:…	neutrophil cytosolic factor 1
A_51_P282667	0.0002184	up	1.30915	0.388633	1.30915	Hexa	Mus musculus hexosaminidase A (Hexa), mRNA [NM_010421]	GAGAGACTGTGGAGCAGTAACCTGACAACTAATATAGACTTTGCCTTTAAACGTTTGTCG	GO:0019915|GO:0007605|GO:0042582|GO:0060395|GO:0005764|GO:0004553|GO:0048667|GO:0016798|GO:0050884|GO:0007628|GO:0050885|GO:0007626|GO:0030203|GO:0070062|GO:0008375|GO:0004563|GO:0046982|GO:0005975|GO:0006689|GO:0042552|GO:0006024|GO:0019953|GO:0001501|GO:0016020|GO:0016787|GO:0008152|GO:0007040	hexosaminidase A
A_51_P489887	0.00312235	up	1.31381	0.393758	1.31381	Susd3	Mus musculus sushi domain containing 3 (Susd3), transcript variant 1, mRNA [NM_025491]	TCTAGAGGTCTCCTCTGTGGCTGTTACAGGACCTGCTCAATGAACTGCTACTGGGGTGAT	GO:0008150|GO:0003674|GO:0016020|GO:0005886|GO:0016021	sushi domain containing 3
A_51_P237383	0.00476145	up	1.31666	0.396887	1.31666	Rnase4	Mus musculus ribonuclease, RNase A family 4 (Rnase4), transcript variant 1, mRNA [NM_021472]	TGCCTTATACTCACATATATCCAATATAACCCATGGTGTTAAGCGCATCCCATCCAAGGG	GO:0004518|GO:0004519|GO:0016787|GO:0005576|GO:0004540|GO:0003676|GO:0005615|GO:0070062|GO:0009267	ribonuclease, RNase A family 4
A_51_P240801	0.00406106	up	1.31892	0.39936	1.31892	Tmem173	Mus musculus transmembrane protein 173 (Tmem173), transcript variant 1, mRNA [NM_028261]	GCTGTATACAATCACAGTGGGCTGGCCTGTCAACTGCCTTCTTAATAAACATATCTATTC	GO:0005515|GO:0048471|GO:0033160|GO:0035458|GO:0005886|GO:0005783|GO:0005741|GO:0002218|GO:0042993|GO:0042803|GO:0042802|GO:0035438|GO:0005829|GO:0032092|GO:0005739|GO:0051607|GO:0005737|GO:0000166|GO:0045944|GO:0032481|GO:0031625|GO:0005777|GO:0032608|GO:0005794|GO:0019901|GO:0006915|GO:0071360|GO:0071407|GO:0016020|GO:0045087|GO:0002230|GO:0005789|GO:0005654|GO:0016021|GO:0002376|GO:0008134	transmembrane protein 173
A_55_P2499523	0.0010936	up	1.31968	0.400193	1.31968	Mcm3	Mus musculus minichromosome maintenance complex component 3 (Mcm3), mRNA [NM_008563]	TGATTTGAGCTGTGTTTCTGGGCACAGCTGTGTCCTGCGTTTGTTACTTGTGTTTTTACC	GO:0042555|GO:0048471|GO:0005813|GO:0004386|GO:0005634|GO:0003677|GO:0005524|GO:0006260|GO:0005737|GO:0007049|GO:0016787|GO:0000166|GO:0016020|GO:0006270|GO:0005654|GO:0000784	minichromosome maintenance complex component 3
A_55_P2495742	0.0114365	up	1.32138	0.402043	1.32138	Gal3st4	Mus musculus galactose-3-O-sulfotransferase 4 (Gal3st4), transcript variant 1, mRNA [NM_001033416]	GGCATGATATATGTCCATTTCTCTACGAAATATTTGTTATGGAGCTGTGCTAATTTCACT	GO:0009101|GO:0016020|GO:0050694|GO:0070062	galactose-3-O-sulfotransferase 4
A_51_P327796	0.000541912	up	1.32236	0.403119	1.32236	Itgb5	Mus musculus integrin beta 5 (Itgb5), transcript variant 2, mRNA [NM_010580]	GCCAGACAAGAAGGTATCCGGAAGAGTCTGTGTGTACAAAGCTAGCGCGCAGCCTGGCTT	GO:0090136|GO:0005515|GO:0008305|GO:0009986|GO:0043149|GO:0005102|GO:0043235|GO:0005178|GO:0007160|GO:0016020|GO:0007229|GO:0034684|GO:0004872|GO:0007179|GO:0016021|GO:0007155|GO:0031252|GO:0005925|GO:0070062	integrin beta 5
A_51_P327121	0.000818049	up	1.32482	0.405802	1.32482	Was	Mus musculus Wiskott-Aldrich syndrome (Was), mRNA [NM_009515]	GGGTTTCTTTCCCTCACAGTCCCTTTTGGCTTTGATCTTGCTTTGTGTGTTTTTATTGAG	GO:0005515|GO:0017124|GO:0031267|GO:0005884|GO:0051492|GO:2000146|GO:0005829|GO:0042802|GO:0010591|GO:0006955|GO:0005737|GO:0005911|GO:0043274|GO:0016197|GO:0030041|GO:0007015|GO:0005856|GO:0070062|GO:0012506|GO:0030048|GO:0019901|GO:0032488|GO:0003779|GO:0051497|GO:0048365|GO:0042110|GO:0008154|GO:0008064|GO:2000601|GO:0002625	Wiskott-Aldrich syndrome
A_55_P2042823	0.00316088	up	1.32649	0.407613	1.32649	Sh3bp2	Mus musculus SH3-domain binding protein 2 (Sh3bp2), transcript variant 2, mRNA [NM_001145859]	GCCAGAGACCTTGGCACTATCTGATTTCATTGCACTTTATGTTAGAAAATAAAGTTTCTT	GO:0005515|GO:0017124|GO:0001784	SH3-domain binding protein 2
A_66_P117149	0.00161216	up	1.32932	0.410686	1.32932	Tcirg1	Mus musculus T cell, immune regulator 1, ATPase, H+ transporting, lysosomal V0 protein A3 (Tcirg1), transcript variant 3, mRNA [NM_001167784]	GTGACTAGCTACCCACTGCAATCCCTGCTTCTCCGAAGTGGGACAGGAATAAAGAGCTGG	GO:0005739|GO:0007039|GO:0016324|GO:0070072|GO:0015986|GO:0005886|GO:0046961|GO:0007035|GO:0016236|GO:0051117|GO:0005765|GO:0016471	T cell, immune regulator 1, ATPase, H+ transporting, lysosomal V0 protein A3
A_55_P1962404	0.0137752	up	1.33688	0.41887	1.33688	Ugt1a6b	Mus musculus UDP glucuronosyltransferase 1 family, polypeptide A6B (Ugt1a6b), mRNA [NM_201410]	ACCAAAGTATGTTCTAAGGCAAGTACATCTTCTATTGTGTTCCCAAACCAAGAACTTATC	GO:0043234|GO:0052697|GO:0052696|GO:0046982|GO:0005783|GO:0015020|GO:0019899|GO:0032403|GO:0042803|GO:0070062|GO:0043231	UDP glucuronosyltransferase 1 family, polypeptide A6B
A_55_P2618431	0.0447884	up	1.34154	0.423894	1.34154	Aldh1l2	aldehyde dehydrogenase 1 family, member L2 [Source:MGI Symbol;Acc:MGI:2444680] [ENSMUST00000138858]	CCTTGTTTTAAGTATTGGTAATTGCAAAGAAAATAAACCCGTGTGTCCTATGTTTCCTGG	GO:0009058|GO:0004029|GO:0003824|GO:0005739|GO:0005737|GO:0016155|GO:0008152|GO:0016491|GO:0016742|GO:0006730|GO:0009258|GO:0055114|GO:0070062	aldehyde dehydrogenase 1 family, member L2
A_51_P279163	0.00123079	up	1.34184	0.424207	1.34184	Plcg2	Mus musculus phospholipase C, gamma 2 (Plcg2), mRNA [NM_172285]	GTGCCTTTTGAACTTCCCTGTTCTCAGCCTCATTGAATAAAGACAACAGTTTCATGCCAA	GO:0050853|GO:0006629|GO:0005515|GO:0010468|GO:0050852|GO:0005886|GO:0007204|GO:0005829|GO:0035556|GO:0043069|GO:0004629|GO:0032237|GO:0032959|GO:0030183|GO:0032026|GO:0032496|GO:0033198|GO:0032481|GO:0004871|GO:0070062|GO:0008081|GO:0051209|GO:0006661|GO:0016042|GO:0007165|GO:0016020|GO:0016787|GO:0004435|GO:0002316|GO:0001784|GO:0009395|GO:0002092	phospholipase C, gamma 2
A_66_P116275	0.00244168	up	1.34569	0.428348	1.34569	Gm2629		CAGCACGCTTGTGGGGAACAGGAAGAGTAGGGCTTTCTTTCTTTCATACTTTAGCCAATA		aldehyde dehydrogenase 9, subfamily A1 pseudogene
A_55_P2916048	0.00470759	up	1.34896	0.431843	1.34896	Naglu	Mus musculus alpha-N-acetylglucosaminidase (Sanfilippo disease IIIB) (Naglu), mRNA [NM_013792]	TCCACTCCAGACTTGGGGCTTAAAGTACCATTTTCTGTTATCAATAAAGTGCTGAATCCC	GO:0045475|GO:0021680|GO:0004561|GO:0046548|GO:0060119|GO:0042474|GO:0007040|GO:0070062	alpha-N-acetylglucosaminidase (Sanfilippo disease IIIB)
A_51_P374900	0.00520527	up	1.35279	0.43594	1.35279	P2ry13	Mus musculus purinergic receptor P2Y, G-protein coupled 13 (P2ry13), mRNA [NM_028808]	GAATCACTTGCTAATCTTGACCTTTACAAACTCCATTTAATATGGCACATTTGGTCCGCA	GO:0007165|GO:0071407|GO:0016020|GO:0007186|GO:0005886|GO:0045028|GO:0005887|GO:0005783|GO:0004930|GO:0016021|GO:0004871|GO:0007194	purinergic receptor P2Y, G-protein coupled 13
A_51_P337125	0.00195862	up	1.35818	0.441672	1.35818	Inpp5d	Mus musculus inositol polyphosphate-5-phosphatase D (Inpp5d), transcript variant 1, mRNA [NM_010566]	CTTGTCTTGCTTTTTGATATATCAGGATTAATGTAGGAAACCAGACCTAGATTATTCAGG	GO:0005515|GO:0017124|GO:0008285|GO:0016064|GO:0005886|GO:0005884|GO:0045579|GO:0051425|GO:0030487|GO:0045409|GO:0034594|GO:0008340|GO:0045779|GO:0005829|GO:0035556|GO:0005737|GO:0045656|GO:0045659|GO:0030853|GO:0009968|GO:0005856|GO:0043065|GO:0050869|GO:0006915|GO:0030889|GO:0045671|GO:0004445|GO:0050777|GO:0016020|GO:0016787|GO:0045648|GO:0046856|GO:0030863|GO:0045621|GO:0002376	inositol polyphosphate-5-phosphatase D
A_55_P2166555	0.00751445	up	1.36039	0.444016	1.36039		predicted pseudogene 5637 [Source:MGI Symbol;Acc:MGI:3648120] [ENSMUST00000153890]	TCAACCAAATCTCGGTGCTCATCGGGGGCAAGGCCAAGTGCTCACAGTTCTGCACTACAG
A_51_P143190	0.0123381	up	1.36069	0.444337	1.36069	Lyl1	Mus musculus lymphoblastomic leukemia 1 (Lyl1), mRNA [NM_008535]	GAGGACCTACCCCATGAAGCCCAACTGGTTGCGCTTGATCCATGATCCTGTTAACCGCGA	GO:0006355|GO:0000977|GO:0000981|GO:0030183|GO:0046983|GO:0060216|GO:0005634|GO:0045893|GO:0003677|GO:0001955|GO:0006351	lymphoblastomic leukemia 1
A_55_P2048279	0.000320454	up	1.36084	0.444494	1.36084	Tlr13	Mus musculus toll-like receptor 13 (Tlr13), mRNA [NM_205820]	TGAGTAACCCTTCACCTATGTTCTTGTAAGTAACCCCAATAAAACTCATTGGTTCACCAA	GO:0005515|GO:0003723|GO:0019843|GO:0009615|GO:0042803|GO:0007165|GO:0005737|GO:0006954|GO:0016020|GO:0005887|GO:0045087|GO:0002755|GO:0043408|GO:0034178|GO:0004872|GO:0016021|GO:0002376|GO:0005768	toll-like receptor 13
A_65_P12392	0.0349792	up	1.36149	0.445186	1.36149	Timp2	Mus musculus tissue inhibitor of metalloproteinase 2 (Timp2), mRNA [NM_011594]	TAATTGCAGGAAAGGCAGAAGGAGATGGCAAGATGCACATTACCCTCTGTGACTTCATTG	GO:0043005|GO:0051045|GO:0008285|GO:0010466|GO:0002020|GO:0005615|GO:0046872|GO:0030426|GO:0046580|GO:0043408|GO:0043025|GO:0009725|GO:0030814|GO:0034097|GO:0070062|GO:0004857|GO:0009986|GO:0071310|GO:0032487|GO:0045762|GO:0005576|GO:0030414|GO:0045861|GO:0005604|GO:0010951|GO:0031012|GO:0005178|GO:0045930|GO:0045666|GO:0008191|GO:0045664|GO:0008047|GO:0043410	tissue inhibitor of metalloproteinase 2
A_51_P331279	0.000772546	up	1.3647	0.448579	1.3647	Arpc1b	Mus musculus actin related protein 2/3 complex, subunit 1B (Arpc1b), mRNA [NM_023142]	GAGGCTAAGGGCTGCTTTGCTAAATGTTTCTAGGATGCAGTACACTGCTACAAAGGAAGA	GO:0034314|GO:0005737|GO:0051015|GO:0030833|GO:0005885|GO:0005200|GO:0003779|GO:0015629|GO:0005856|GO:0032403|GO:0005925|GO:0070062	actin related protein 2/3 complex, subunit 1B
A_55_P2007964	0.00194355	up	1.36541	0.449332	1.36541	Cx3cr1	Mus musculus chemokine (C-X3-C motif) receptor 1 (Cx3cr1), mRNA [NM_009987]	CGTGCCTAGAGTGTGTCTATCCCACTTGTAATTCTGTCAATAAACATTGGTTTCCTTCCA	GO:0043005|GO:0048471|GO:0005886|GO:0019221|GO:0021795|GO:0006935|GO:0019960|GO:2001240|GO:0007613|GO:0002282|GO:0004871|GO:0007155|GO:0001774|GO:0030336|GO:0004896|GO:0004930|GO:0002052|GO:1900272|GO:0045766|GO:0032809|GO:0007165|GO:0007186|GO:0016020|GO:0016495|GO:0016525|GO:0016021|GO:0048246|GO:0002881	chemokine (C-X3-C motif) receptor 1
A_55_P2025078	0.000331156	up	1.36827	0.452356	1.36827	Csf1r	Mus musculus colony stimulating factor 1 receptor (Csf1r), mRNA [NM_001037859]	GTGCTCCTCTCCAAGCTGACTCGTCCTCATTAACTGTCAACATTAAACTAACAGCATTAA	GO:0005515|GO:0008360|GO:0019221|GO:2000147|GO:0031529|GO:0042803|GO:0043231|GO:2000249|GO:0046777|GO:0000166|GO:0016301|GO:0007411|GO:0070374|GO:0090197|GO:0030335|GO:0036006|GO:0042531|GO:0009986|GO:0019903|GO:0021879|GO:0046488|GO:0018108|GO:0045217|GO:0016310|GO:0019955|GO:0071345|GO:0045087|GO:0005654|GO:0002376|GO:0008284|GO:0008285|GO:0071902|GO:0005886|GO:0008283|GO:0061098|GO:0045124|GO:…	colony stimulating factor 1 receptor
A_55_P2809133	0.00138288	up	1.3727	0.45702	1.3727	Aldh1l2	Mus musculus aldehyde dehydrogenase 1 family, member L2 (Aldh1l2), mRNA [NM_153543]	GGTTACTCACATACACACATATATAAACACATACACAACATGTTTCAAGTTGGGTTGGAT	GO:0009058|GO:0004029|GO:0003824|GO:0005739|GO:0005737|GO:0016155|GO:0008152|GO:0016491|GO:0016742|GO:0006730|GO:0009258|GO:0055114|GO:0070062	aldehyde dehydrogenase 1 family, member L2
A_52_P577748	0.014642	up	1.3735	0.457858	1.3735	Lpxn	Mus musculus leupaxin (Lpxn), mRNA [NM_134152]	CTCTGCATTTTGCTTTTTAAGCGGAAGTGTATTTTTACTGACACATGTGATGAATAAAGC	GO:0003712|GO:0005515|GO:0033628|GO:0006355|GO:0030054|GO:0005886|GO:0050859|GO:0002102|GO:0005634|GO:0042995|GO:0046872|GO:0006351|GO:0005829|GO:0005737|GO:0007162|GO:0016607|GO:0016020|GO:0007155|GO:0005925	leupaxin
A_51_P277792	0.00168581	up	1.37679	0.461304	1.37679	Ctsh	Mus musculus cathepsin H (Ctsh), transcript variant 1, mRNA [NM_007801]	CCAGAGGAACCACACATTTAAAATGGCGTTGAACCAGTTTTCAGATATGAGCTTTGCTGA	GO:0030984|GO:0008284|GO:0004252|GO:0097208|GO:2001235|GO:0010813|GO:0010815|GO:0043621|GO:0070324|GO:0032403|GO:0005764|GO:0005615|GO:0043231|GO:0005829|GO:0031648|GO:0000932|GO:0051603|GO:0033619|GO:0006508|GO:0043129|GO:0032526|GO:0070371|GO:0030108|GO:0070062|GO:0043066|GO:0030335|GO:0001669|GO:0005930|GO:0008656|GO:0045766|GO:0001520|GO:0004197|GO:0010628|GO:0010952|GO:0016505|GO:0004175|GO:…	cathepsin H
A_51_P431823	0.00993351	up	1.37716	0.461695	1.37716	Arhgap45	Mus musculus Rho GTPase activating protein 45 (Arhgap45), transcript variant 2, mRNA [NM_027521]	AACTTCAGGGAGATCAGGGCTCCCTGGTACCATGGACACAGATGGATAACAGTCCCAGAT	GO:0035556|GO:0007165|GO:0003674|GO:0005737|GO:0016020|GO:0005886|GO:0042995|GO:0046872|GO:0005096	Rho GTPase activating protein 45
A_52_P507382	0.0196623	up	1.3795	0.464147	1.3795	Unc93b1	Mus musculus unc-93 homolog B1 (C. elegans) (Unc93b1), transcript variant 1, mRNA [NM_019449]	AGCCTGGGGTCACCTGGAACTTCCTCCAAGGAGATAAGGGTCACTCTCCGAAACCCCTAT	GO:0034154|GO:0005515|GO:0005783|GO:2001184|GO:0031410|GO:0032009|GO:0002224|GO:0005764|GO:0006886|GO:0035325|GO:0002250|GO:0019886|GO:0000902|GO:0051607|GO:0016020|GO:0019882|GO:2000778|GO:0045087|GO:0008565|GO:0016021|GO:0034138|GO:0034162|GO:0002376|GO:0005768	unc-93 homolog B1 (C. elegans)
A_55_P2722741	0.000852881	up	1.3812	0.465925	1.3812		predicted gene 5398 [Source:MGI Symbol;Acc:MGI:3646383] [ENSMUST00000121933]	TTACTCTACTGGACTGTGAAAAAATTCTTGGGGCTCCCAGTGGGGGAATGATGGGTATTT
A_55_P1981964	0.000997548	up	1.38148	0.46621	1.38148	Tnfrsf13b	tumor necrosis factor receptor superfamily, member 13b [Source:MGI Symbol;Acc:MGI:1889411] [ENSMUST00000010286]	CCTGGAGAATATAGCCTGGCTCCATTTGCAATGTTCCCTTAAATTGTTTTTATTAGTATA	GO:0002250|GO:0001782|GO:0016020|GO:0005887|GO:0002244|GO:0030889|GO:0004872|GO:0016021|GO:0009897|GO:0007166|GO:0002376	tumor necrosis factor receptor superfamily, member 13b
A_55_P2716491	0.000354743	up	1.38558	0.470486	1.38558	Ang6	Mus musculus angiogenin, ribonuclease A family, member 6 (Ang6), mRNA [NM_001011876]	TGTTATTGCCTGTGAAGATGCCTGGCCTGTCCACTTCGATGAGTCTTTTATCAGTCTGTA	GO:0004519|GO:0004540|GO:0005575	angiogenin, ribonuclease A family, member 6
A_55_P2118570	0.000782177	up	1.39061	0.475717	1.39061	Cd37	Mus musculus CD37 antigen (Cd37), transcript variant 1, mRNA [NM_001290802]	TCTGTCTGCCACCTCCCACATGACACCTCAAATAAATCCCCTTTGGGTTTTTGGCTTTTT	GO:0050688|GO:0001772|GO:0008285|GO:0030886|GO:0016020|GO:0005887|GO:0002639|GO:0042832|GO:0002920|GO:0016021|GO:0007166|GO:0070062	CD37 antigen
A_55_P2115136	0.0171632	up	1.3912	0.476328	1.3912	Vsir	Mus musculus V-set immunoregulatory receptor (Vsir), transcript variant 1, mRNA [NM_028732]	ATGAACGTCCGGCTTGGCAAGAGCCTTTCTTCATGGAAACCAGTAGCCCGGAGGGGATGA	GO:2000562|GO:0048863|GO:0005515|GO:0030513|GO:0016020|GO:0005886|GO:2000738|GO:0002725|GO:0030509|GO:0016021|GO:0009897	V-set immunoregulatory receptor
A_55_P2056325	0.00553873	up	1.39292	0.478114	1.39292	Anxa3	Mus musculus annexin A3 (Anxa3), mRNA [NM_013470]	GGATGACATTAGCTCTGAGACGTCTGGAGACTTCCGGAAAGCTCTGCTGACTCTGGCAGA	GO:0006909|GO:0030424|GO:0004859|GO:0051054|GO:0005886|GO:0043312|GO:0005509|GO:0042581|GO:0019834|GO:0045766|GO:0030425|GO:0005829|GO:0005544|GO:0010595|GO:0051091|GO:0005737|GO:0016020|GO:0043025|GO:0030670|GO:0042742|GO:0070062|GO:0048306	annexin A3
A_51_P472249	0.00352847	up	1.39989	0.48531	1.39989	Slc7a7	Mus musculus solute carrier family 7 (cationic amino acid transporter, y+ system), member 7 (Slc7a7), transcript variant 1, mRNA [NM_011405]	CTCTTTCCTTTACAAGGGCCAACAATGCTCCAAACTTGTCTCCTTCAGAGGAACACAAAA	GO:0015297|GO:0016020|GO:0015171|GO:0005886|GO:0005887|GO:0006865|GO:0006810|GO:0015174|GO:0016021|GO:0015179|GO:0000821|GO:0003333	solute carrier family 7 (cationic amino acid transporter, y+ system), member 7
A_51_P150678	0.0392248	up	1.40002	0.485443	1.40002	Tnfaip8l2	Mus musculus tumor necrosis factor, alpha-induced protein 8-like 2 (Tnfaip8l2), mRNA [NM_027206]	ATCCAGTTCCAGTAAAGGAAACAGCTGACTGAAGAAGAAGTGAAACTCAGGTCCGCTTCT	GO:0005515|GO:0005737|GO:0050868|GO:0050728|GO:0045087|GO:0002376	tumor necrosis factor, alpha-induced protein 8-like 2
A_51_P291227	0.0106069	up	1.40018	0.485617	1.40018	Arhgap30	Mus musculus Rho GTPase activating protein 30 (Arhgap30), mRNA [NM_001005508]	GAGTAGGAGAAACATCCAAGAAGCTCTTTAAAGTCCTCAGTGTTTGCTGAAGGAAATGGG	GO:0007165|GO:0007264|GO:0031410|GO:0043231|GO:0005096	Rho GTPase activating protein 30
A_51_P251768	0.0099019	up	1.40469	0.490248	1.40469	Adgre1	Mus musculus adhesion G protein-coupled receptor E1 (Adgre1), mRNA [NM_010130]	TTGTGTTTCCTATGCACTTTCTTGTGGTGTTCCAGAAATTTTCATTTAATACCCATCAAG	GO:0005886|GO:0004930|GO:0005509|GO:0071944|GO:0002250|GO:0007165|GO:0007186|GO:0016020|GO:0004871|GO:0016021|GO:0007166|GO:0009897|GO:0002376|GO:0004888	adhesion G protein-coupled receptor E1
A_66_P130629	0.000160693	up	1.40577	0.491359	1.40577	Mcm3	Mus musculus minichromosome maintenance complex component 3 (Mcm3), mRNA [NM_008563]	CCAAGAGTGGCTCAGGCAGATGACAAAGTTGGATTGGAGAAAGCTTTCTTTGCGATTAGA	GO:0042555|GO:0048471|GO:0005813|GO:0004386|GO:0005634|GO:0003677|GO:0005524|GO:0006260|GO:0005737|GO:0007049|GO:0016787|GO:0000166|GO:0016020|GO:0006270|GO:0005654|GO:0000784	minichromosome maintenance complex component 3
A_66_P117187	0.0271565	up	1.4109	0.496619	1.4109	Eif2ak2	Mus musculus eukaryotic translation initiation factor 2-alpha kinase 2 (Eif2ak2), mRNA [NM_011163]	AGAAAACAGGCCAACAACCTTCCTTATGCTATATAGATGTCTCAGTGTCTTTATCATTAA	GO:0017148|GO:0005515|GO:0003725|GO:0048471|GO:0033689|GO:0008285|GO:0010998|GO:0003723|GO:0035455|GO:0032874|GO:0005634|GO:0001819|GO:1900225|GO:0006412|GO:0030968|GO:0005829|GO:0051607|GO:0000186|GO:0005737|GO:0051092|GO:0046777|GO:0000166|GO:0016301|GO:0032496|GO:0033197|GO:0045071|GO:0034198|GO:0043066|GO:0006355|GO:0043065|GO:0009636|GO:0042981|GO:0032722|GO:0009615|GO:0005524|GO:0006351|GO:…	eukaryotic translation initiation factor 2-alpha kinase 2
A_55_P2158498	0.00342223	up	1.41482	0.500621	1.41482	Btk	Mus musculus Bruton agammaglobulinemia tyrosine kinase (Btk), mRNA [NM_013482]	AGACTCCTAACAGACTGAATTGGGGATGGGAACACTTTGGGGGAGGGAAAACTGTAAATA	GO:0005515|GO:0001812|GO:0048471|GO:0005886|GO:0007249|GO:0001818|GO:0005634|GO:0046872|GO:0042802|GO:0008289|GO:0005829|GO:0035556|GO:0005737|GO:0046777|GO:0000166|GO:0016301|GO:0002344|GO:0048469|GO:0038083|GO:0006355|GO:0010033|GO:0005102|GO:0005547|GO:0030889|GO:0006915|GO:0018108|GO:0031410|GO:0005524|GO:0001805|GO:0006351|GO:0031234|GO:0002250|GO:0016310|GO:0004672|GO:0016020|GO:0002553|GO:…	Bruton agammaglobulinemia tyrosine kinase
A_51_P352875	0.0195829	up	1.417	0.502838	1.417	Lcp2	Mus musculus lymphocyte cytosolic protein 2 (Lcp2), mRNA [NM_010696]	GAAGTCTAAGAGTGCATGGCAGACATGAGATTTTGAACATCCATCCCAAAATACAGTACT	GO:0035556|GO:0005515|GO:0050852|GO:0050663|GO:0045576|GO:0006955|GO:0005737|GO:0005911|GO:0007169|GO:0005829	lymphocyte cytosolic protein 2
A_51_P309158	0.00017848	up	1.41784	0.503696	1.41784	Snx20	Mus musculus sorting nexin 20 (Snx20), mRNA [NM_027840]	TACCGCACAGAATGTGTTCAAGGCCAGCCTAAAAAGTTTGCTGAGACTGGCTCCAAATAA	GO:0005886|GO:0005546|GO:0005634|GO:0032266|GO:0015031|GO:0008289|GO:0005737|GO:0016020|GO:0031901|GO:0006810|GO:0005654|GO:0035091|GO:0005768	sorting nexin 20
A_55_P2130970	0.0451501	up	1.41904	0.504917	1.41904	Parp10	Mus musculus poly (ADP-ribose) polymerase family, member 10 (Parp10), transcript variant 2, mRNA [NM_001163576]	CTTGGTTGGACCGCGCCCTAGAGGGGTTCTCTGTCTTTGAATAAACCTGTACTTGAAACC	GO:0010847|GO:0005730|GO:0048147|GO:0005634|GO:0032088|GO:0003950|GO:0005829|GO:0043231|GO:0070213|GO:0006471|GO:0070212|GO:0005737|GO:0010629|GO:0033159|GO:1900045|GO:0070530|GO:0045071	poly (ADP-ribose) polymerase family, member 10
A_52_P635338	0.000177738	up	1.42117	0.507084	1.42117	Fes	Mus musculus feline sarcoma oncogene (Fes), mRNA [NM_010194]	TTCTTCCTGCCCAAATTCCTCTCTTAGGCAGAAAAATAAAACAAGTTGTGTTCATCGGGA	GO:0005515|GO:0008017|GO:0030054|GO:0005886|GO:0007098|GO:0001578|GO:0008360|GO:2000145|GO:2000251|GO:0030155|GO:0030154|GO:0008289|GO:0005737|GO:0046777|GO:0045639|GO:0000166|GO:0006935|GO:0007173|GO:0016301|GO:0042127|GO:0015630|GO:0005856|GO:0007155|GO:0038083|GO:0034987|GO:0043304|GO:0031116|GO:0005794|GO:0005102|GO:0018108|GO:0031410|GO:0005524|GO:0031234|GO:0016310|GO:0004672|GO:0016477|GO:…	feline sarcoma oncogene
A_55_P2066613	0.00775304	up	1.42128	0.507195	1.42128	Lcp1	Mus musculus lymphocyte cytosolic protein 1 (Lcp1), transcript variant 2, mRNA [NM_008879]	GCAATACGTGCTTCTCTTTTGTTGTTGTTTTTTCAGAAGATGTACTCGCCTACAAATTTT	GO:0005515|GO:0071803|GO:0030054|GO:0005886|GO:0005884|GO:0002102|GO:0042995|GO:0010737|GO:0030175|GO:0015629|GO:0032432|GO:0005615|GO:0046872|GO:0042802|GO:0005829|GO:0005737|GO:0051015|GO:0022617|GO:0033157|GO:0051764|GO:0005856|GO:0051017|GO:0002286|GO:0070062|GO:0001725|GO:0005509|GO:0009611|GO:0003779|GO:0001891|GO:0001726|GO:0051020|GO:0016020|GO:0016477|GO:0051639|GO:0005925	lymphocyte cytosolic protein 1
A_55_P1957413	0.0145005	up	1.42648	0.512461	1.42648	Lsp1	Mus musculus lymphocyte specific 1 (Lsp1), transcript variant 2, mRNA [NM_019391]	TCTTGGGTCCTGCCCTGTTTACGGATCCCTCATTTTGTGTAATAAAGTGCATTGAGTGTC	GO:0007165|GO:0016020|GO:0006935|GO:0005886|GO:0007010|GO:0006915|GO:0006952|GO:0003779|GO:0004871|GO:0070062	lymphocyte specific 1
A_51_P324934	0.000196286	up	1.42878	0.514788	1.42878	Mcm3		AAGCTTTCTTTGCGATTAGACTAGTATGTATTGTTGACCTAAATATCCAAGACATTGATA	GO:0042555|GO:0048471|GO:0005813|GO:0004386|GO:0005634|GO:0003677|GO:0005524|GO:0006260|GO:0005737|GO:0007049|GO:0016787|GO:0000166|GO:0016020|GO:0006270|GO:0005654|GO:0000784	minichromosome maintenance complex component 3
A_55_P2798054	0.00626743	up	1.43212	0.518152	1.43212	Rhoh	Mus musculus ras homolog family member H (Rhoh), mRNA [NM_001081105]	GGGTTCAACCATATGTTTGTGGCGTTATTGTTACTCCTGAATTTAATTTGGTTGGAACTT	GO:0001772|GO:0005515|GO:0045576|GO:0005886|GO:0007264|GO:0019210|GO:0003924|GO:0005525|GO:0005622|GO:0005737|GO:0000166|GO:0016020|GO:0030217|GO:0043124	ras homolog family member H
A_52_P33221	0.0103292	up	1.43487	0.520924	1.43487	Apbb1ip	Mus musculus amyloid beta (A4) precursor protein-binding, family B, member 1 interacting protein (Apbb1ip), mRNA [NM_019456]	GACTGGACAAGAGACACAGAGAACAAAGTACTGTTTTTGGAGAAAGAGGAAAGATATGCT	GO:0005515|GO:0007165|GO:0005737|GO:0030054|GO:0016020|GO:0005886|GO:0042101|GO:0002291|GO:0042995|GO:0005856|GO:0045785|GO:0005829	amyloid beta (A4) precursor protein-binding, family B, member 1 interacting protein
A_52_P99810	0.000845461	up	1.44113	0.527201	1.44113	Cx3cr1	Mus musculus chemokine (C-X3-C motif) receptor 1 (Cx3cr1), mRNA [NM_009987]	CAAGAATGTCTTCATGCATTCACTGACTCCGGTCTCATTTGCAGGCTTACATTGAAAGTT	GO:0043005|GO:0048471|GO:0005886|GO:0019221|GO:0021795|GO:0006935|GO:0019960|GO:2001240|GO:0007613|GO:0002282|GO:0004871|GO:0007155|GO:0001774|GO:0030336|GO:0004896|GO:0004930|GO:0002052|GO:1900272|GO:0045766|GO:0032809|GO:0007165|GO:0007186|GO:0016020|GO:0016495|GO:0016525|GO:0016021|GO:0048246|GO:0002881	chemokine (C-X3-C motif) receptor 1
A_55_P1955015	0.0316537	up	1.44172	0.527786	1.44172	Myo1g	Mus musculus myosin IG (Myo1g), mRNA [NM_178440]	AAGGCCAGGACTTGTCTACCCTTACATGGAACATTGCAAAATAAAGATGTTATATTTGTT	GO:0006909|GO:0005516|GO:0005886|GO:0016459|GO:0030175|GO:0042995|GO:0006887|GO:0008289|GO:0003774|GO:0000166|GO:0070062|GO:0031256|GO:0043325|GO:0031589|GO:0005547|GO:0005546|GO:0003779|GO:0001891|GO:0005524|GO:0072678|GO:0030027|GO:0002250|GO:0005902|GO:0071976|GO:0016020|GO:0038096|GO:0002456|GO:0002376	myosin IG
A_52_P21550	0.0123849	up	1.44369	0.529759	1.44369	Gcnt1	Mus musculus glucosaminyl (N-acetyl) transferase 1, core 2 (Gcnt1), transcript variant 1, mRNA [NM_173442]	TAAACATGTGTTTGTGTCACGTATCGAGTAGAGTTCATTTTAAGAGACTTGATTTCCCCT	GO:0005802|GO:0008375|GO:0003829|GO:0005794|GO:0016757|GO:0031985|GO:0005615|GO:0050901|GO:0060352|GO:0009101|GO:0016020|GO:0060993|GO:0048729|GO:0016021|GO:0016740	glucosaminyl (N-acetyl) transferase 1, core 2
A_51_P391159	0.00127665	up	1.4469	0.532964	1.4469	Ang	Mus musculus angiogenin, ribonuclease, RNase A family, 5 (Ang), transcript variant 1, mRNA [NM_007447]	CTTACAGAGAAAACTTAAGAATGAGCAAGTCTCCCTTCCAGGTCACCACTTGCAAGCACA	GO:0017148|GO:0003723|GO:0009303|GO:0050714|GO:0005634|GO:0007202|GO:0005615|GO:0042803|GO:0030154|GO:0032431|GO:0030426|GO:0032311|GO:0032148|GO:0043025|GO:0006651|GO:0009725|GO:0008201|GO:0070062|GO:0042277|GO:0001666|GO:0005507|GO:0005102|GO:0005605|GO:0048662|GO:0005576|GO:0004540|GO:0003779|GO:0007275|GO:0031410|GO:0001525|GO:0003676|GO:0007417|GO:0003677|GO:0004518|GO:0004519|GO:0001938|GO:…	angiogenin, ribonuclease, RNase A family, 5
A_55_P2831026	0.00041297	up	1.44766	0.533718	1.44766	Sash3	Mus musculus SAM and SH3 domain containing 3 (Sash3), transcript variant 1, mRNA [NM_001313749]	ACTTTCATAACTTCGAGTTTGGGCAAAGGAGTTGAATGTACATAAGGAGTAGCGGGGAGG	GO:0032729|GO:0032753|GO:0046622|GO:0032733|GO:0032760|GO:0051251|GO:0030890|GO:0032743|GO:0005634|GO:0002726|GO:0005737|GO:0048873|GO:0002639|GO:0043372|GO:0042102|GO:0002821	SAM and SH3 domain containing 3
A_51_P119429	0.00203907	up	1.45059	0.536643	1.45059	Nckap1l	Mus musculus NCK associated protein 1 like (Nckap1l), mRNA [NM_153505]	TAGTTGGAATGGGAAAATATAATTAGCCAGTTGATTAATTAGGGTCGTGCCCATGCTTCC	GO:0050853|GO:0031209|GO:0001782|GO:0030890|GO:0032715|GO:0045579|GO:0034101|GO:0043378|GO:0030011|GO:0032403|GO:0060100|GO:0005829|GO:0070358|GO:0005737|GO:0030838|GO:0006935|GO:0042102|GO:0043029|GO:0002262|GO:0070062|GO:0035509|GO:0043066|GO:0042493|GO:0045588|GO:0030593|GO:0033630|GO:0030295|GO:0032700|GO:0006461|GO:0016020|GO:0045648|GO:0030866|GO:0043372|GO:0090023|GO:0016021|GO:0045621|GO:…	NCK associated protein 1 like
A_52_P365011	0.000210492	up	1.45638	0.542384	1.45638	Fes	Mus musculus feline sarcoma oncogene (Fes), mRNA [NM_010194]	CCAACCTCACCAATCAGCAGACACGGGAGTTTGTAGAAAAGGGGCATCGTCTGCCTTGCC	GO:0005515|GO:0008017|GO:0030054|GO:0005886|GO:0007098|GO:0001578|GO:0008360|GO:2000145|GO:2000251|GO:0030155|GO:0030154|GO:0008289|GO:0005737|GO:0046777|GO:0045639|GO:0000166|GO:0006935|GO:0007173|GO:0016301|GO:0042127|GO:0015630|GO:0005856|GO:0007155|GO:0038083|GO:0034987|GO:0043304|GO:0031116|GO:0005794|GO:0005102|GO:0018108|GO:0031410|GO:0005524|GO:0031234|GO:0016310|GO:0004672|GO:0016477|GO:…	feline sarcoma oncogene
A_51_P372992	0.000183602	up	1.45643	0.542434	1.45643	Vsir	Mus musculus V-set immunoregulatory receptor (Vsir), transcript variant 1, mRNA [NM_028732]	GATTCCACTCTGGGGATCTAGCTTTGTCTGGGCCAGTGAAGATCTCTATAATGGCATTAT	GO:2000562|GO:0048863|GO:0005515|GO:0030513|GO:0016020|GO:0005886|GO:2000738|GO:0002725|GO:0030509|GO:0016021|GO:0009897	V-set immunoregulatory receptor
A_55_P2066230	0.00527692	up	1.45827	0.544259	1.45827	Hck	Mus musculus hemopoietic cell kinase (Hck), transcript variant 1, mRNA [NM_001172117]	GCCTGGAATGACTGAATTCAATCTATAGCTGTGATTTAAGTGGAAACTGTTAGAATAGTA	GO:0005515|GO:0006909|GO:0008284|GO:0071801|GO:0030054|GO:0005886|GO:0050830|GO:0008360|GO:0005884|GO:2000251|GO:0005634|GO:0042995|GO:0006887|GO:0005764|GO:0030154|GO:0050764|GO:0051090|GO:0005737|GO:0046777|GO:0006954|GO:0000166|GO:0016301|GO:0042127|GO:0005856|GO:0038083|GO:0043066|GO:0005794|GO:0005102|GO:0018108|GO:0031410|GO:0005524|GO:0031234|GO:0016310|GO:0004672|GO:0016477|GO:0016020|GO:…	hemopoietic cell kinase
A_52_P218058	0.0107347	up	1.46154	0.547492	1.46154	Clec5a	Mus musculus C-type lectin domain family 5, member a (Clec5a), transcript variant 1, mRNA [NM_001038604]	TACCTTGGCTGTTATCTCAAGAAGGTACAAGCTGCATAAAGTATAGGAGAAAAGAGATGT	GO:0005515|GO:0043066|GO:0005886|GO:0009986|GO:0050715|GO:0002076|GO:0016020|GO:0001618|GO:0045087|GO:0030099|GO:0030246|GO:0016021|GO:0033033|GO:0002376	C-type lectin domain family 5, member a
A_51_P451032	0.00249357	up	1.46287	0.548801	1.46287	Anxa3	Mus musculus annexin A3 (Anxa3), mRNA [NM_013470]	CTAGAATTAAAGACCTACTAATGATTTTCTGTTTGGCTTAGGAAGTTGGAATCTGTGTAG	GO:0006909|GO:0030424|GO:0004859|GO:0051054|GO:0005886|GO:0043312|GO:0005509|GO:0042581|GO:0019834|GO:0045766|GO:0030425|GO:0005829|GO:0005544|GO:0010595|GO:0051091|GO:0005737|GO:0016020|GO:0043025|GO:0030670|GO:0042742|GO:0070062|GO:0048306	annexin A3
A_55_P2909739	0.00422545	up	1.46364	0.549561	1.46364	Tgfbr2	Mus musculus transforming growth factor, beta receptor II (Tgfbr2), transcript variant 1, mRNA [NM_009371]	CGTCATTCCTCAAAGTGTTGACTCTTGTTCACTACTTTACATAAAGGGAAGTTTTATTCT	GO:0010468|GO:0005515|GO:0003417|GO:0003181|GO:0003186|GO:0030154|GO:0002663|GO:0007224|GO:0001947|GO:0007507|GO:0018105|GO:0004702|GO:0000166|GO:0007219|GO:0016301|GO:0042127|GO:0018107|GO:0007178|GO:0009887|GO:0007179|GO:0003274|GO:0009986|GO:0031435|GO:0001701|GO:0006898|GO:0043235|GO:0002666|GO:0007182|GO:0016310|GO:0005887|GO:0007420|GO:0045121|GO:0040008|GO:0009897|GO:0003430|GO:0007369|GO:…	transforming growth factor, beta receptor II
A_55_P2506040	0.00246937	up	1.47042	0.55623	1.47042	Grn	Mus musculus granulin (Grn), mRNA [NM_008175]	TGATGACTTCACTAGGTGTCCTACAAACAATACCTGCTGCAAACTCAATTCTGGGGACTG	GO:0050679|GO:0001835|GO:0005783|GO:0007566|GO:0003723|GO:0005576|GO:0048488|GO:0005125|GO:0005615|GO:0005764|GO:0035988|GO:0061351|GO:0005739|GO:0010976|GO:0060179|GO:0060999|GO:0032355|GO:0070062|GO:0005768	granulin
A_52_P51078	0.00106162	up	1.47658	0.562258	1.47658	Ctsh	Mus musculus cathepsin H (Ctsh), transcript variant 1, mRNA [NM_007801]	ACCTAGAATCGTCTCTCTTTCCAGCTCTCTTCATGTACTGGGAGCTGTAATGGTTACCTT	GO:0030984|GO:0008284|GO:0004252|GO:0097208|GO:2001235|GO:0010813|GO:0010815|GO:0043621|GO:0070324|GO:0032403|GO:0005764|GO:0005615|GO:0043231|GO:0005829|GO:0031648|GO:0000932|GO:0051603|GO:0033619|GO:0006508|GO:0043129|GO:0032526|GO:0070371|GO:0030108|GO:0070062|GO:0043066|GO:0030335|GO:0001669|GO:0005930|GO:0008656|GO:0045766|GO:0001520|GO:0004197|GO:0010628|GO:0010952|GO:0016505|GO:0004175|GO:…	cathepsin H
A_51_P129012	0.0406999	up	1.47736	0.563019	1.47736	B2m	Mus musculus beta-2 microglobulin (B2m), mRNA [NM_009735]	TTGAACCTGCTTAATTACAAATCCAGTTTCTAATATGCTATACAATTTATGCACGCAGAA	GO:0071281|GO:0005515|GO:0033216|GO:0002474|GO:0005886|GO:0002237|GO:0055072|GO:0005615|GO:0042802|GO:0005829|GO:0032092|GO:0042026|GO:0006955|GO:0019885|GO:1900122|GO:1900121|GO:0070062|GO:0071283|GO:0033077|GO:0005794|GO:0002481|GO:0042612|GO:0005576|GO:0002726|GO:0006968|GO:0016020|GO:0001916|GO:0048260|GO:0045646|GO:0010977|GO:0006826|GO:0005925|GO:0009897|GO:0002376	beta-2 microglobulin
A_51_P421140	0.0244502	up	1.47834	0.563978	1.47834	Tubb6	Mus musculus tubulin, beta 6 class V (Tubb6), mRNA [NM_026473]	GGTGATAAAAACTAAAGCCACACAGTGCTGCCTTAAGTGAATGCACACTATGGAACTTTA	GO:0005737|GO:0000166|GO:0015630|GO:0005874|GO:0005200|GO:0003924|GO:0005634|GO:0007017|GO:0005856|GO:0005525|GO:0070062	tubulin, beta 6 class V
A_55_P2831021	0.000396247	up	1.48006	0.565655	1.48006	Selplg	Mus musculus selectin, platelet (p-selectin) ligand (Selplg), mRNA [NM_009151]	ACAGAATGACCTCGCGCTGCGGCCTGGCCCAGCACAGGCATCCAATAAACATATTATAAT	GO:0005515|GO:0016020|GO:0005886|GO:0016021|GO:0001931|GO:0050900|GO:0007155|GO:0050901|GO:0050902	selectin, platelet (p-selectin) ligand
A_52_P271099	0.00259454	up	1.48406	0.569549	1.48406	Cyth4	Mus musculus cytohesin 4 (Cyth4), mRNA [NM_028195]	TCTGTAGGAGCTCGTGTATATGTAATCTACACAGTGGGAAGAGAAGTGCATGGCGGGGAG	GO:0005085|GO:0005086|GO:0016020|GO:0005886|GO:0032012|GO:0008289	cytohesin 4
A_55_P2069306	0.00376422	up	1.4846	0.570073	1.4846	Ptpn18	Mus musculus protein tyrosine phosphatase, non-receptor type 18 (Ptpn18), mRNA [NM_011206]	CAGTGTGTTATGTATGAGTGGGACTTGTGGGCCTGATTCAAAATAAAAGTTTCTCAGGGC	GO:0005515|GO:0016791|GO:0005737|GO:0006470|GO:0016787|GO:0016311|GO:0005634|GO:0004721|GO:0004725|GO:0004726	protein tyrosine phosphatase, non-receptor type 18
A_55_P2097828	0.000489013	up	1.48592	0.57136	1.48592	Gmfg	Mus musculus glia maturation factor, gamma (Gmfg), transcript variant 1, mRNA [NM_022024]	CCTTTGAGCCAGGGATTTGGAATCCTTACTTCTGAAGGCTCAGATTGATAGGATATGAAC	GO:0005622|GO:2000249|GO:0034316|GO:0071933|GO:0003779|GO:0071846|GO:0008083	glia maturation factor, gamma
A_55_P2070079	0.0470058	up	1.48894	0.574285	1.48894	Lgals9	Mus musculus lectin, galactose binding, soluble 9 (Lgals9), transcript variant 1, mRNA [NM_010708]	ATATTACCACCGCCTGAAGAACTTGCAGGATATCAACACTCTAGAAGTGGCGGGTGATAT	GO:0005515|GO:2001181|GO:2000679|GO:2000316|GO:0051353|GO:1900426|GO:0043032|GO:0032732|GO:0032815|GO:0033081|GO:0016936|GO:0005634|GO:0001819|GO:0045185|GO:0005829|GO:0010819|GO:0005622|GO:0005737|GO:0006935|GO:2000778|GO:0032496|GO:0034138|GO:0032689|GO:0007157|GO:2000562|GO:0043322|GO:2000406|GO:0007565|GO:0032760|GO:0005102|GO:0010862|GO:0032823|GO:0005576|GO:0032722|GO:0010628|GO:0045089|GO:…	lectin, galactose binding, soluble 9
A_51_P319460	0.000155585	up	1.49136	0.576627	1.49136	Osmr	Mus musculus oncostatin M receptor (Osmr), transcript variant 1, mRNA [NM_011019]	ATTGCAGATGCTCTGTTTACATTTTCTTGTCAATGGACTTCTCACTGGAAACTTGCACCC	GO:0008284|GO:0004896|GO:0004924|GO:0038165|GO:0016324|GO:0019955|GO:0016020|GO:0019838|GO:0005887|GO:0005900|GO:0016021|GO:0034097|GO:0007166|GO:0009897	oncostatin M receptor
A_55_P1971951	0.00114352	up	1.49212	0.577367	1.49212	Cd86	Mus musculus CD86 antigen (Cd86), mRNA [NM_019388]	CTGGCCAGTTACCAACATGTTCTGTACAGAGTGGATTTCAATAAAGTTTTCTTGAATTTT	GO:0005886|GO:0009986|GO:0005102|GO:0002224|GO:0043231|GO:0002250|GO:0042113|GO:0042104|GO:0051607|GO:0071222|GO:0016020|GO:0002668|GO:0042102|GO:0016021|GO:0034138|GO:0009897|GO:0070062|GO:0002376	CD86 antigen
A_51_P364600	0.0160503	up	1.49296	0.578175	1.49296	Fyb	Mus musculus FYN binding protein (Fyb), transcript variant 1, mRNA [NM_011815]	TGATGGTTGCATCTATGACAATGACTAGCACTCTGCTCTGTTCATTCCACTGTGCCTCTT	GO:0005515|GO:0007165|GO:0045576|GO:0006955|GO:0005737|GO:0030054|GO:0005886|GO:0005102|GO:0005634|GO:0015629|GO:0072659|GO:0032403	FYN binding protein
A_55_P2142863	0.0473575	up	1.49729	0.582354	1.49729	Parp9	Mus musculus poly (ADP-ribose) polymerase family, member 9 (Parp9), mRNA [NM_030253]	GCCTGTTATTTTCTAAAATGATAGCACAAACTAGGACAACAGGATGATTTCAGGTTTTCT	GO:0001191|GO:0005634|GO:0000122|GO:0006974|GO:0003950|GO:0005829|GO:0006302|GO:0005739|GO:0005737|GO:0006281|GO:0016020|GO:0005654|GO:0060330|GO:0016740	poly (ADP-ribose) polymerase family, member 9
A_66_P124326	0.00809423	up	1.49954	0.584518	1.49954	Ctsh	Mus musculus cathepsin H (Ctsh), transcript variant 1, mRNA [NM_007801]	GAAGATTTTTTGATGTATAAAAGTGGCGTCTACTCCAGTAAATCCTGTCATAAAACTCCA	GO:0030984|GO:0008284|GO:0004252|GO:0097208|GO:2001235|GO:0010813|GO:0010815|GO:0043621|GO:0070324|GO:0032403|GO:0005764|GO:0005615|GO:0043231|GO:0005829|GO:0031648|GO:0000932|GO:0051603|GO:0033619|GO:0006508|GO:0043129|GO:0032526|GO:0070371|GO:0030108|GO:0070062|GO:0043066|GO:0030335|GO:0001669|GO:0005930|GO:0008656|GO:0045766|GO:0001520|GO:0004197|GO:0010628|GO:0010952|GO:0016505|GO:0004175|GO:…	cathepsin H
A_55_P2050932	0.00997451	up	1.51016	0.594699	1.51016	Tlr7	Mus musculus toll-like receptor 7 (Tlr7), transcript variant 1, mRNA [NM_001290755]	TCTCTCTCTCTGATACTGAACTGTACCAGAGTTCAATGAAATAAAAGCCCAGAGAACTTC	GO:0005515|GO:0003725|GO:0032755|GO:0042346|GO:0003727|GO:0005886|GO:0005783|GO:0032009|GO:0005764|GO:0032757|GO:0051607|GO:0005737|GO:0006955|GO:0006954|GO:0045078|GO:0002755|GO:0008144|GO:0001774|GO:0034154|GO:0007252|GO:0045416|GO:0031410|GO:0032722|GO:0002224|GO:0043235|GO:0007165|GO:0045359|GO:0035197|GO:0016020|GO:0045087|GO:0045356|GO:0001932|GO:0016021|GO:0005768|GO:0004888|GO:0002376	toll-like receptor 7
A_55_P2056606	0.0454471	up	1.51616	0.600425	1.51616			TGGAAGGGCGTTATACGTTGTAACGGGGAGACATTAAGACATCTGGAGCAGGTATTGTAA
A_52_P220275	0.00308906	up	1.51981	0.603892	1.51981	Gpr34	Mus musculus G protein-coupled receptor 34 (Gpr34), mRNA [NM_011823]	GTCCAGTAATATTCGCAAAATCATGTGTCAACTTCTTTTTAGAAGGTTTCAAAGTGAAGC	GO:0007165|GO:0016020|GO:0007186|GO:0005886|GO:0045028|GO:0005887|GO:0004930|GO:0035589|GO:0016021|GO:0004871	G protein-coupled receptor 34
A_55_P2113210	0.000219573	up	1.52058	0.604621	1.52058	Cyth4	Mus musculus cytohesin 4 (Cyth4), mRNA [NM_028195]	TCTTTCCTGTTGTAACACTCAGGAGCAAGAATAAAAGCTCATGACGTCGCTCGTAGACTG	GO:0005085|GO:0005086|GO:0016020|GO:0005886|GO:0032012|GO:0008289	cytohesin 4
A_55_P1972605	0.00105312	up	1.5214	0.605404	1.5214	Adora3	Mus musculus adenosine A3 receptor (Adora3), mRNA [NM_009631]	TTAAAAAGAGGGCTAAATCCACCTGTGTGGGTGCATTTGAGCAAATAAAAGATGATGCCC	GO:0001609|GO:0005886|GO:0002553|GO:0001973|GO:0005887|GO:0050729|GO:0002687|GO:0014068|GO:0070257|GO:0050850|GO:0043306	adenosine A3 receptor
A_51_P121891	0.000975947	up	1.52738	0.611063	1.52738	Rac2	Mus musculus RAS-related C3 botulinum substrate 2 (Rac2), mRNA [NM_009008]	TCAGAAAAGCACAGAACAAATCTACTTCAGTAAATCTCTCATCTGCCCAGCCAAGTGAGG	GO:0008284|GO:0030036|GO:0007264|GO:0005884|GO:0010810|GO:0045453|GO:0003924|GO:0060753|GO:0060263|GO:0005635|GO:0005829|GO:0005622|GO:0019887|GO:0010592|GO:0005737|GO:0006935|GO:0000166|GO:0042129|GO:0007015|GO:0070062|GO:0043304|GO:0005525|GO:0030027|GO:0071593|GO:0007186|GO:0016020|GO:0030031|GO:0090023|GO:0005925	RAS-related C3 botulinum substrate 2
A_55_P2036567	0.000978879	up	1.53425	0.617537	1.53425	Vav1	Mus musculus vav 1 oncogene (Vav1), transcript variant 1, mRNA [NM_011691]	TGATTTTCTCCAGTCCTCCACGAAAGGTGGGGCTTGAGGCAACTGATTCTAATAAAGTGA	GO:0005515|GO:0006909|GO:0035023|GO:0007264|GO:0072593|GO:0030593|GO:0046872|GO:0043087|GO:0045785|GO:0043547|GO:0035556|GO:0005085|GO:0042110|GO:0006955|GO:0007186|GO:0030217|GO:0005911|GO:0007229|GO:0045954|GO:0001784|GO:0005089|GO:0030676	vav 1 oncogene
A_52_P52618	0.00450725	up	1.5349	0.618141	1.5349	Csf2rb	Mus musculus colony stimulating factor 2 receptor, beta, low-affinity (granulocyte-macrophage) (Csf2rb), mRNA [NM_007780]	TCACTCACATGATGGCAGACATAGAATGTGGCAGATCAAATGTCCCTTGGTCTCTGTTCA	GO:0005515|GO:0004896|GO:0016020|GO:0019221|GO:0016021|GO:0001558	colony stimulating factor 2 receptor, beta, low-affinity (granulocyte-macrophage)
A_66_P127452	0.00519863	up	1.54062	0.623513	1.54062	Hk3	Mus musculus hexokinase 3 (Hk3), transcript variant 1, mRNA [NM_001033245]	TCCCCTTATAGCCGTCTGCCCACACCTAATGGCTTTGCAAGAGAAGCGACACTCCGGTTA	GO:0001678|GO:0005975|GO:0042562|GO:0004396|GO:0003824|GO:0005524|GO:0005536|GO:0006096|GO:0005829|GO:0005739|GO:0043234|GO:0016310|GO:0004340|GO:0008865|GO:0000166|GO:0016301|GO:0008152|GO:0016773|GO:0046835|GO:0019899|GO:0019158|GO:0016740	hexokinase 3
A_51_P109508	0.000485132	up	1.54376	0.626445	1.54376	Havcr2	Mus musculus hepatitis A virus cellular receptor 2 (Havcr2), mRNA [NM_134250]	CTAACAAAATCCATTAGAGATAACAGCTCTCATGCAGAAGGGAAAACTAATCTCAAATGT	GO:0005515|GO:0032753|GO:0030054|GO:0032715|GO:0043032|GO:0050830|GO:0032712|GO:0032815|GO:0001819|GO:0002519|GO:0042130|GO:0070374|GO:0032689|GO:0032687|GO:0045824|GO:0070062|GO:0032729|GO:0030886|GO:0009986|GO:0060135|GO:0032720|GO:0032722|GO:2000521|GO:0002838|GO:0045089|GO:0045087|GO:2001189|GO:0034162|GO:0002376|GO:0071656|GO:1900426|GO:1900425|GO:0032732|GO:0046872|GO:0006954|GO:0002281|GO:…	hepatitis A virus cellular receptor 2
A_51_P369803	0.0137301	up	1.5464	0.628913	1.5464	Psmb9	Mus musculus proteasome (prosome, macropain) subunit, beta type 9 (large multifunctional peptidase 2) (Psmb9), mRNA [NM_013585]	CAGCTGCTGGTGTGGACCATCGAGTCATCCTGGGAGATGAGCTGCCAAAATTCTACGATG	GO:0000502|GO:0005839|GO:2000116|GO:0005634|GO:0004298|GO:0005829|GO:0005737|GO:0004175|GO:0016787|GO:0019882|GO:0051603|GO:0070628|GO:0006508|GO:0008233|GO:0070062|GO:0002376	proteasome (prosome, macropain) subunit, beta type 9 (large multifunctional peptidase 2)
A_52_P56751	0.000289837	up	1.55224	0.634353	1.55224	Lcp1	Mus musculus lymphocyte cytosolic protein 1 (Lcp1), transcript variant 2, mRNA [NM_008879]	TTTGAATAGCTCCCACTAGATAAGCAATTTCCACGAGAACCTACCAAAAGCTAAAAAGCC	GO:0005515|GO:0071803|GO:0030054|GO:0005886|GO:0005884|GO:0002102|GO:0042995|GO:0010737|GO:0030175|GO:0015629|GO:0032432|GO:0005615|GO:0046872|GO:0042802|GO:0005829|GO:0005737|GO:0051015|GO:0022617|GO:0033157|GO:0051764|GO:0005856|GO:0051017|GO:0002286|GO:0070062|GO:0001725|GO:0005509|GO:0009611|GO:0003779|GO:0001891|GO:0001726|GO:0051020|GO:0016020|GO:0016477|GO:0051639|GO:0005925	lymphocyte cytosolic protein 1
A_51_P264825	0.0177119	up	1.55357	0.635587	1.55357	Lag3	Mus musculus lymphocyte-activation gene 3 (Lag3), mRNA [NM_008479]	GGAGAAAACAGTTGCTACTGAGAAGATTTTCTGCCTTAGAACATGGGATTCAGCCATTTC	GO:0045085|GO:0042289|GO:0016020|GO:0050868|GO:0045954|GO:0016021|GO:0009897|GO:0007166|GO:0004888	lymphocyte-activation gene 3
A_66_P116120	0.00168062	up	1.55449	0.63644	1.55449	Hcst	Mus musculus hematopoietic cell signal transducer (Hcst), mRNA [NM_011827]	TGGGTTTGGGGTGCGTGGGAACGCACTTCTTCAGGACAGGAATAAAGCGATTCAAATAAA	GO:0005515|GO:0016020|GO:0009986|GO:0050776|GO:0005102|GO:0014068|GO:0006468|GO:0016021|GO:0043548	hematopoietic cell signal transducer
A_55_P2039684	0.000154923	up	1.56235	0.643721	1.56235	Gpr34	Mus musculus G protein-coupled receptor 34 (Gpr34), mRNA [NM_011823]	GACTGAGTTGAAATGTCAGTGAACATGAGTATTACTTCAAAATCTTACATCACTTGATGC	GO:0007165|GO:0016020|GO:0007186|GO:0005886|GO:0045028|GO:0005887|GO:0004930|GO:0035589|GO:0016021|GO:0004871	G protein-coupled receptor 34
A_66_P111502	0.000250569	up	1.57394	0.654385	1.57394	Cyba	Mus musculus cytochrome b-245, alpha polypeptide (Cyba), transcript variant 2, mRNA [NM_001301284]	ACGTTTCACACAGTGGTATTTCGGCGCCTACTCTATCGCTGCAGGTGTGCTCATCTGTCT	GO:0045730|GO:0032755|GO:0005515|GO:0017124|GO:0005886|GO:1900426|GO:0030307|GO:0051279|GO:0006801|GO:0005634|GO:0050665|GO:0046872|GO:0030425|GO:0070257|GO:0005739|GO:0050766|GO:0005737|GO:0016324|GO:0006954|GO:0016175|GO:0043025|GO:0006810|GO:0034137|GO:0032930|GO:0033864|GO:0042554|GO:0001725|GO:0005794|GO:0046982|GO:0032760|GO:0071310|GO:0072593|GO:0009055|GO:0097038|GO:0048661|GO:0014895|GO:…	cytochrome b-245, alpha polypeptide
A_51_P400543	0.00064284	up	1.57734	0.657494	1.57734	Aif1	Mus musculus allograft inflammatory factor 1 (Aif1), mRNA [NM_019467]	GAGCTTCTGATGACAGCAGCATGGAAAAAAGAAACAGTCGTGAGCCAGAGTCAGACTAAA	GO:0005515|GO:0048471|GO:1900087|GO:0005886|GO:0005884|GO:0005634|GO:0042995|GO:0071673|GO:0071672|GO:0046872|GO:0045429|GO:0005829|GO:0005737|GO:0051015|GO:0042102|GO:0030041|GO:0097178|GO:0043204|GO:0005856|GO:0051017|GO:0001774|GO:2000406|GO:0043066|GO:0014739|GO:0030335|GO:0005509|GO:0048662|GO:0003779|GO:0001891|GO:0032587|GO:0048661|GO:0001726|GO:0006911|GO:0030027|GO:0016601|GO:0016020|GO:…	allograft inflammatory factor 1
A_66_P138645	0.0228689	up	1.58094	0.660784	1.58094	Mir142hg	BMSB11367 Hematopoietic stem cells Mus musculus cDNA, mRNA sequence [DT902180]	AAGGGAGCCGGATGGATGGGTAAGGGTCACGGGGCCCTCAACACTAATAAAGAATGGACT	GO:0036145	Mir142 host gene (non-protein coding)
A_51_P438821	0.000156495	up	1.58242	0.662132	1.58242	Pycard	Mus musculus PYD and CARD domain containing (Pycard), mRNA [NM_023258]	ACCTGCAAGGACTCCCTCCTCCAGGCCTTGAAGGAAATACATCCCTACTTGGTGATGGAC	GO:0005515|GO:0032755|GO:0046330|GO:0002218|GO:0002020|GO:0042803|GO:0042802|GO:0051607|GO:0030838|GO:0046983|GO:0043025|GO:0005523|GO:0032688|GO:0043124|GO:0032729|GO:0032760|GO:0010803|GO:0033209|GO:0043087|GO:0044325|GO:0043280|GO:0016505|GO:0042771|GO:0043234|GO:0043281|GO:0050870|GO:0045087|GO:0002230|GO:0017024|GO:0010506|GO:0002277|GO:0019899|GO:0002376|GO:0005138|GO:0032090|GO:0005783|GO:…	PYD and CARD domain containing
A_51_P453111	0.000196749	up	1.58578	0.665188	1.58578	Hexb	Mus musculus hexosaminidase B (Hexb), mRNA [NM_010422]	TAGCTGCACAACCTCTCTATACTGGATACTGTAACTATGAGAATAAAATATAGAAGTGAC	GO:0048477|GO:0019915|GO:0007605|GO:0008360|GO:0042582|GO:0005764|GO:0005615|GO:0042803|GO:0004553|GO:0050905|GO:0007338|GO:0045944|GO:0016798|GO:0050885|GO:0007626|GO:0030203|GO:0070062|GO:0004563|GO:0008375|GO:0016231|GO:0009313|GO:0046982|GO:0006687|GO:0001669|GO:0005975|GO:0015929|GO:0042552|GO:0006689|GO:0006874|GO:0006044|GO:0008654|GO:0043615|GO:0031323|GO:0019953|GO:0001501|GO:0016787|GO:…	hexosaminidase B
A_55_P1984886	0.00597941	up	1.58729	0.666567	1.58729	Hcst	Mus musculus hematopoietic cell signal transducer (Hcst), mRNA [NM_011827]	GATCCTGTGGGTTTGGGGTGCGTGGGAACGCACTTCTTCAGGACAGGAATAAAGCGATTC	GO:0005515|GO:0016020|GO:0009986|GO:0050776|GO:0005102|GO:0014068|GO:0006468|GO:0016021|GO:0043548	hematopoietic cell signal transducer
A_55_P2717089	0.00031502	up	1.589	0.668121	1.589	P2ry6	Mus musculus pyrimidinergic receptor P2Y, G-protein coupled, 6 (P2ry6), mRNA [NM_183168]	CACGTTCACATCCATTTGCCAAGACTTTTGCATAAGAGAGAAATAAATGTGTTTTTGTGG	GO:0030321|GO:0005886|GO:0004930|GO:0071380|GO:0014911|GO:0007165|GO:0016323|GO:0071407|GO:0045029|GO:0016324|GO:0019103|GO:0007186|GO:0016020|GO:0045028|GO:0004871|GO:0016021	pyrimidinergic receptor P2Y, G-protein coupled, 6
A_51_P377452	0.00025798	up	1.59452	0.673126	1.59452	Ncf4	Mus musculus neutrophil cytosolic factor 4 (Ncf4), mRNA [NM_008677]	TGATGTAAGATGCAAACCTCCTGGCCCAGAGTGCCTACTGGACAGGATTCTATTAAGTTT	GO:0045730|GO:0005515|GO:0005802|GO:0006909|GO:0032266|GO:0005829|GO:0008289|GO:0005086|GO:0005737|GO:0016020|GO:0016176|GO:0043020|GO:0035091|GO:0016192|GO:0010008|GO:0005768	neutrophil cytosolic factor 4
A_55_P2494857	0.00482321	up	1.59781	0.676095	1.59781	Slc14a1	Mus musculus solute carrier family 14 (urea transporter), member 1 (Slc14a1), transcript variant 1, mRNA [NM_001171010]	CCCCCTATTGTCTGTGTAACAGACTCCTGTGTAAACATATGAATAAATTATATTAACAGC	GO:0005886|GO:0005730|GO:0015840|GO:0043231|GO:0016020|GO:0005887|GO:0005372|GO:0006810|GO:0015265|GO:0015204|GO:0006833|GO:0016021|GO:0071918	solute carrier family 14 (urea transporter), member 1
A_51_P211491	0.000153836	up	1.60591	0.683395	1.60591	Gusb	Mus musculus glucuronidase, beta (Gusb), mRNA [NM_010368]	TTAGTTTTTTGGCCTTGGCTTTGTGAACTCTTGAAAGCCTGCTGTGTGAACATTCTCACT	GO:0004566|GO:0005783|GO:0005975|GO:0019904|GO:0005102|GO:0005615|GO:0005764|GO:0004553|GO:0043231|GO:0016020|GO:0016787|GO:0016798|GO:0008152|GO:0030246|GO:0070062	glucuronidase, beta
A_51_P328613	0.000168337	up	1.61358	0.690268	1.61358	Fcgr3	FCGR3_MOUSE (P08508) Low affinity immunoglobulin gamma Fc region receptor III precursor (IgG Fc receptor III) (Fc-gamma RIII) (FcRIII), complete [TC1581981]	TTACAAGCAGGCCGGGATGTTTGGTTCTTCAATCACAACGACTTAGGATCACCAGTTCAA	GO:0001812|GO:0045576|GO:0001820|GO:0005886|GO:0009986|GO:0042535|GO:0030593|GO:0042590|GO:0006910|GO:0006911|GO:0001805|GO:0050766|GO:0016020|GO:0019864|GO:0050776|GO:0001798|GO:0016021|GO:0019770|GO:0001788|GO:0007166|GO:0009897|GO:0070062	Fc receptor, IgG, low affinity III
A_55_P1998631	0.000154752	up	1.61413	0.690761	1.61413	Capg	Mus musculus capping protein (actin filament), gelsolin-like (Capg), transcript variant 2, mRNA [NM_001042534]	CCTGCTGGGTCAGCACTGAGGTGCCCTCTGGATGCTCAATAAAGGACACATTCCATTCCC	GO:0072686|GO:0045296|GO:0005814|GO:0019904|GO:0005730|GO:0003779|GO:0005576|GO:0005634|GO:0005615|GO:0032403|GO:0051693|GO:0051016|GO:0005737|GO:0051015|GO:0030031|GO:0005654|GO:0070062	capping protein (actin filament), gelsolin-like
A_55_P2806229	0.000362598	up	1.62472	0.700187	1.62472	Ncf2	Mus musculus neutrophil cytosolic factor 2 (Ncf2), mRNA [NM_010877]	ACCCAGTTTGGAAATGTGGCCTAACTTACCATTTCCCTATTAAAATTGAACCTGTCACAC	GO:0045730|GO:0042554|GO:0005515|GO:0006909|GO:0014070|GO:0001669|GO:0006801|GO:0005730|GO:0045777|GO:0008022|GO:0032870|GO:0005829|GO:0009749|GO:0048365|GO:0005737|GO:0043525|GO:0006742|GO:0016176|GO:0016020|GO:0016175|GO:0032496|GO:0043020	neutrophil cytosolic factor 2
A_55_P2504765	0.000256647	up	1.62614	0.701455	1.62614	Apbb1ip	Mus musculus amyloid beta (A4) precursor protein-binding, family B, member 1 interacting protein (Apbb1ip), mRNA [NM_019456]	GGTTCACTGAAATGATATTCTGGGTATGTTTTCGTGTGTTCAGAAGGCTCAAATTTTAAA	GO:0005515|GO:0007165|GO:0005737|GO:0030054|GO:0016020|GO:0005886|GO:0042101|GO:0002291|GO:0042995|GO:0005856|GO:0045785|GO:0005829	amyloid beta (A4) precursor protein-binding, family B, member 1 interacting protein
A_52_P408757	0.000190312	up	1.62622	0.701519	1.62622	Fcgr3	Mus musculus Fc receptor, IgG, low affinity III (Fcgr3), mRNA [NM_010188]	CTACAAAAGTAATTTCTCTATCCCAAAAGCCAACCACAGTCACAGTGGGGACTACTACTG	GO:0001812|GO:0045576|GO:0001820|GO:0005886|GO:0009986|GO:0042535|GO:0030593|GO:0042590|GO:0006910|GO:0006911|GO:0001805|GO:0050766|GO:0016020|GO:0019864|GO:0050776|GO:0001798|GO:0016021|GO:0019770|GO:0001788|GO:0007166|GO:0009897|GO:0070062	Fc receptor, IgG, low affinity III
A_51_P297679	0.000159725	up	1.62663	0.701882	1.62663	Hcls1	Mus musculus hematopoietic cell specific Lyn substrate 1 (Hcls1), mRNA [NM_008225]	CCTAGAGGGGAGGCTCTCACAGGGCTGCCTGATTCGCCCTGTTGTGCTTTTGCTCATTTT	GO:0005515|GO:0051897|GO:0008284|GO:0017124|GO:0005886|GO:0050731|GO:0005634|GO:0032403|GO:0042993|GO:0005829|GO:0005739|GO:0005737|GO:0033138|GO:0030833|GO:0030854|GO:0045944|GO:0001085|GO:0030041|GO:0009725|GO:0005667|GO:0042531|GO:0019901|GO:0014068|GO:0003779|GO:0000122|GO:0045651|GO:2000107|GO:0071345|GO:0030218	hematopoietic cell specific Lyn substrate 1
A_51_P384629	0.000155188	up	1.63055	0.705358	1.63055	Ctsd	Mus musculus cathepsin D (Ctsd), mRNA [NM_009983]	GAAGGAGCAAGAGGACAGAAGCAAAACTATGAACCTGGGGGGTTACCTAGGGCTTGACCC	GO:0042277|GO:0005576|GO:0005615|GO:0005764|GO:0005739|GO:0031012|GO:0030163|GO:0060441|GO:0004175|GO:0016787|GO:0006508|GO:0045121|GO:0008233|GO:0004190|GO:0000045|GO:0070062	cathepsin D
A_55_P2488624	0.00986205	up	1.6325	0.70708	1.6325	Uba7	Mus musculus ubiquitin-like modifier activating enzyme 7 (Uba7), mRNA [NM_023738]	ATTCCTACATCTTCAGCTCACAGCAGATACTTCAACAATAAAAACTTGTTGACGGAAGGC	GO:0006511|GO:0005737|GO:0004842|GO:0032020|GO:0019941|GO:0004839|GO:0006974|GO:0006464|GO:0019782	ubiquitin-like modifier activating enzyme 7
A_51_P503797	0.000197259	up	1.63708	0.711127	1.63708	Lair1	Mus musculus leukocyte-associated Ig-like receptor 1 (Lair1), transcript variant b, mRNA [NM_178611]	ACAGACTGTAAGGACTCAAACTCTGTTTTCATTGTTATCCAAAGATGAGTGGAGAAATGA	GO:0016020|GO:0005886|GO:0016021|GO:0070062	leukocyte-associated Ig-like receptor 1
A_55_P2151986	0.000155806	up	1.64283	0.716187	1.64283	Gngt2	Mus musculus guanine nucleotide binding protein (G protein), gamma transducing activity polypeptide 2 (Gngt2), transcript variant 3, mRNA [NM_001284393]	GTGTACTGGGATACCTAAGGACCAATGTTTTCTTCCTCTTAGACACAAATAAAGATGCTG	GO:0007165|GO:0016020|GO:0007186|GO:0005886|GO:0005834|GO:0004871	guanine nucleotide binding protein (G protein), gamma transducing activity polypeptide 2
A_51_P401668	0.0153416	up	1.64582	0.718806	1.64582	Laptm5	Mus musculus lysosomal-associated protein transmembrane 5 (Laptm5), mRNA [NM_010686]	AAGAGAATCTGGCCAAGCAATAGTTCCTGGTGTCAGTTTATACTCAGCTGTCAGACGACA	GO:0016020|GO:0005887|GO:0006810|GO:0016021|GO:0005765|GO:0005764	lysosomal-associated protein transmembrane 5
A_55_P1966194	0.000161891	up	1.65115	0.723469	1.65115	Plek	Mus musculus pleckstrin (Plek), mRNA [NM_019549]	GGAAAGTTCAATCTATATTCCCAAGCCATAGTCACTCATATTTTGCTCTAGAATAAACTC	GO:0060305|GO:0033625|GO:0031529|GO:0042803|GO:0006904|GO:0035556|GO:0005737|GO:0010925|GO:0070493|GO:0030836|GO:0032233|GO:0010572|GO:0005080|GO:0010920|GO:0045744|GO:0031532|GO:0043325|GO:0046488|GO:0032587|GO:0070528|GO:0070527|GO:0070560|GO:0030845|GO:0016020|GO:0030866|GO:0007229|GO:0030030	pleckstrin
A_55_P2482103	0.000155609	up	1.6524	0.724559	1.6524	Gngt2	Mus musculus guanine nucleotide binding protein (G protein), gamma transducing activity polypeptide 2 (Gngt2), transcript variant 3, mRNA [NM_001284393]	CCTAAGGACCAATGTTTTCTTCCTCTTAGACACAAATAAAGATGCTGAGAAAAAGCAAAA	GO:0007165|GO:0016020|GO:0007186|GO:0005886|GO:0005834|GO:0004871	guanine nucleotide binding protein (G protein), gamma transducing activity polypeptide 2
A_51_P346668	0.000179209	up	1.6629	0.733702	1.6629	Irf5	Mus musculus interferon regulatory factor 5 (Irf5), transcript variant 2, mRNA [NM_012057]	CAGAGTCGGGGTAACAAGAACATAGAAGAGAGGCCTGAGGTTTCATTTCCCCTAAACATT	GO:0005515|GO:0000975|GO:0006355|GO:0043065|GO:0003700|GO:0006357|GO:0019221|GO:0005634|GO:0003677|GO:0006351|GO:0043565|GO:0051607|GO:0005737|GO:0045944|GO:0045087|GO:0032494|GO:0032495|GO:0002376	interferon regulatory factor 5
A_52_P512201	0.00271688	up	1.66608	0.736459	1.66608	Sp110	Mus musculus Sp110 nuclear body protein (Sp110), transcript variant 1, mRNA [NM_175397]	CTTGTTCACAGCTGACTTACAATGGCAAAGTGCATGAATACTAGACAGTAAAAATAAAGC	GO:0009617|GO:0006355|GO:0043065|GO:0045087|GO:0006915|GO:0005634|GO:0003677|GO:0006351|GO:0002376	Sp110 nuclear body protein
A_51_P484020	0.000221449	up	1.66866	0.738686	1.66866	Cd300c2	Mus musculus CD300C molecule 2 (Cd300c2), mRNA [NM_134158]	TCCCTAAACACAGCTCCTCTGGTGGCTGAGGACAGCCAGTAAATACATATTTCTTGAGAA	GO:0005515|GO:0016020|GO:0005886|GO:0050715|GO:0016021|GO:0002376	CD300C molecule 2
A_51_P256202	0.00015734	up	1.68456	0.752369	1.68456	Ctsz	Mus musculus cathepsin Z (Ctsz), mRNA [NM_022325]	ACAGTGCTTGTGGACATGAGGACCAGAGTGTGGACTGCATCCCGAGAGGAGACGGTAAAG	GO:0032091|GO:2000179|GO:0009986|GO:0005783|GO:0031410|GO:0005615|GO:0005764|GO:0043231|GO:0030426|GO:0004197|GO:0060441|GO:0043525|GO:0016787|GO:0051603|GO:0004180|GO:0006508|GO:0010977|GO:0008233|GO:0010757|GO:0008234|GO:0070062	cathepsin Z
A_51_P345367	0.00875821	up	1.6872	0.75463	1.6872	Psmb8	Mus musculus proteasome (prosome, macropain) subunit, beta type 8 (large multifunctional peptidase 7) (Psmb8), mRNA [NM_010724]	ACCTCAGTCCTGAAGAGGCCTACGACCTTGGCCGCAGAGCTATTGCTTATGCTACCCACA	GO:0000502|GO:0005839|GO:0005634|GO:0052548|GO:0030154|GO:0004298|GO:0005737|GO:0004175|GO:0016787|GO:0019882|GO:0051603|GO:0006508|GO:0045444|GO:0008233|GO:0070062|GO:0002376	proteasome (prosome, macropain) subunit, beta type 8 (large multifunctional peptidase 7)
A_55_P2119957	0.000156085	up	1.69635	0.762431	1.69635	Mlxipl	Mus musculus MLX interacting protein-like (Mlxipl), mRNA [NM_021455]	GGCATCTTGCATGAATGTAGATGTGTGTGTGCGTATGTGGATTTTATAAAAAAGAAAATG	GO:0005515|GO:0071157|GO:0008284|GO:0003700|GO:0090324|GO:0005634|GO:0010255|GO:0005829|GO:0035538|GO:0046889|GO:0005737|GO:0033137|GO:0045944|GO:0046983|GO:0071333|GO:0045821|GO:0005667|GO:0006355|GO:0046982|GO:0006357|GO:0019901|GO:0045723|GO:0055089|GO:0000122|GO:0042593|GO:0000978|GO:0003677|GO:0006351|GO:0009749|GO:0043565|GO:0006110|GO:0001078|GO:0045893|GO:2000505|GO:0045892|GO:0008134	MLX interacting protein-like
A_52_P231075	0.000156274	up	1.69746	0.76338	1.69746	Fcrls	Mus musculus Fc receptor-like S, scavenger receptor (Fcrls), mRNA [NM_030707]	GAAGCTCTGCCTGTGCTCATTCAGGTAGCCCTGTGCAATGGCACAGAAAAGACCCTGGCT		Fc receptor-like S, scavenger receptor
A_51_P355122	0.00032606	up	1.70915	0.773276	1.70915	Tnni2	Mus musculus troponin I, skeletal, fast 2 (Tnni2), mRNA [NM_009405]	AGCATTGGGGAAGCACCCAACATCCAGTCTGGGAGTACTTGGCCTCGCTCCAATAAAGGA	GO:0031014|GO:0006937|GO:0005861|GO:0003009|GO:0005634|GO:0003779|GO:0045893|GO:0060048|GO:0046872	troponin I, skeletal, fast 2
A_52_P244682	0.00883392	up	1.71194	0.775635	1.71194	Rab7b	Mus musculus RAB7B, member RAS oncogene family (Rab7b), transcript variant 1, mRNA [NM_145509]	TGTCAAGAAAATGGCTGAAGCTTGTTTCCAGGCTGTAGGAATGTTGAACCTGGGCTAGTT	GO:0005802|GO:0032755|GO:0034144|GO:0005794|GO:0005770|GO:0003924|GO:0031410|GO:0005525|GO:0015031|GO:0005764|GO:0045335|GO:0045654|GO:0051092|GO:0034499|GO:0000166|GO:0016020|GO:0034164|GO:0006810|GO:0005768	RAB7B, member RAS oncogene family
A_51_P185660	0.000275445	up	1.71459	0.777865	1.71459	Ccl9	Mus musculus chemokine (C-C motif) ligand 9 (Ccl9), mRNA [NM_011338]	CAACTAGGATGAAATAAATTCTGCCTTAGCCCAGTAGTATGTCTGTGTTTGTAAGGACCC	GO:0008009|GO:0070098|GO:0048020|GO:0030593|GO:0005576|GO:0005125|GO:0005615|GO:0045662|GO:0002548|GO:0043547|GO:0006955|GO:0006954|GO:0071346|GO:0006935|GO:0007186|GO:0071356|GO:0071347|GO:0048247|GO:0070374	chemokine (C-C motif) ligand 9
A_51_P312336	0.000722342	up	1.71669	0.779632	1.71669	Slc14a1	Mus musculus solute carrier family 14 (urea transporter), member 1 (Slc14a1), transcript variant 2, mRNA [NM_028122]	TAAGAAACGTTAGTTAGCTTTTTGTTCCAAGCTGACCGAGCTGTGGGAAGAACTTTGTTG	GO:0005886|GO:0005730|GO:0015840|GO:0043231|GO:0016020|GO:0005887|GO:0005372|GO:0006810|GO:0015265|GO:0015204|GO:0006833|GO:0016021|GO:0071918	solute carrier family 14 (urea transporter), member 1
A_51_P102789	0.000158124	up	1.71964	0.782107	1.71964	C1qc	Mus musculus complement component 1, q subcomponent, C chain (C1qc), mRNA [NM_007574]	TCTGGGAACCACCTAATGGTATTATTCCTGTGGCCATTTATCAATACCTTATGAGACTAT	GO:0005581|GO:0045087|GO:0006958|GO:0030853|GO:0072562|GO:0005576|GO:0045650|GO:0005615|GO:0070062|GO:0002376	complement component 1, q subcomponent, C chain
A_65_P00912	0.0167842	up	1.7246	0.786259	1.7246	Fam46c	family with sequence similarity 46, member C [Source:MGI Symbol;Acc:MGI:1921895] [ENSMUST00000061455]	AGATGAGATTTCTTATCAGTGCAAATGTATTAGAACCTGATGGACCAGAGCTTTCAGTGT	GO:0008150|GO:0003674|GO:0005575	family with sequence similarity 46, member C
A_51_P447976	0.0171829	up	1.73336	0.793572	1.73336	Fam46c	Mus musculus family with sequence similarity 46, member C (Fam46c), mRNA [NM_001142952]	GAGAATTTCATTCATCAATAAACCAAAGCCAATAGCTGGAGACTTGAGATCTGGTTGGAA	GO:0008150|GO:0003674|GO:0005575	family with sequence similarity 46, member C
A_55_P2129047	0.000325062	up	1.74126	0.800131	1.74126	Tlr7	Mus musculus toll-like receptor 7 (Tlr7), transcript variant 1, mRNA [NM_001290755]	CATAAATGAAGGTCTGAATTTTTCCTAACAGTTGTCATGGCTCAGATTGGTGGGAAATCA	GO:0005515|GO:0003725|GO:0032755|GO:0042346|GO:0003727|GO:0005886|GO:0005783|GO:0032009|GO:0005764|GO:0032757|GO:0051607|GO:0005737|GO:0006955|GO:0006954|GO:0045078|GO:0002755|GO:0008144|GO:0001774|GO:0034154|GO:0007252|GO:0045416|GO:0031410|GO:0032722|GO:0002224|GO:0043235|GO:0007165|GO:0045359|GO:0035197|GO:0016020|GO:0045087|GO:0045356|GO:0001932|GO:0016021|GO:0005768|GO:0004888|GO:0002376	toll-like receptor 7
A_55_P1979341	0.000168745	up	1.74261	0.80125	1.74261	Cyba	Mus musculus cytochrome b-245, alpha polypeptide (Cyba), transcript variant 1, mRNA [NM_007806]	TCGTGTGACCTTCAGTGGCTGTCTACAGCTCCTGCTTGAGTTTCTGTGGAGTTGTCCCCC	GO:0045730|GO:0032755|GO:0005515|GO:0017124|GO:0005886|GO:1900426|GO:0030307|GO:0051279|GO:0006801|GO:0005634|GO:0050665|GO:0046872|GO:0030425|GO:0070257|GO:0005739|GO:0050766|GO:0005737|GO:0016324|GO:0006954|GO:0016175|GO:0043025|GO:0006810|GO:0034137|GO:0032930|GO:0033864|GO:0042554|GO:0001725|GO:0005794|GO:0046982|GO:0032760|GO:0071310|GO:0072593|GO:0009055|GO:0097038|GO:0048661|GO:0014895|GO:…	cytochrome b-245, alpha polypeptide
A_51_P172853	0.000156892	up	1.76931	0.82319	1.76931	Cd14	Mus musculus CD14 antigen (Cd14), mRNA [NM_009841]	GGAGCTCCATCATCCCAAGCAGTGGCCTTGTCAGGAACTCTGGCTTTGCTCCTAGGAGAT	GO:0034142|GO:0070891|GO:0005886|GO:0002237|GO:0050715|GO:0031225|GO:0005615|GO:0031362|GO:0045807|GO:0009617|GO:0006954|GO:0032481|GO:0071219|GO:0031663|GO:2000484|GO:0070062|GO:0071723|GO:0032729|GO:0046696|GO:0071726|GO:0005794|GO:0009986|GO:0032760|GO:0005576|GO:0006898|GO:0001530|GO:0071223|GO:0071222|GO:0016020|GO:0045087|GO:0034612|GO:0045121|GO:0071727|GO:0009897|GO:0002376	CD14 antigen
A_51_P405476	0.000154268	up	1.77483	0.827684	1.77483	Fcer1g	Mus musculus Fc receptor, IgE, high affinity I, gamma polypeptide (Fcer1g), mRNA [NM_010185]	AGGTCCCCATCTCCGTTAAAGACTTACTCACTGACATTTCTCTTCTTCCAGCCTCCTTTG	GO:0033026|GO:0032755|GO:0005515|GO:0001812|GO:0045576|GO:0016064|GO:0032733|GO:0005886|GO:0010543|GO:0002554|GO:0042803|GO:0031623|GO:0032998|GO:0019886|GO:0050766|GO:0019863|GO:0019864|GO:0051260|GO:0002283|GO:0001798|GO:0019767|GO:0042742|GO:0032765|GO:0032760|GO:0009986|GO:0030593|GO:0042590|GO:0072659|GO:0006911|GO:0001805|GO:0043306|GO:0071404|GO:0007165|GO:0016020|GO:0050778|GO:0005887|GO:…	Fc receptor, IgE, high affinity I, gamma polypeptide
A_66_P114333	0.000154054	up	1.77932	0.831329	1.77932	Tlr12	Mus musculus toll-like receptor 12 (Tlr12), mRNA [NM_205823]	CCGCGGGGTATGTGACATTCCCAAGATCTTCAAATCCTCAGTAAACTTGCTAAATTCATG	GO:0009617|GO:0007165|GO:0006954|GO:0016020|GO:0045087|GO:0042832|GO:0016021|GO:0002224|GO:0004888|GO:0002376	toll-like receptor 12
A_51_P351860	0.000154583	up	1.80792	0.854328	1.80792	C1qb	Mus musculus complement component 1, q subcomponent, beta polypeptide (C1qb), mRNA [NM_009777]	ATTCTGGGGACTACGGGGCTACACAGAAAGTCGCCTTCTCTGCCCTGAGGACCATCAACA	GO:0048839|GO:0005581|GO:0045087|GO:0006958|GO:0072562|GO:0005576|GO:0005615|GO:0005602|GO:0042803|GO:0070062|GO:0002376	complement component 1, q subcomponent, beta polypeptide
A_55_P2091551	0.000365351	up	1.80883	0.855059	1.80883	Arhgap9	Mus musculus Rho GTPase activating protein 9 (Arhgap9), transcript variant 1, mRNA [NM_001285785]	GGTGATGCTTGTTCTCAGTATTCCTTTATTGTCAGGAAACTGTGTCATTATTAAAGTTTG	GO:0005547|GO:0005575|GO:0005096	Rho GTPase activating protein 9
A_66_P133594	0.000157614	up	1.81087	0.856683	1.81087	5730416F02Rik	GB	TGGGGTGCCCTCTGGATGCTCAATAAAGGACACATTTCACCACCCCCCAAATAAAATAAA		capping protein (actin filament), gelsolin-like pseudogene
A_55_P2185605	0.000154232	up	1.82657	0.869139	1.82657	Cd48	Mus musculus CD48 antigen (Cd48), mRNA [NM_007649]	CCTGTGTGCCCAGTCCTTTACAAAGATTTCAAATCAACCTTTTAAAAACTGTGCATAATA	GO:0005515|GO:0045576|GO:0005886|GO:0031225|GO:0003823|GO:0002819|GO:0007165|GO:0043234|GO:0042110|GO:0016020|GO:0004872|GO:0045121|GO:0046658|GO:0009897|GO:0070062	CD48 antigen
A_55_P2804638	0.000153854	up	1.82804	0.870298	1.82804	Cd14	Mus musculus CD14 antigen (Cd14), mRNA [NM_009841]	GGAAGGGGGAAACTCATTCCTGAAAGTTGTCCATCTGTGTTCACAAATAAATATTTTTTA	GO:0034142|GO:0070891|GO:0005886|GO:0002237|GO:0050715|GO:0031225|GO:0005615|GO:0031362|GO:0045807|GO:0009617|GO:0006954|GO:0032481|GO:0071219|GO:0031663|GO:2000484|GO:0070062|GO:0071723|GO:0032729|GO:0046696|GO:0071726|GO:0005794|GO:0009986|GO:0032760|GO:0005576|GO:0006898|GO:0001530|GO:0071223|GO:0071222|GO:0016020|GO:0045087|GO:0034612|GO:0045121|GO:0071727|GO:0009897|GO:0002376	CD14 antigen
A_52_P114722	0.000172401	up	1.85245	0.889437	1.85245	Ptpn6	Mus musculus protein tyrosine phosphatase, non-receptor type 6 (Ptpn6), transcript variant 2, mRNA [NM_001077705]	CGGTCGGCAGACAAGGAGAAGAACAAAGGTTCTCTCAAGAGGAAGTGATCTGGGCATTCG	GO:0050853|GO:0005515|GO:0045577|GO:0008284|GO:0017124|GO:0008283|GO:0050859|GO:0042267|GO:0051279|GO:0019221|GO:0050732|GO:0005634|GO:2000045|GO:0030154|GO:0042130|GO:0043409|GO:0035556|GO:0016791|GO:0042105|GO:0005737|GO:0006470|GO:0033277|GO:0005911|GO:0005001|GO:0002244|GO:0043407|GO:0004721|GO:0070372|GO:0050839|GO:0042169|GO:0002924|GO:0004725|GO:0030220|GO:0070062|GO:0019901|GO:0046703|GO:…	protein tyrosine phosphatase, non-receptor type 6
A_51_P181451	0.000155651	up	1.85308	0.889928	1.85308	C1qa	Mus musculus complement component 1, q subcomponent, alpha polypeptide (C1qa), mRNA [NM_007572]	CCGGCCAGCTTTCTCAGCCATTCGGCAGAACCCAATGACGCTTGGCAACGTGGTTATCTT	GO:0005515|GO:0005581|GO:0045087|GO:0006958|GO:0005576|GO:0005615|GO:0070062|GO:0002376	complement component 1, q subcomponent, alpha polypeptide
A_51_P147942	0.000154704	up	1.85493	0.891368	1.85493	Igf1	Mus musculus insulin-like growth factor 1 (Igf1), transcript variant 1, mRNA [NM_010512]	CGCAGGATCCTTTGCTGCTTGAGCAACCTGCAAAACATCGAAACACCTACCAAATAACAA	GO:0005515|GO:0010468|GO:0007608|GO:0033160|GO:0009408|GO:0005159|GO:0030307|GO:0005158|GO:0030879|GO:0005614|GO:0005615|GO:0030104|GO:0042127|GO:0043025|GO:0007613|GO:0014834|GO:0005496|GO:0042531|GO:0030335|GO:0014068|GO:0014904|GO:0014065|GO:0001649|GO:0030166|GO:0005178|GO:0005179|GO:0010560|GO:0043388|GO:0043491|GO:0010656|GO:0007623|GO:0010001|GO:0035630|GO:0008083|GO:0042567|GO:0008284|GO:…	insulin-like growth factor 1
A_51_P423981	0.000160768	up	1.88221	0.912428	1.88221	Ctss	Mus musculus cathepsin S (Ctss), transcript variant 2, mRNA [NM_021281]	TTGCCTGCAATATCCAGAGGAACCAAGTGTGTCGTGATCAATGTGTAGTTACTGTACTAA	GO:0045453|GO:0048002|GO:0010447|GO:0005518|GO:2001259|GO:0005764|GO:0005615|GO:0043231|GO:0006955|GO:0016485|GO:0019882|GO:0051603|GO:0030574|GO:0006508|GO:0001968|GO:0034769|GO:0009986|GO:0043394|GO:0004197|GO:0016020|GO:0016787|GO:0043236|GO:0050729|GO:0008233|GO:0008234|GO:0051930	cathepsin S
A_51_P270741	0.000153837	up	1.93578	0.952913	1.93578	Syngr1	Mus musculus synaptogyrin 1 (Syngr1), transcript variant 1b, mRNA [NM_009303]	CTATGGCTCACCATTGGCTAGCTCATGCAGCATCGCTTCCTTGGTTTATTCTTTGTGTTT	GO:0031594|GO:0030054|GO:0016020|GO:0043195|GO:0048169|GO:0045202|GO:0030672|GO:0016021|GO:0006605|GO:0048172|GO:0008021	synaptogyrin 1
A_52_P354823	0.000154122	up	1.94342	0.958595	1.94342	Irf8	Mus musculus interferon regulatory factor 8 (Irf8), transcript variant 2, mRNA [NM_008320]	AACAGACAGGGTCGACAGAGTGTGTGATACATGCAAACAGAATCCTTGGAGTGTGTGATA	GO:0005515|GO:0006909|GO:0003700|GO:0005634|GO:0032735|GO:0060261|GO:0009617|GO:0005737|GO:0006955|GO:0045944|GO:0030099|GO:0044130|GO:0042742|GO:0032729|GO:0000975|GO:0006355|GO:0000977|GO:0042832|GO:0000122|GO:0000978|GO:0003677|GO:0006351|GO:0001078|GO:0071222|GO:0071346|GO:0005654|GO:0045893	interferon regulatory factor 8
A_51_P448664	0.000154727	up	1.94628	0.960716	1.94628	Tbxas1	Mus musculus thromboxane A synthase 1, platelet (Tbxas1), mRNA [NM_011539]	TTGTGTCACGCTGATATAGAAGGCACGTGGGAAAGAGGAAGCACTTTGTAATGGTAACAT	GO:0006629|GO:0006693|GO:0005506|GO:0005783|GO:0046872|GO:0004497|GO:0045907|GO:0030644|GO:0001516|GO:0016020|GO:0006631|GO:0016491|GO:0006633|GO:0016021|GO:0016705|GO:0016853|GO:0004796|GO:0055114|GO:0020037	thromboxane A synthase 1, platelet
A_65_P14603	0.000164102	up	1.95601	0.967917	1.95601	LOC108167440	PREDICTED: Mus musculus uncharacterized LOC108167440 (LOC108167440), transcript variant X4, misc_RNA [XR_001778181]	AATTTTAATTATGGTGCCTTAAGAGACCCACTAAACAAAAATGCCTCTATTGTAGACCAC		uncharacterized LOC108167440
A_55_P1984243	0.000160395	up	1.97386	0.981019	1.97386	Naip2	Mus musculus NLR family, apoptosis inhibitory protein 2 (Naip2), transcript variant 1, mRNA [NM_010872]	TTCTAGTACATTTCACTCTAGACAGGCATGGTGCAATCCTAGTACTTAGGAGCCTGAGCA	GO:0004842|GO:0072557|GO:0090263|GO:0006915|GO:0071391|GO:0005634|GO:0005524|GO:0070269|GO:0046872|GO:0006954|GO:0000166|GO:0045087|GO:0043154|GO:0016045|GO:0042742|GO:0043027|GO:0070062|GO:0002376	NLR family, apoptosis inhibitory protein 2
A_51_P130095	0.00380902	up	2.00523	1.00377	2.00523	Fcgr2b	Mus musculus Fc receptor, IgG, low affinity IIb (Fcgr2b), transcript variant 1, mRNA [NM_001077189]	ACTTCTGTGAGTCCTGAAACCAACAGACACTACGAGATTGGTTCCCAATGGTTGACTGTA	GO:0005515|GO:0045576|GO:0001811|GO:0016064|GO:0005886|GO:0002862|GO:0032693|GO:0002434|GO:0032456|GO:0002865|GO:0050765|GO:0019886|GO:0009617|GO:0050766|GO:0005737|GO:0006955|GO:0043197|GO:0019865|GO:0019864|GO:0033030|GO:0002638|GO:0005856|GO:0071219|GO:0002924|GO:0009986|GO:0030889|GO:0021549|GO:0005576|GO:0006952|GO:0006911|GO:0044297|GO:0006898|GO:0016358|GO:0050777|GO:0016020|GO:0005887|GO:…	Fc receptor, IgG, low affinity IIb
A_55_P2734922	0.000154226	up	2.04572	1.03261	2.04572	Siglech	Mus musculus sialic acid binding Ig-like lectin H (Siglech), transcript variant 2, mRNA [NM_001310738]	CAAAACATGGAATTTCTGTGAGGAAAGGATCTCTGTGCATGTGACAGACCTCACTCACAG	GO:0009986|GO:0038024|GO:0033691|GO:0006898	sialic acid binding Ig-like lectin H
A_55_P2087622	0.000155999	up	2.06599	1.04683	2.06599	Il4i1	Mus musculus interleukin 4 induced 1 (Il4i1), mRNA [NM_010215]	CTCTTCAGGGCAGACAGACCACCTACACTAATAGCCCACAATAAAGTTATTTTTGTTAAA	GO:0001716|GO:0009072|GO:0005764	interleukin 4 induced 1
A_51_P465350	0.000153836	up	2.07448	1.05275	2.07448	Ly86	Mus musculus lymphocyte antigen 86 (Ly86), mRNA [NM_010745]	CCTGAGTAGTCTTGAAGCCCTATTGTAGTACCTCTCCTTATGTAATTACGTTTCATCAAA	GO:0006954|GO:0045087|GO:0031666|GO:0005576|GO:0002376	lymphocyte antigen 86
A_51_P262208	0.00015387	up	2.11435	1.08022	2.11435	Itgb2	Mus musculus integrin beta 2 (Itgb2), mRNA [NM_008404]	AAAGCTAGAGCATGAGTTATCATAATCAAGCAGATGTGACCCCCTCAGACCACGCCTCCT	GO:0006909|GO:0005515|GO:0005886|GO:0050730|GO:0034687|GO:0032403|GO:0046872|GO:0045429|GO:0031623|GO:0016337|GO:0051092|GO:0030101|GO:0031072|GO:0007159|GO:0004872|GO:0034113|GO:0007155|GO:0050839|GO:0070062|GO:0008305|GO:0046982|GO:0009986|GO:0019901|GO:0002523|GO:0030593|GO:0045766|GO:0043235|GO:0071404|GO:0030369|GO:0016020|GO:0007160|GO:0043542|GO:0007229|GO:0045123|GO:0043113|GO:0050798|GO:…	integrin beta 2
A_52_P677117	0.000213898	up	2.12186	1.08533	2.12186	Ptprc	Mus musculus protein tyrosine phosphatase, receptor type, C (Ptprc), transcript variant 2, mRNA [NM_011210]	TTATGGGAAATGTAAAATTGACTATGGCCATTTCCTATGCTTAAGACCATCTTTGACTTG	GO:0005515|GO:0050732|GO:0048539|GO:0002711|GO:0051607|GO:0006933|GO:0046641|GO:0034113|GO:0010332|GO:0070062|GO:0051209|GO:0009986|GO:0019901|GO:0045588|GO:0043395|GO:0005887|GO:0016311|GO:2000473|GO:0005925|GO:0048304|GO:0009897|GO:2001236|GO:0050853|GO:0050852|GO:0045577|GO:2001238|GO:0050855|GO:0050857|GO:0005886|GO:0030890|GO:0048864|GO:0071944|GO:0002378|GO:0031953|GO:0000187|GO:0016791|GO:…	protein tyrosine phosphatase, receptor type, C
A_55_P1960053	0.000153846	up	2.15253	1.10603	2.15253	Hvcn1	Mus musculus hydrogen voltage-gated channel 1 (Hvcn1), transcript variant 1, mRNA [NM_001042489]	AAAGGAACTGAAATCTAGAGAGAAATAACCTTTCATTCCAAGTAATAAACCTTTCCCACC	GO:0071294|GO:0005244|GO:0005886|GO:0055085|GO:0010043|GO:0071467|GO:0030171|GO:0016020|GO:0005887|GO:0006810|GO:0034765|GO:0016021|GO:0005216|GO:0009268|GO:0006811|GO:0015992	hydrogen voltage-gated channel 1
A_51_P296764	0.000545632	up	2.15627	1.10854	2.15627	Fcgr1	Mus musculus Fc receptor, IgG, high affinity I (Fcgr1), mRNA [NM_010186]	TCTGGTTTCACATCCTGTTTTATCTGTCAGTGGGAATAATGTTTTCGTTGAACACGGTTC	GO:0005886|GO:0042590|GO:0006910|GO:0006911|GO:0060100|GO:0001805|GO:0006898|GO:0009617|GO:0050766|GO:0031774|GO:0016020|GO:0019864|GO:0045087|GO:0050776|GO:0019884|GO:0045121|GO:0001798|GO:0016021|GO:0019770|GO:0042742|GO:0001788|GO:0007166|GO:0009897|GO:0002376	Fc receptor, IgG, high affinity I
A_55_P2066116	0.000275678	up	2.21784	1.14916	2.21784	Bcl3	Mus musculus B cell leukemia/lymphoma 3 (Bcl3), mRNA [NM_033601]	GGAGGGCATTGATCACAGTGTAAATTATTAGGTTTGGGTCAGATTTCTTTTGTAATAAAC	GO:0005515|GO:0003700|GO:0005886|GO:0007249|GO:0042088|GO:0005634|GO:0048536|GO:0043231|GO:0005829|GO:0005737|GO:0032996|GO:0030198|GO:0045944|GO:0033257|GO:0002467|GO:0042742|GO:0000060|GO:0032729|GO:0043066|GO:0006355|GO:0045415|GO:0030330|GO:0002268|GO:0042536|GO:0042832|GO:0030496|GO:0045727|GO:0042981|GO:0009615|GO:0003677|GO:0046426|GO:0006351|GO:0006974|GO:0043234|GO:0042771|GO:0010225|GO:…	B cell leukemia/lymphoma 3
A_51_P186476	0.000153911	up	2.22298	1.15249	2.22298	Slc11a1	Mus musculus solute carrier family 11 (proton-coupled divalent metal ion transporters), member 1 (Slc11a1), mRNA [NM_013612]	CCGGTTTCCAGTTTGGACAAGTGCTTTACCTCGGAATAATGACACCATTCTTATCACCAC	GO:0006909|GO:0005215|GO:0046915|GO:0001818|GO:0001819|GO:0070839|GO:0005764|GO:0042803|GO:0006879|GO:0007035|GO:0000165|GO:0070574|GO:0006810|GO:0030670|GO:0032496|GO:0048255|GO:0042742|GO:0032729|GO:0002369|GO:0009986|GO:0042832|GO:0060586|GO:0015707|GO:0042116|GO:0042060|GO:0009279|GO:0032632|GO:0010008|GO:0045730|GO:0043091|GO:0005886|GO:0048002|GO:0055072|GO:0032147|GO:0009617|GO:0050766|GO:…	solute carrier family 11 (proton-coupled divalent metal ion transporters), member 1
A_66_P112305	0.000153869	up	2.25832	1.17525	2.25832	Myo1f	Mus musculus myosin IF (Myo1f), mRNA [NM_053214]	CCTGGGAGCAAAGTGCTGTGCACTGCCCAGAGTTAGGAGACGTGGACAGTTAGACCTTTC	GO:0005516|GO:0030335|GO:0002446|GO:0050830|GO:0043312|GO:0003779|GO:0016459|GO:0005524|GO:0003674|GO:0003774|GO:0007162|GO:0031941|GO:0000166|GO:0032956|GO:0045088|GO:0030864	myosin IF
A_51_P120470	0.000153836	up	2.27053	1.18303	2.27053	Cd68	Mus musculus CD68 antigen (Cd68), transcript variant 1, mRNA [NM_001291058]	TTGGGCCAAAGCTTCTGCTGTGGAAATGCAAGCATAGTTCTTTCTCCAGCTGTTCACCTT	GO:0016020|GO:0005886|GO:0071310|GO:0016021|GO:0005764|GO:0005768	CD68 antigen
A_55_P1961943	0.000153837	up	2.27316	1.1847	2.27316	Cd68	Mus musculus CD68 antigen (Cd68), transcript variant 1, mRNA [NM_001291058]	GCCTCATCTCTTCACCATGCCACTGACTCAACAGTTACCTTCCTTCTCTGTCTTTAGGAA	GO:0016020|GO:0005886|GO:0071310|GO:0016021|GO:0005764|GO:0005768	CD68 antigen
A_55_P2015687	0.0152318	up	2.35954	1.2385	2.35954	Phf11d	Mus musculus PHD finger protein 11D (Phf11d), mRNA [NM_199015]	CCATGGGTTTATGCTCACTATCATATCACATTGCCAATATTTAGCACACTTAATAAATGC	GO:0008150|GO:0003674|GO:0031965|GO:0006355|GO:0005654|GO:0005634|GO:0046872|GO:0006351	PHD finger protein 11D
A_55_P1962937	0.000153838	up	2.40907	1.26848	2.40907	Trem2	Mus musculus triggering receptor expressed on myeloid cells 2 (Trem2), transcript variant 2, mRNA [NM_001272078]	ACAGCTGGATGGTTGTCTGTCAACTTCTGCACTTTGGACATTAAACATTCTCCACACACC	GO:0005515|GO:0005886|GO:0070891|GO:0050731|GO:0097028|GO:0043231|GO:0050850|GO:0070392|GO:0002588|GO:0097110|GO:0032497|GO:0032499|GO:0070374|GO:0031663|GO:0042834|GO:0005576|GO:0006911|GO:0001530|GO:0071223|GO:2000350|GO:0016020|GO:0045087|GO:0016021|GO:0071224|GO:0004888	triggering receptor expressed on myeloid cells 2
A_51_P390538	0.000153909	up	2.42966	1.28075	2.42966	Mpeg1	Mus musculus macrophage expressed gene 1 (Mpeg1), mRNA [NM_010821]	AAGAGGGCTAATTGCACAACCTCTCCATCGAACCTGCCTCTTGAGCGTTAAAATGTTCTT	GO:0016020|GO:0016021	macrophage expressed gene 1
A_52_P646832	0.000154049	up	2.43388	1.28326	2.43388	Samsn1	Mus musculus SAM domain, SH3 domain and nuclear localization signals, 1 (Samsn1), mRNA [NM_023380]	TGGAAGGTTTCCAAATGTACCCCAAAGTGCTAAGTGTTTCAGTCTGTACAATTGTTCATG	GO:0005737|GO:0050869|GO:0003723|GO:0050732|GO:0005634|GO:0001784|GO:0042995|GO:0002820|GO:0005829	SAM domain, SH3 domain and nuclear localization signals, 1
A_52_P52303	0.000167015	up	2.50107	1.32255	2.50107	Gfap	Mus musculus glial fibrillary acidic protein (Gfap), transcript variant 1, mRNA [NM_001131020]	GGTTATATTAACAGAGCTAGCCTATGCTAAAGGTTAGGTTGTACTAATAGAGCTAGCCTA	GO:0005882|GO:0005515|GO:0045109|GO:0031102|GO:0045103|GO:0060291|GO:0042995|GO:0042802|GO:0005622|GO:0005737|GO:0030198|GO:0043209|GO:0060020|GO:0045111|GO:0019900|GO:0009611|GO:0051580|GO:0060252|GO:0044297|GO:0010625|GO:0005178|GO:0016020|GO:0014002|GO:0005198|GO:0010977|GO:0005200	glial fibrillary acidic protein
A_51_P359636	0.00364429	up	2.50398	1.32422	2.50398	Lgals3bp	Mus musculus lectin, galactoside-binding, soluble, 3 binding protein (Lgals3bp), mRNA [NM_011150]	TACTGCAGTAGCCCCATCTGTCACAGTCACTCATCAAAAATCATTAAAGTCTCACGTGCT	GO:0031012|GO:0005515|GO:0016020|GO:0005578|GO:0072562|GO:0005576|GO:0007155|GO:0005615|GO:0070062|GO:0005044	lectin, galactoside-binding, soluble, 3 binding protein
A_55_P1998943	0.0270783	up	2.58023	1.3675	2.58023	Oas1a	Mus musculus 2'-5' oligoadenylate synthetase 1A (Oas1a), mRNA [NM_145211]	TGTCCACCTGTTGGAAGGTTCTGTCTGACAAAGTCTGATCAACAATAAACCACAGCAGGT	GO:0005515|GO:0003725|GO:0005737|GO:0001730|GO:0048525|GO:0008270|GO:0005634|GO:0009615|GO:0006164|GO:0005829	2'-5' oligoadenylate synthetase 1A
A_55_P2157250	0.00016658	up	2.63688	1.39883	2.63688	Gfap	Mus musculus glial fibrillary acidic protein (Gfap), transcript variant 2, mRNA [NM_010277]	TTTGAGGAACTGAAACGTGTTGTGTTCAAGCAGCCTGGTGGCTAGTGCCTTCATATTAGA	GO:0005882|GO:0005515|GO:0045109|GO:0031102|GO:0045103|GO:0060291|GO:0042995|GO:0042802|GO:0005622|GO:0005737|GO:0030198|GO:0043209|GO:0060020|GO:0045111|GO:0019900|GO:0009611|GO:0051580|GO:0060252|GO:0044297|GO:0010625|GO:0005178|GO:0016020|GO:0014002|GO:0005198|GO:0010977|GO:0005200	glial fibrillary acidic protein
A_55_P2044932	0.000155031	up	2.76978	1.46977	2.76978	Gpr84	Mus musculus G protein-coupled receptor 84 (Gpr84), mRNA [NM_030720]	GTCAACCCTGTGTGACCCAAGGAGTGTGGTTAATTATTAATAAAGACATTGCATCCCCCC	GO:0043235|GO:0007165|GO:0016020|GO:0007186|GO:0005886|GO:0005887|GO:0004930|GO:0007200|GO:0004966|GO:0007188|GO:0016021|GO:0004871	G protein-coupled receptor 84
A_51_P428708	0.000164785	up	2.82325	1.49736	2.82325	C4b	Mus musculus complement component 4B (Chido blood group) (C4b), mRNA [NM_009780]	TCACTGGAGCGAAGGGTGGAGGACAAGGATGGCTACCGGATGAGGTTCGCCTGCTATTAT	GO:0044216|GO:0030424|GO:0016064|GO:0001848|GO:0001849|GO:0045202|GO:0072562|GO:0005576|GO:0005615|GO:0030425|GO:0006956|GO:0043025|GO:0030246|GO:0070062	complement component 4B (Chido blood group)
A_55_P2181738	0.000155519	up	2.85406	1.51301	2.85406	Lyz1	Mus musculus lysozyme 1 (Lyz1), mRNA [NM_013590]	CCAATAACCACAGGAGCAAATCTAATCTCACAGTGAAAAAGTACAAATGGCATTAAATGA	GO:0048237|GO:0005795|GO:0050830|GO:0003796|GO:0005576|GO:0003824|GO:0005615|GO:0042802|GO:0050829|GO:0005902|GO:0000137|GO:0005737|GO:0016787|GO:0016798|GO:0016998|GO:0019835|GO:0008152|GO:0005788|GO:0030141|GO:0030140|GO:0042742|GO:0070062	lysozyme 1
A_51_P246066	0.000153866	up	2.86642	1.51925	2.86642	Slamf9	Mus musculus SLAM family member 9 (Slamf9), mRNA [NM_029612]	TGGGATTGGGATCAGAGTTGAACATCTAAAAGAGCAGTATTCCCTGAGAGACACCATCTG	GO:0008150|GO:0003674|GO:0016020|GO:0016021|GO:0005575	SLAM family member 9
A_51_P261517	0.000153836	up	2.90811	1.54008	2.90811	Tyrobp	Mus musculus TYRO protein tyrosine kinase binding protein (Tyrobp), mRNA [NM_011662]	GGACCCGGAAACAACACATTGCTGAGACTGAGTCGCCTTATCAGGAGCTTCAGGGTCAGA	GO:0005515|GO:0016020|GO:0009986|GO:0007229|GO:0002281|GO:2001204|GO:0005102|GO:0016021|GO:0002283|GO:0042802	TYRO protein tyrosine kinase binding protein
A_66_P117032	0.000165028	up	3.05807	1.61262	3.05807	C4b	Mus musculus complement component 4B (Chido blood group) (C4b), mRNA [NM_009780]	TTAGGACTCTGGCTCTCTGAGCTCAGCTCAGGGTTAGGGCCTCACTGGATTAGAGGCTCT	GO:0044216|GO:0030424|GO:0016064|GO:0001848|GO:0001849|GO:0045202|GO:0072562|GO:0005576|GO:0005615|GO:0030425|GO:0006956|GO:0043025|GO:0030246|GO:0070062	complement component 4B (Chido blood group)
A_52_P238027	0.000154033	up	3.17344	1.66605	3.17344	Lyz2	lysozyme 2 [Source:MGI Symbol;Acc:MGI:96897] [ENSMUST00000092163]	CTTAAGTTCCTTCATTCACACTAACTCTGAGACAGATGAGCCTGTATCAGCAAATAACCA	GO:0048237|GO:0005795|GO:0050830|GO:0003796|GO:0005576|GO:0003824|GO:0005615|GO:0042802|GO:0050829|GO:0005902|GO:0000137|GO:0005737|GO:0016787|GO:0016798|GO:0016998|GO:0019835|GO:0008152|GO:0005788|GO:0030141|GO:0030140|GO:0042742|GO:0070062	lysozyme 2
A_51_P483280	0.000153836	up	3.28209	1.71462	3.28209	Prnp	Mus musculus prion protein (Prnp), transcript variant 1, mRNA [NM_011170]	TTGCTTTTTACCCCAGCAGACATAAACTGCGATAGCTTCAGCTTGCACTGTGGATTTTCT	GO:0008017|GO:0005515|GO:0035584|GO:0050730|GO:0050731|GO:0031225|GO:0002020|GO:0042802|GO:0043231|GO:0006878|GO:0043525|GO:0007611|GO:0051260|GO:0010942|GO:0006979|GO:0032689|GO:0005521|GO:0070062|GO:0031965|GO:0005794|GO:0009986|GO:0005507|GO:0090314|GO:0014069|GO:0070885|GO:0043086|GO:0044325|GO:0006139|GO:0045121|GO:0046688|GO:0046686|GO:0071280|GO:0043008|GO:0005886|GO:0005783|GO:0061098|GO:…	prion protein
A_55_P1978424	0.000153836	up	3.39384	1.76292	3.39384	Bcl2a1d	Mus musculus B cell leukemia/lymphoma 2 related protein A1d (Bcl2a1d), mRNA [NM_007536]	CACTTGGCATTTCCATTTACAAACATGAAACTTGTCTTTCCAGAGTTGCAGATATTTTGT	GO:0050852|GO:0051400|GO:0043065|GO:0008630|GO:0046982|GO:0001836|GO:0005741|GO:0042803|GO:0097192|GO:0008053|GO:0030217|GO:0043154|GO:0043027|GO:0015267	B cell leukemia/lymphoma 2 related protein A1d
A_51_P151126	0.000153836	up	3.70968	1.8913	3.70968	Cd52	Mus musculus CD52 antigen (Cd52), mRNA [NM_013706]	GGGAAGGGTTGATAGCAGATATCCAAGGAGGCTAAAGTTGACAGCCAATGGCCGGAATGG	GO:0016020|GO:0005886|GO:0097225|GO:0031225	CD52 antigen
A_52_P90363	0.00332399	up	5.31777	2.41082	5.31777	Ifi27l2a	Mus musculus interferon, alpha-inducible protein 27 like 2A (Ifi27l2a), transcript variant 1, mRNA [NM_029803]	CCAAAAGGCACCTTCAGAACCCTCACTGATGTCAAAGAATGATGAAAACAACAAAGTATA	GO:0003674|GO:0016020|GO:0007568|GO:0016021|GO:0005575|GO:0009615	interferon, alpha-inducible protein 27 like 2A
A_51_P460954	0.000153836	up	5.93008	2.56805	5.93008	Ccl6	Mus musculus chemokine (C-C motif) ligand 6 (Ccl6), mRNA [NM_009139]	AATGTGTCTGGTTCTGATACAAGCTTAAGCCGGGTAATATCTAGCTGAGATGAAATCAAT	GO:0008009|GO:0070098|GO:0048020|GO:0030593|GO:0005576|GO:0005125|GO:0005615|GO:0002548|GO:0043547|GO:0006955|GO:0006954|GO:0071346|GO:0006935|GO:0007186|GO:0060326|GO:0071356|GO:0071347|GO:0048247|GO:0070374	chemokine (C-C motif) ligand 6
