# Supplementary material for: Sex- and region-specific cortical and hippocampal whole genome transcriptome profiles from control and APP/PS1 Alzheimer’s disease mice
Source: PLoS One. 2024 Feb 7;19(2):e0296959. doi: 10.1371/journal.pone.0296959 (PMC10849391; doi:10.1371/journal.pone.0296959)
Supplement: S1 File — S1 Fig: Genotyping of APP/PS1 AD mice and WT control animals. S2 Fig: 3D image of the murine brain including the RS cortex and hippocampus (BROIs) used for transcriptome analysis in our study. S3 Fig: PCA of transcriptomes from the RS cortex and hippocampus of WT controls and APP/PS1 AD mice of both sexes. S4 Fig: Hierarchical clustering of transcriptome data from the RS cortex and hippocampus of WT control and APP/PS1 AD mice of both sexes. S5 Fig: Bar diagrams of the top 30 candidates of DEGs with highest significant FCs (FC > 1.5 and FC < -1.5, p < 0.05). S6 Fig: Pathway analysis of intersectional and signature gene sets in APP/PS1 subgroups. S7 Fig: Comparative qPCR analysis of selected gene transcript levels from the hippocampus of female and male APP/PS1 AD with 5XFAD mice. S1 Table: PCR reaction set-up using PCR Mastermix and genomic DNA. S2 Table: Materials used for one-color microarray-based gene expression data collection. S3 Table: Software used for one-color microarray-based gene expression data collection. S4 Table: Details on genes, forward and reverse primer sequences and annealing temperatures relevant for qPCR experimentation. S5 Table: Characteristics of DEGs in the RS cortex of female APP/PS1 AD mice. S6 Table: Characteristics of DEGs in the hippocampus of female APP/PS1 AD mice. S7 Table: Characteristics of DEGs in the RS cortex of male APP/PS1 AD mice. S8 Table: Characteristics of DEGs in the hippocampus of male APP/PS1 AD mice. S9 Table: Venn analysis of DEGs in the RS cortex and hippocampus of female APP/PS1 AD mice. S10 Table: Venn analysis of DEGs genes in the RS cortex and hippocampus of male APP/PS1 AD mice. S11 Table: Venn analysis of DEGs in the RS cortex of male and female APP/PS1 AD mice. S12 Table: Venn analysis of DEGs in the hippocampus of male and female APP/PS1 AD mice. S13 Table: Differentially regulated l(i)ncRNAs in APP/PS1 AD vs. WT mice. S14 Table: qPCR-based FC analysis of selected genes in the hippocampus of APP/PS1 AD vs. [file pone.0296959.s001.zip › Supplementary Files_R1/Supplementary Table 6_FCs_Females_Hip_TG vs WT_sort.xlsx]

## Sheet: Sig FCs_TG vs WT_Female_Hip
Differentially expressed genes in the hippocampus of female APP/PS1 mice versus controls
ProbeName	p ([Female Transgenic Hippocampus] vs [Female Wildtype Hippocampus])	Regulation ([Female Transgenic Hippocampus] vs [Female Wildtype Hippocampus])	FC ([Female Transgenic Hippocampus] vs [Female Wildtype Hippocampus])	Log FC ([Female Transgenic Hippocampus] vs [Female Wildtype Hippocampus])	FC (abs) ([Female Transgenic Hippocampus] vs [Female Wildtype Hippocampus])	GeneSymbol	Description	Sequence	Go	GeneName
A_55_P2062617	0.0478499	down	-2.05543	-1.03944	2.05543	BC030499	Mus musculus cDNA sequence BC030499 (BC030499), mRNA [NM_001287206]	ATTTAGATGTTTTAACAAGTTAATCAGATGCCAGGTGGTGCCAGGTGGCACTTGTCCCTG	GO:0016310|GO:0003674|GO:0004672|GO:0000166|GO:0016301|GO:0004674|GO:0006468|GO:0005575|GO:0005524|GO:0016740	cDNA sequence BC030499
A_55_P2143251	0.0291044	down	-1.92368	-0.943872	1.92368	Rims3	regulating synaptic membrane exocytosis 3 [Source:MGI Symbol;Acc:MGI:2443331] [ENSMUST00000071093]	CTTCACATGGCTTCTGCATGTACAGTATTTGGGCAAAAAACAAAAAATAAAGTCCATTTG	GO:0048786|GO:0030054|GO:0048791|GO:0017156|GO:2000300|GO:0042391|GO:0006836|GO:0006810|GO:0045202|GO:0006887|GO:0044325	regulating synaptic membrane exocytosis 3
A_52_P500979	0.0237472	down	-1.91116	-0.934449	1.91116	Pcsk1	Mus musculus proprotein convertase subtilisin/kexin type 1 (Pcsk1), mRNA [NM_013628]	TGCTGCAAGCTCTCATGGACATCCTAAATGAGGAGAATTAAAATAAGTGTGTTGCCTGAG	GO:0016787|GO:0016486|GO:0004252|GO:0004175|GO:0016485|GO:0043043|GO:0006508|GO:0008236|GO:0008233|GO:0031410|GO:0005615	proprotein convertase subtilisin/kexin type 1
A_51_P443819	0.0333065	down	-1.74502	-0.803244	1.74502	Pdzph1	Mus musculus PDZ and pleckstrin homology domains 1 (Pdzph1), mRNA [NM_027001]	TAGCATTTCTTTCTGCTGTCCTGAGACACAGGGATCAAATGAATCTATTCCTTATGTTTT	GO:0008150|GO:0003674|GO:0005575	PDZ and pleckstrin homology domains 1
A_51_P391616	0.0455442	down	-1.73884	-0.798129	1.73884	Etnppl	Mus musculus ethanolamine phosphate phospholyase (Etnppl), transcript variant 1, mRNA [NM_027907]	TCTCCTTTGGAGTATGAGCCTGTTCTTTGGATAATGGTAATTCAGGGAACTTCTTGTCTG	GO:0005739|GO:0008150|GO:0030170|GO:0050459|GO:0008483|GO:0003824|GO:0016829|GO:0016740|GO:0008453|GO:0042802	ethanolamine phosphate phospholyase
A_52_P654624	0.0398793	down	-1.66638	-0.73672	1.66638	Pisd-ps3	Mus musculus phosphatidylserine decarboxylase, pseudogene 3 (Pisd-ps3), non-coding RNA [NR_003518]	AGTCACTGGTCTTGGACAGGAAGACTCTCTCCGGCCTTCTCAGCTGTGGTCCTCTAACCT		phosphatidylserine decarboxylase, pseudogene 3
A_51_P143296	0.0228612	down	-1.66372	-0.734415	1.66372	Myh8	Mus musculus myosin, heavy polypeptide 8, skeletal muscle, perinatal (Myh8), mRNA [NM_177369]	CCAGGTCAACAAGCTGCGGGTGAAGAGCCGAGAGGTTCACACCAAAATCAGCGCAGAGTA	GO:0005515|GO:0030049|GO:0046034|GO:0003779|GO:0016459|GO:0005524|GO:0000146|GO:0003774|GO:0005737|GO:0032982|GO:0000166|GO:0003009|GO:0016887	myosin, heavy polypeptide 8, skeletal muscle, perinatal
A_51_P513530	0.0293414	down	-1.63847	-0.712351	1.63847	Spag5	Mus musculus sperm associated antigen 5 (Spag5), mRNA [NM_017407]	TGAAGAGTTGCAAGGAGTTACAAGGATTGCTAGAATTTCTGAGCTAAGAAACTGAAAATA	GO:0032388|GO:0008017|GO:0072686|GO:0051988|GO:0005694|GO:0034451|GO:0005874|GO:0005819|GO:0035371|GO:0090235|GO:0051294|GO:0000070|GO:0005737|GO:0007049|GO:0007059|GO:0071539|GO:0000776|GO:0005876|GO:0007051|GO:0005856|GO:0000775|GO:0051301	sperm associated antigen 5
A_66_P138345	0.0150568	down	-1.62287	-0.698543	1.62287	Myh7b	Mus musculus myosin, heavy chain 7B, cardiac muscle, beta (Myh7b), mRNA [NM_001085378]	TCGCATGCAGGACCTGGTGGACAAGCTGCAGAGCAAGGTCAAGAGCTACAAGCGTCAGTT	GO:0032982|GO:0003774|GO:0016020|GO:0000166|GO:0003779|GO:0016459|GO:0005524	myosin, heavy chain 7B, cardiac muscle, beta
A_51_P196774	0.016074	down	-1.61165	-0.688541	1.61165	Prr16	BY588929 RIKEN full-length enriched, adult inner ear Mus musculus cDNA clone F930004G14 3', mRNA sequence [BY588929]	CCTGTTAAAATTTTGCTCGGTGTGCTATTTTATCTTTCTGTGTTGTACATGAGGGGAATG	GO:0045793|GO:0003674|GO:0045727|GO:0005575	proline rich 16
A_55_P1997525	0.00449016	down	-1.57668	-0.65689	1.57668	Arpp21	Mus musculus cyclic AMP-regulated phosphoprotein, 21 (Arpp21), transcript variant 5, mRNA [NM_001177617]	GCCTCAGTCCAGTACAGTGCTCAGCGGAGTCAGCAAATACCACAGACCACACAGCAAGCA	GO:0034605|GO:0005516|GO:0003674|GO:0005737|GO:0003676	cyclic AMP-regulated phosphoprotein, 21
A_52_P859051	0.0137498	down	-1.56896	-0.649809	1.56896	Trim66	Mus musculus tripartite motif-containing 66 (Trim66), transcript variant 2, mRNA [NM_181853]	AGTTAGGAGTCTCTCAGAGATTCTGTAGTTCTAAAGATGATAACTATGATTCTAACTCTG	GO:0005622|GO:0005515|GO:0016235|GO:0010369|GO:0003682|GO:0008270|GO:0005654|GO:0005634|GO:0045892|GO:0046872|GO:0042803	tripartite motif-containing 66
A_55_P2162747	0.00950667	down	-1.56056	-0.642064	1.56056	Asic4	Mus musculus acid-sensing (proton-gated) ion channel family member 4 (Asic4), mRNA [NM_183022]	AGGCCTTGCTCCCTAGAGATTGGTTTTATAAAGTGCTGGTGAAATTGGGAATAAAGAGGC	GO:0016020|GO:0005272|GO:0006810|GO:0016021|GO:0006814|GO:0006811	acid-sensing (proton-gated) ion channel family member 4
A_55_P2169227	0.00328241	down	-1.54134	-0.624182	1.54134	Ccdc184	Mus musculus coiled-coil domain containing 184 (Ccdc184), mRNA [NM_177716]	ATCCTTTCTTAGTGCTTTGCTTGATGTCAACCTTAATAAAAAGGCACCATGTCCCCTCTT	GO:0008150|GO:0003674|GO:0005737	coiled-coil domain containing 184
A_55_P2156712	0.0204535	down	-1.52302	-0.606933	1.52302	Gpr1	Mus musculus G protein-coupled receptor 1 (Gpr1), mRNA [NM_146250]	CTTCCACTATTTTAGCCTGCGTCTGTTAATGTACTGCAATGTATGTATCAAATTAAGTCA	GO:0043005|GO:0005886|GO:0004930|GO:0007268|GO:0043231|GO:0007165|GO:0007186|GO:0016020|GO:0042923|GO:0005887|GO:0007187|GO:0007218|GO:0004871|GO:0016021	G protein-coupled receptor 1
A_51_P117165	0.00599631	down	-1.49475	-0.579901	1.49475	6330409D20Rik	Mus musculus RIKEN cDNA 6330409D20 gene (6330409D20Rik), mRNA [NM_027529]	CACTCTCCTGGGGTATTAGAGCCTTTCCTTACACAGACCCTGTTTTTGTTTTGCTCAGTT	GO:0008150|GO:0003674|GO:0005575	RIKEN cDNA 6330409D20 gene
A_55_P2082434	0.0113747	down	-1.48152	-0.567075	1.48152	Btbd11	Mus musculus BTB (POZ) domain containing 11 (Btbd11), transcript variant 1, mRNA [NM_028709]	CCACCTAGACCTCTGTTCAGTTTGGTGTGCTTTCTCTGCCATTAAAAGAAATTATTTCCC	GO:0030162|GO:0005737|GO:0046982|GO:0042787|GO:0016020|GO:0043161|GO:0016021|GO:0060395|GO:0031625|GO:0019005	BTB (POZ) domain containing 11
A_51_P448971	0.00467586	down	-1.47955	-0.56516	1.47955	Sncb	Mus musculus synuclein, beta (Sncb), mRNA [NM_033610]	AAGTTATGAGGACTCACCCCAGGAGGAATACCAGGAATACGAGCCAGAGGCGTAAGGGGT	GO:0016234|GO:0043014|GO:0005509|GO:0048487|GO:0046914|GO:0007268|GO:0045202|GO:0030426|GO:0005739|GO:0005737|GO:0043524|GO:0042417|GO:0050808|GO:0043195|GO:0043025|GO:0043679	synuclein, beta
A_55_P2335045	0.0462823	down	-1.47123	-0.557019	1.47123	Gm2824	PREDICTED: Mus musculus predicted gene 2824 (Gm2824), transcript variant X9, ncRNA [XR_001781655]	CCCCACATCTCTTTGCACATAGGAAGCACTAATTGGATTCAGTGGGCTATTAACAACAAC	GO:0008150|GO:0003674|GO:0005575	predicted gene 2824
A_55_P2044613	0.0180906	down	-1.46054	-0.5465	1.46054	Hsf4	Mus musculus heat shock transcription factor 4 (Hsf4), transcript variant 1, mRNA [NM_001256042]	TGAAAAAGCCTGGCTAAGGAACTAGCACGCAACAGCACACCCCTTTAGGCTTCCTGGCGC	GO:0006355|GO:0008284|GO:0000977|GO:0003700|GO:0006357|GO:0019903|GO:0001654|GO:0045597|GO:0005634|GO:0000122|GO:0001228|GO:0001227|GO:0003677|GO:0006351|GO:0043565|GO:0070207|GO:0016607|GO:0045944|GO:0043010|GO:0048468|GO:0007601|GO:0033169	heat shock transcription factor 4
A_30_P01030979	0.00558179	down	-1.46002	-0.545989	1.46002		lincRNA:chr10:120336296-120354471 reverse strand	TTACATTCATTGTCTTGAGAGAGGGTCATTTGGATCTGATTAATTGTGGAGTTTAGTGCC
A_51_P408689	0.0349603	down	-1.4554	-0.541417	1.4554		BB618745 RIKEN full-length enriched, 8 days embryo Mus musculus cDNA clone 5730420P06 5', mRNA sequence [BB618745]	GAAAAAGAACATTCGAACCCTCGACTCACATGATTCTGTAGCATTTTCTGAGTCAAGAGA
A_51_P147024	0.0263498	down	-1.43937	-0.52544	1.43937	Ccdc184	Mus musculus coiled-coil domain containing 184 (Ccdc184), mRNA [NM_177716]	TAGAGTCAAGGACTTTGGAAGCATCGCGAATTCCACCCAAGCAGGCATCATAGCAAACTG	GO:0008150|GO:0003674|GO:0005737	coiled-coil domain containing 184
A_55_P2827877	0.00273001	down	-1.42929	-0.515303	1.42929	Sncb	Mus musculus synuclein, beta (Sncb), mRNA [NM_033610]	ATGTTTTGTTTTGTTTTGTTTTTTAACCCAAACCAGGAGCCAGGTCGTGCCATGCCCCCT	GO:0016234|GO:0043014|GO:0005509|GO:0048487|GO:0046914|GO:0007268|GO:0045202|GO:0030426|GO:0005739|GO:0005737|GO:0043524|GO:0042417|GO:0050808|GO:0043195|GO:0043025|GO:0043679	synuclein, beta
A_52_P639402	0.000451783	down	-1.41541	-0.50122	1.41541	Kcnk3	Mus musculus potassium channel, subfamily K, member 3 (Kcnk3), mRNA [NM_010608]	CTGGGAAATCCTTAGGTGGAAGGAATCTGGCCTGTGTGTATCCCATGTCCGTGTGGAGGA	GO:0046982|GO:0005886|GO:0042493|GO:0051481|GO:0030322|GO:0071456|GO:0005267|GO:0022841|GO:0008022|GO:0005615|GO:0042803|GO:0005252|GO:0044548|GO:0034220|GO:0016020|GO:0005887|GO:0006810|GO:0016021|GO:0005216|GO:0006813|GO:0008083|GO:0071805|GO:0006811	potassium channel, subfamily K, member 3
A_66_P106582	0.00430988	down	-1.40976	-0.495445	1.40976	Ccdc136	Mus musculus coiled-coil domain containing 136 (Ccdc136), transcript variant 3, mRNA [NM_001347071]	TATGGTTTTCTTGGCTATTGCAGCAGTAGCTCTGTATGTGTTACCCAATATGCGACCGCA	GO:0007338|GO:0005739|GO:0003674|GO:0001675|GO:0016020|GO:0031410|GO:0016021|GO:0007283|GO:0002080|GO:0030154	coiled-coil domain containing 136
A_51_P115738	0.0114813	down	-1.39744	-0.482788	1.39744	Slc5a5	Mus musculus solute carrier family 5 (sodium iodide symporter), member 5 (Slc5a5), mRNA [NM_053248]	GGCAACTGAGAACACTCAGCTTCTCCAGACGGTGAGGTTTTCCCATTTAACAAGCAGAGA	GO:0005215|GO:0005886|GO:0008507|GO:0005634|GO:0015111|GO:0055085|GO:0016020|GO:0006810|GO:0016021|GO:0006814|GO:0015705|GO:0070062|GO:0006811|GO:0015293	solute carrier family 5 (sodium iodide symporter), member 5
A_52_P245577	0.00720785	down	-1.39448	-0.479723	1.39448	Sncb	synuclein, beta [Source:MGI Symbol;Acc:MGI:1889011] [ENSMUST00000138067]	CCAAGGCCAGAGCACTGCTGCACTCCAGCTCAGGAAAGGTGACTCAAGAGCCTGACCACG	GO:0016234|GO:0043014|GO:0005509|GO:0048487|GO:0046914|GO:0007268|GO:0045202|GO:0030426|GO:0005739|GO:0005737|GO:0043524|GO:0042417|GO:0050808|GO:0043195|GO:0043025|GO:0043679	synuclein, beta
A_55_P2743962	0.0268495	down	-1.38709	-0.472057	1.38709	Cep170b	Mus musculus centrosomal protein 170B (Cep170b), mRNA [NM_001024602]	TTTTTGTTGGTAGCTTTAAAGGAAAGAGTACATTGCTCCCTTGCAGGAACTTGCAGGCCC	GO:0008150|GO:0003674|GO:0005737|GO:0005874|GO:0005575|GO:0005856	centrosomal protein 170B
A_55_P2730278	0.0176286	down	-1.38533	-0.470233	1.38533	Ptprm	Q68FM4_MOUSE (Q68FM4) Ptprm protein, partial (22%) [TC1615217]	CAATGTGACAGTCATAAAAGTGGAAATGGCTGCTCATTATTTTCACTTATCTCTCTAAGC	GO:0031290|GO:0048471|GO:0005886|GO:0031175|GO:0042802|GO:0016791|GO:0005737|GO:0006470|GO:0005913|GO:0005911|GO:0005001|GO:0004721|GO:0007155|GO:0007156|GO:0004725|GO:0045296|GO:0042493|GO:0010842|GO:0030027|GO:0010596|GO:0007165|GO:0016020|GO:0016787|GO:0001937|GO:0016311|GO:0016525|GO:0016021	protein tyrosine phosphatase, receptor type, M
A_51_P374818	0.00446624	down	-1.38359	-0.468414	1.38359	Shd	Mus musculus src homology 2 domain-containing transforming protein D (Shd), transcript variant 2, mRNA [NM_009168]	GGACAAGGGGACCCATGACGCACAGACTTCTTTAATGCCCTCTAGTGGGGTGCTCCAGAT	GO:0007165|GO:0005070|GO:0005575	src homology 2 domain-containing transforming protein D
A_55_P2063785	0.00394492	down	-1.37794	-0.462509	1.37794	Ank1	Mus musculus ankyrin 1, erythroid (Ank1), transcript variant 1, mRNA [NM_001110783]	TTTACTGTGGCCGGGATGGTTGATCTGTTTGTTTGCTTTTTGTTTTGATTTTTTGACTTC	GO:0043005|GO:0030018|GO:0005886|GO:0072661|GO:0005634|GO:0055072|GO:0005622|GO:0005737|GO:0048821|GO:0045211|GO:0051117|GO:0030673|GO:0005856|GO:0008093|GO:0005623|GO:0030507|GO:0014731|GO:0031430|GO:0015672|GO:0010638|GO:0006888|GO:0042383|GO:0007165|GO:0016529|GO:0016020|GO:0006779|GO:0030863|GO:0019899|GO:0031672	ankyrin 1, erythroid
A_55_P2733842	0.041974	down	-1.36236	-0.446113	1.36236			TTTCTCTATCTCATTATGGGTGGGGGGCGGCACTGACAGCTACACTAGAGATTTGTAAAA
A_52_P166694	0.0297267	down	-1.36092	-0.444582	1.36092	Vamp1	Mus musculus vesicle-associated membrane protein 1 (Vamp1), transcript variant 1, mRNA [NM_009496]	TTAGGTGTAGTTGGCATTCGTTCTTCTGGGGGTGTTAGTCCTTCTACTTTCTATCTCACC	GO:0019905|GO:0043005|GO:0035493|GO:0030054|GO:0009986|GO:0045202|GO:0031201|GO:0031410|GO:0006887|GO:0005739|GO:0005484|GO:0016020|GO:0016021|GO:0016192|GO:0035579|GO:0070821	vesicle-associated membrane protein 1
A_51_P302823	0.0427088	down	-1.3603	-0.443928	1.3603	Cib2	calcium and integrin binding family member 2 [Source:MGI Symbol;Acc:MGI:1929293] [ENSMUST00000041901]	CAGAAAACAGAAAACAGAACCTGGGGCTTTAACAAGCTATGCAATCTTTTACCAAAGCCA	GO:0000287|GO:0031594|GO:0005886|GO:0005509|GO:0032437|GO:0032420|GO:0072562|GO:0042995|GO:0045494|GO:0007204|GO:0032403|GO:0071318|GO:0046872|GO:0042803|GO:0055074|GO:0042383|GO:0001917|GO:0005737|GO:0005178|GO:0016020|GO:0001750|GO:0005927	calcium and integrin binding family member 2
A_52_P176405	0.00951985	down	-1.35478	-0.438054	1.35478	Arx	Mus musculus aristaless related homeobox (Arx), transcript variant 1, mRNA [NM_007492]	CCACTTAGCTTTTCTTTTGAATAGCATTTTGGCGCTCTATGTTGATTTAAGCGCGGCCCG	GO:0021846|GO:0000981|GO:0021800|GO:0044241|GO:0005634|GO:0030154|GO:0021772|GO:0007411|GO:0042127|GO:0006355|GO:0021831|GO:0046622|GO:0001206|GO:0007275|GO:0000122|GO:0003677|GO:0006351|GO:0007399|GO:0021853|GO:0010628|GO:0043565|GO:0072148|GO:0003682|GO:0000980|GO:0030900|GO:0001764|GO:0021759	aristaless related homeobox
A_55_P2799081	0.00274246	down	-1.35436	-0.437613	1.35436	Esrrg	Mus musculus estrogen-related receptor gamma (Esrrg), transcript variant 2, mRNA [NM_001243792]	CCAATCAGTTCAGATATGTAACTCAAATTATTATGCCTTTCAGGAGGATGGTAGAACAAT	GO:0005515|GO:0005516|GO:0006355|GO:0000977|GO:0003700|GO:0003707|GO:0007275|GO:0005634|GO:0003708|GO:0001228|GO:0003677|GO:0046872|GO:0006351|GO:0048384|GO:0043565|GO:0045944|GO:0043401|GO:0008270|GO:0004879|GO:0045893|GO:0005496	estrogen-related receptor gamma
A_51_P439299	0.0195503	down	-1.35189	-0.434981	1.35189	Relt	Mus musculus RELT tumor necrosis factor receptor (Relt), mRNA [NM_177073]	TTTTAATGAAACTGAAAAATGACTTGACTTGGACAGGGCTCTCTGGTGCAGAGCCTCAGT	GO:0005886|GO:0007275|GO:0042981|GO:0012501|GO:0097190|GO:0005737|GO:0006955|GO:0005031|GO:0006954|GO:0016020|GO:0005887|GO:0042127|GO:0032496|GO:0016021|GO:0070062	RELT tumor necrosis factor receptor
A_51_P477738	0.0331062	down	-1.33789	-0.419954	1.33789	Rab3d	Mus musculus RAB3D, member RAS oncogene family (Rab3d), transcript variant 1, mRNA [NM_031874]	CGCTACCGGACAATCACCACGGCCTACTATCGCGGAGCTATGGGTTTCCTGCTCATGTAT	GO:0030133|GO:0005515|GO:0005881|GO:0005886|GO:0045453|GO:0003924|GO:0005525|GO:0006887|GO:0015031|GO:0042588|GO:0005739|GO:0031489|GO:0018125|GO:0030742|GO:0000166|GO:0016020|GO:0017157|GO:0006810|GO:0070062	RAB3D, member RAS oncogene family
A_52_P50325	0.00216486	down	-1.33711	-0.419115	1.33711	Arhgdig	Mus musculus Rho GDP dissociation inhibitor (GDI) gamma (Arhgdig), mRNA [NM_008113]	CTATCATCATGGACCTTACAGGAGACCTAGATGCACTGAAAAACCAGGTGTTTGTCCTGA	GO:0032880|GO:0005515|GO:0005737|GO:0016020|GO:0005092|GO:0005094|GO:0030695|GO:0005096	Rho GDP dissociation inhibitor (GDI) gamma
A_30_P01025732	0.000265638	down	-1.33448	-0.416273	1.33448		lincRNA:chr4:129376440-129391690 reverse strand	TTTTGGTAAGTTGACGTTTTCTGGGCCTTGGTTTTAACATCTCTTGGTGTTGGAGGAATC
A_51_P135732	0.0126321	down	-1.33046	-0.411926	1.33046	Ccdc136	Mus musculus coiled-coil domain containing 136 (Ccdc136), transcript variant 4, mRNA [NM_001347072]	CAGAGTGACAAGTGCGAGAACATGTTTGGGATGTGGAAGCCTATGGTTTTCTTGGCTATT	GO:0007338|GO:0005739|GO:0003674|GO:0001675|GO:0016020|GO:0031410|GO:0016021|GO:0007283|GO:0002080|GO:0030154	coiled-coil domain containing 136
A_55_P2162633	0.0205808	down	-1.33038	-0.41184	1.33038	E530001F21Rik	Mus musculus RIKEN cDNA E530001F21 gene (E530001F21Rik), non-coding RNA [NR_002167]	ATTTAGTTGAGTTGCTGGCCAAGGGATTCCCATTGAATTCCTCAAACAACCCAGCCTGTT		RIKEN cDNA E530001F21 gene
A_55_P2000280	0.0290907	down	-1.32543	-0.406462	1.32543	Mthfd1l	Mus musculus methylenetetrahydrofolate dehydrogenase (NADP+ dependent) 1-like (Mthfd1l), transcript variant 3, mRNA [NM_001170786]	ACAGAAACGGAGCAAGTTAAAGGCTTGTTCTAATGGAATGAAACCCACAGGACTGGGCAA	GO:0016874|GO:0001843|GO:0015942|GO:0048703|GO:0004329|GO:0048702|GO:0004477|GO:0005524|GO:0042803|GO:0005739|GO:0004488|GO:0006760|GO:0000166|GO:0016020|GO:0046653|GO:0009113|GO:0009257|GO:0006730|GO:0055114	methylenetetrahydrofolate dehydrogenase (NADP+ dependent) 1-like
A_30_P01027734	0.0138491	down	-1.32521	-0.40622	1.32521		lincRNA:chr16:4525147-4542122 forward strand	AGAATATATTGCAAACTTATTCCCATCTTTCGCTCTGCCTGCATTAGCAGCGCGTGGCTT
A_55_P2096422	0.0301102	down	-1.31727	-0.397554	1.31727	Inhbb	Mus musculus inhibin beta-B (Inhbb), mRNA [NM_008381]	TGACTGGTGGAGTGAAGGTGTGTGCTGTAAGTCCTCACCTTTAGTTTATTTAATAAATCC	GO:0048471|GO:0001654|GO:2001235|GO:0060395|GO:0005615|GO:0048599|GO:0042803|GO:0071944|GO:0071397|GO:0043408|GO:0044320|GO:0045444|GO:0046676|GO:0009267|GO:0032869|GO:0046982|GO:0010862|GO:0046882|GO:0005576|GO:0046881|GO:0032924|GO:0005160|GO:0005125|GO:0009612|GO:0005179|GO:0043513|GO:0034711|GO:0048178|GO:0008083|GO:0060279	inhibin beta-B
A_52_P28651	0.00881951	down	-1.31598	-0.39614	1.31598	Nectin1	Mus musculus nectin cell adhesion molecule 1 (Nectin1), mRNA [NM_021424]	TGTGACTAAGCTTCCTTTGCTTCAGTTTCTATGTCACTGTTTTCCTCTTTGGTCCTGGGG	GO:0005515|GO:0043005|GO:0030424|GO:0008037|GO:0030054|GO:0060041|GO:0005886|GO:0045202|GO:0016342|GO:0048593|GO:0046718|GO:0042803|GO:0043231|GO:0043296|GO:0016337|GO:0005913|GO:0005912|GO:0002089|GO:0007411|GO:0016032|GO:0004872|GO:0007155|GO:0050839|GO:0007156|GO:0007157|GO:0051963|GO:0046982|GO:0070166|GO:0044291|GO:0005102|GO:0046790|GO:0032584|GO:0002934|GO:0016020|GO:0005887|GO:0006826|GO:…	nectin cell adhesion molecule 1
A_55_P1966874	0.0479773	down	-1.3135	-0.393418	1.3135	Rtbdn	Mus musculus retbindin (Rtbdn), mRNA [NM_144929]	AGAACTCACATGGTAGCAAAAGAAACAACTCCAACAAGATGGCCTCTGTCCTCCAGGTTT	GO:0008150|GO:0033165|GO:0016020|GO:0005886|GO:0005578|GO:0005576|GO:0019897	retbindin
A_55_P2031949	0.0229018	down	-1.313	-0.392869	1.313	Bend6	Mus musculus BEN domain containing 6 (Bend6), transcript variant 1, mRNA [NM_177235]	GCTGCTTGGTTAATAGTTCAGTTGTACAAAACAAATACTCACAATGAAGTGAATTGTGTG	GO:0045746|GO:0006355|GO:0045666|GO:0001106|GO:0003682|GO:0005634|GO:0006351|GO:0007399	BEN domain containing 6
A_51_P264487	0.00398281	down	-1.30946	-0.388967	1.30946	Ppp1r3f	Mus musculus protein phosphatase 1, regulatory (inhibitor) subunit 3F (Ppp1r3f), transcript variant 2, mRNA [NM_138605]	GAGTACATATTATTATATGCCACAATAGAGCTCTATGAGAAATGATGTGTCTTGCTGTGC	GO:0005979|GO:0016020|GO:2001069|GO:2000465|GO:0019903|GO:0016021	protein phosphatase 1, regulatory (inhibitor) subunit 3F
A_55_P2057587	0.0360486	down	-1.3073	-0.386585	1.3073	Arx	Mus musculus aristaless related homeobox (Arx), transcript variant 1, mRNA [NM_007492]	GTGTAATTGTTATCACTTTTCCTTGCTATCTAGTGGAGAAGTGTCACGCTCAAAATAAAA	GO:0021846|GO:0000981|GO:0021800|GO:0044241|GO:0005634|GO:0030154|GO:0021772|GO:0007411|GO:0042127|GO:0006355|GO:0021831|GO:0046622|GO:0001206|GO:0007275|GO:0000122|GO:0003677|GO:0006351|GO:0007399|GO:0021853|GO:0010628|GO:0043565|GO:0072148|GO:0003682|GO:0000980|GO:0030900|GO:0001764|GO:0021759	aristaless related homeobox
A_55_P2743342	0.0475592	down	-1.30696	-0.386215	1.30696	4933439C10Rik	Mus musculus RIKEN cDNA 4933439C10 gene (4933439C10Rik), transcript variant 2, long non-coding RNA [NR_135273]	CGGGATACTCAAAGTATTTATCGTTCTCCTTGCTGTATACAATTGGTTCTATTCTTTTGT	GO:0008150|GO:0003674|GO:0005575	RIKEN cDNA 4933439C10 gene
A_55_P1986647	0.0166993	down	-1.30372	-0.382632	1.30372	Podxl2	Mus musculus podocalyxin-like 2 (Podxl2), transcript variant 1, mRNA [NM_001347327]	TCATTGGTGTCATCTGCTTCATCATCATTGTGCTTGGCCTACTCTACAATTGTTGGCAGC	GO:0003674|GO:0016020|GO:0016021|GO:0007155|GO:0050901	podocalyxin-like 2
A_51_P117581	0.0272571	down	-1.30008	-0.378596	1.30008	Cables1	Mus musculus CDK5 and Abl enzyme substrate 1 (Cables1), transcript variant 2, mRNA [NM_022021]	GTAAGACGCATGATTGGTGTCTTGTGGCTTTTGCAGCTGGGACAAACTACATTTCAAGCT	GO:0005515|GO:0007049|GO:0005737|GO:0000082|GO:0051726|GO:0005634|GO:0042995|GO:0051301|GO:0007399	CDK5 and Abl enzyme substrate 1
A_52_P664899	0.0414582	down	-1.29978	-0.378265	1.29978	Elavl2	Mus musculus ELAV (embryonic lethal, abnormal vision, Drosophila)-like 2 (Hu antigen B) (Elavl2), transcript variant 1, mRNA [NM_207685]	GCATCAGATTCGTTGGCTAATTCTGTCTGTAGATAGTCTAGCTTCAGCTGTTTATGGTGA	GO:0003723|GO:0003676	ELAV (embryonic lethal, abnormal vision, Drosophila)-like 2 (Hu antigen B)
A_55_P2096762	0.00176899	down	-1.29812	-0.376419	1.29812	Arhgdig	Mus musculus Rho GDP dissociation inhibitor (GDI) gamma (Arhgdig), mRNA [NM_008113]	TTGTGACTTCAGTGGAGGAAGCACCAAGAGGAGCATTGGCACGTGGCCTCTACGTGGTCA	GO:0032880|GO:0005515|GO:0005737|GO:0016020|GO:0005092|GO:0005094|GO:0030695|GO:0005096	Rho GDP dissociation inhibitor (GDI) gamma
A_30_P01025540	0.0015937	down	-1.29588	-0.37393	1.29588		lincRNA:chr13:66381200-66410200 forward strand	TTAGTCCCCCACTCTTCTGTCCAGGTGCTAACAGCCCATTATCTCAAGAGCTGTTTTCTA
A_51_P497484	0.0304065	down	-1.29501	-0.372962	1.29501	Tmem266	Mus musculus transmembrane protein 266 (Tmem266), mRNA [NM_172923]	TCCTGGCTGGGGTTTTGGGTTTTTGTTTTATTTGTTGTATTGTTTTGTTTTTTAAAACCA	GO:0016020|GO:0005886|GO:0016021|GO:0055085|GO:0005216|GO:0006811|GO:0005829	transmembrane protein 266
A_55_P2579928	0.0304092	down	-1.29484	-0.372773	1.29484	Gm31482	PREDICTED: Mus musculus predicted gene, 31482 (Gm31482), ncRNA [XR_382010]	TTGTTTTGTTTTTGCTTTGCTTTGTTTTTAAGGCCAACATGAAAATGAACTGCTGCTCTG		predicted gene, 31482
A_55_P1987023	0.0337585	down	-1.29323	-0.370983	1.29323		predicted gene 8099 [Source:MGI Symbol;Acc:MGI:3645754] [ENSMUST00000200510]	AATTACAAAGAGCTTCAGAAGGCTTTTGAGCAACTCGAGGCTAAGAAGCGAGTCCTTGAG
A_52_P495139	0.0122114	down	-1.29238	-0.370027	1.29238	Zwint	Mus musculus ZW10 interactor (Zwint), transcript variant 1, mRNA [NM_025635]	CCTGACAAAGATTTCTGCAGAGGTCAAGAGGCGCCGGAAGAGGGCTCTGGAGAAGCTTGA	GO:0005515|GO:0043005|GO:0007093|GO:0005694|GO:0005623|GO:0005634|GO:0030425|GO:0043231|GO:0005829|GO:0016604|GO:0000070|GO:0005737|GO:0007049|GO:0047485|GO:0051649|GO:0000776|GO:0005654|GO:0000775|GO:0051301	ZW10 interactor
A_55_P2033407	0.00112298	down	-1.29237	-0.37002	1.29237	Meg3	Mus musculus maternally expressed 3 (Meg3), transcript variant 3, long non-coding RNA [NR_027652]	TAGTGGGGACATTAGGAGCAACCTCCTAGGGTTGTTGTGAGAATTAAATGAACTGCAGCA	GO:0006306|GO:0001889|GO:0048286|GO:0035264|GO:0007519|GO:0071514|GO:0009791|GO:0060395|GO:0008340|GO:0001701	maternally expressed 3
A_51_P189405	0.0497286	down	-1.28856	-0.365757	1.28856	Podxl2	Mus musculus podocalyxin-like 2 (Podxl2), transcript variant 2, mRNA [NM_176973]	TTCCATGCTCAGTGGCATCCGCAGGAGTCTGGAGGAGATTGGCATCCAGAACTACTCCAC	GO:0003674|GO:0016020|GO:0016021|GO:0007155|GO:0050901	podocalyxin-like 2
A_55_P2732573	0.0376358	down	-1.28731	-0.364357	1.28731	C030014I23Rik		CATTTACCCCTTCCTTGTAAATTCGTGGTGGTAACCATTGAGATAATATAGGCAATGCTT		RIKEN cDNA C030014I23 gene
A_52_P239320	0.00339764	down	-1.28638	-0.363321	1.28638	Syngr1	Mus musculus synaptogyrin 1 (Syngr1), transcript variant 1a, mRNA [NM_207708]	AGAGATCCTTTGAGAGAATCCTATTTCATCCACGGTCATGCACAGAGTGAGAGATTGGGA	GO:0031594|GO:0030054|GO:0016020|GO:0043195|GO:0048169|GO:0045202|GO:0030672|GO:0016021|GO:0006605|GO:0048172|GO:0008021	synaptogyrin 1
A_51_P373589	0.00032859	down	-1.28457	-0.361286	1.28457	Flywch1	PREDICTED: Mus musculus FLYWCH-type zinc finger 1 (Flywch1), transcript variant X5, mRNA [XM_006524083]	TCTCTTGCTGCTTGCTAAGGCTCACCCAGCTCTGATTGTGGCAGAGCGGGACAGGCTAAA	GO:0008150|GO:0003674|GO:0005634|GO:0003677|GO:0046872	FLYWCH-type zinc finger 1
A_55_P2103225	0.0421969	down	-1.28237	-0.358812	1.28237	Slc25a18	Mus musculus solute carrier family 25 (mitochondrial carrier), member 18 (Slc25a18), mRNA [NM_001081048]	ACTAAACTTTCTGAACCAGAGATGTTCGGAAGCCCCAACCTCTTATGTACTATGGCAGGA	GO:0005739|GO:0016020|GO:0005314|GO:0006810|GO:0005743|GO:0016021|GO:0055085|GO:0006839|GO:0015293	solute carrier family 25 (mitochondrial carrier), member 18
A_52_P260696	0.00532428	down	-1.27911	-0.355138	1.27911	Arnt2	Mus musculus aryl hydrocarbon receptor nuclear translocator 2 (Arnt2), mRNA [NM_007488]	TGCATCATAAAGTGACTATTGTGGGTAGTAGTATTTGGATTGGTGACATAACCTGCTGAG	GO:0001666|GO:0005667|GO:0043066|GO:0008284|GO:0006355|GO:0003700|GO:0046982|GO:0000981|GO:0009636|GO:0005634|GO:0007417|GO:0000978|GO:0001701|GO:0003677|GO:0006351|GO:0007165|GO:0001077|GO:0005737|GO:0007420|GO:0045944|GO:0046983|GO:0017162|GO:0045893|GO:0009410	aryl hydrocarbon receptor nuclear translocator 2
A_55_P2755159	0.0184912	down	-1.27681	-0.352549	1.27681	A630024J24Rik	Q7TP13_RAT (Q7TP13) Cc2-5, partial (3%) [TC1597692]	TATCTATCAGGATGTTTCCAGAGACTTTTAACTGAAAGGGGTGAACTCCCCCCAGATGTG		RIKEN cDNA A630024J24 gene
A_52_P19446	0.0132052	down	-1.27526	-0.350789	1.27526	Phkg2	phosphorylase kinase, gamma 2 (testis) [Source:MGI Symbol;Acc:MGI:1916211] [ENSMUST00000129457]	TTCTATGTTAACGCGGTAGAGTGCACACTAGTTGCAAGTAAATTTCAAGAGTATGATTTA	GO:0005516|GO:0004689|GO:0005975|GO:0005978|GO:0005964|GO:0005977|GO:0005524|GO:0005829|GO:0035556|GO:0005622|GO:0016310|GO:0004672|GO:0018105|GO:0000166|GO:0016301|GO:0004674|GO:0018107|GO:0006468|GO:0016740	phosphorylase kinase, gamma 2 (testis)
A_55_P2173825	0.00180311	down	-1.27397	-0.349329	1.27397	Tox2	Mus musculus TOX high mobility group box family member 2 (Tox2), mRNA [NM_001098799]	GAGTAACGAAGACTATGAGATTCCTCCTATAACGCCTCCCAATCTCCCTGAGCCATCCCT	GO:0001077|GO:0045944|GO:0001085|GO:0005654|GO:0005634|GO:0000978	TOX high mobility group box family member 2
A_55_P1981929	0.00221461	down	-1.27256	-0.347729	1.27256	Scg5	Mus musculus secretogranin V (Scg5), mRNA [NM_009162]	CCAATGCCTGTGCTTTCTGCTACATTAGAATAAAAGCTCCTTCTCTTTGGGGGATTTTTT	GO:0004857|GO:0016486|GO:0007218|GO:0046883|GO:0006810|GO:0005576|GO:0051082|GO:0030141|GO:0006886	secretogranin V
A_55_P2160910	0.0129696	down	-1.27217	-0.347287	1.27217	Faim2	Mus musculus Fas apoptotic inhibitory molecule 2 (Faim2), transcript variant 1, mRNA [NM_028224]	TCACCTGCCCAAGATCTGTGACTGATTGGAAATAATAAAAGCAATTACGAAGACACCTGG	GO:0005515|GO:0005794|GO:0030054|GO:0005886|GO:0005783|GO:2001234|GO:0045202|GO:0006915|GO:0021549|GO:0043523|GO:0043524|GO:0016020|GO:0021680|GO:0021702|GO:0045211|GO:0002931|GO:0021681|GO:0045121|GO:0016021	Fas apoptotic inhibitory molecule 2
A_65_P01584	0.00305032	down	-1.26984	-0.344651	1.26984	Meg3	Mus musculus maternally expressed 3 (Meg3), transcript variant 1, long non-coding RNA [NR_003633]	GTAATGGAGAATGTATCTGAACCCATATCAAGCCATCTCTCTTCCTTAACATGTTAAGCA	GO:0006306|GO:0001889|GO:0048286|GO:0035264|GO:0007519|GO:0071514|GO:0009791|GO:0060395|GO:0008340|GO:0001701	maternally expressed 3
A_55_P2260279	0.0220742	down	-1.26701	-0.341426	1.26701	Ctps2	Mus musculus cytidine 5'-triphosphate synthase 2 (Ctps2), transcript variant 1, mRNA [NM_018737]	GTCCTCTTTGAAGCCAGTAAATGTATCATGCAAAGACTGTATCAAAGTGAAAACAAAACA	GO:0006241|GO:0005739|GO:0000166|GO:0016874|GO:0006221|GO:0005524|GO:0003883|GO:0006541	cytidine 5'-triphosphate synthase 2
A_51_P159610	0.0073007	down	-1.26631	-0.340636	1.26631	Ccdc120	Mus musculus coiled-coil domain containing 120 (Ccdc120), mRNA [NM_207202]	ACAGTTGTGATTTAGTACTCTGTCATTGCCCAACACTAGGTGTTTTATAAAAGGGAAACT	GO:0008150|GO:0003674|GO:0005575	coiled-coil domain containing 120
A_51_P172085	0.0125447	down	-1.26168	-0.335349	1.26168	Arhgdig	Mus musculus Rho GDP dissociation inhibitor (GDI) gamma (Arhgdig), mRNA [NM_008113]	CTGGAAGGACTGAACCCCACTTGGGGTCTGTATTCCCAATTTCTTGTCAGTTGCAGAGAC	GO:0032880|GO:0005515|GO:0005737|GO:0016020|GO:0005092|GO:0005094|GO:0030695|GO:0005096	Rho GDP dissociation inhibitor (GDI) gamma
A_55_P2738337	0.033185	down	-1.26079	-0.334324	1.26079	Prune2	Mus musculus prune homolog 2 (Drosophila) (Prune2), mRNA [NM_181348]	CTCACAAAAGTGTGGCTCTCTTAAAGCATGGGATTGCTAGGCTCAAACTGAAAATGTCCG	GO:0016462|GO:0005737|GO:0006915	prune homolog 2
A_51_P124132	0.00434313	down	-1.26033	-0.333802	1.26033	Cyp2d26	Mus musculus cytochrome P450, family 2, subfamily d, polypeptide 26 (Cyp2d26), mRNA [NM_029562]	ATGGTGACCACCTCAACCACACTGTCCTGGGCCCTGATGCTCATGATCCTGCATCCAGAT	GO:0019369|GO:0070330|GO:0005506|GO:0005783|GO:0008395|GO:0042493|GO:0046872|GO:0043231|GO:0004497|GO:0016020|GO:0016491|GO:0016712|GO:0016705|GO:0055114|GO:0020037	cytochrome P450, family 2, subfamily d, polypeptide 26
A_55_P2792752	0.049848	down	-1.25883	-0.332089	1.25883	Chd5	Mus musculus chromodomain helicase DNA binding protein 5 (Chd5), transcript variant 1, mRNA [NM_001081376]	TTTTTGGTATGATAAACCCGGAAAGGGCCTGTTGGGTATGTGTGTATGTCCTGAACTCTC	GO:0005515|GO:0000792|GO:0060850|GO:0008285|GO:0042826|GO:0006366|GO:0005634|GO:0007283|GO:0046872|GO:0030154|GO:0005829|GO:0000166|GO:0016581|GO:0000785|GO:0021895|GO:0006355|GO:0004386|GO:0005524|GO:0003677|GO:0006351|GO:0007399|GO:0016020|GO:0016607|GO:0016787|GO:0043967|GO:0003682|GO:0045595|GO:0005654|GO:0016569|GO:0035093	chromodomain helicase DNA binding protein 5
A_66_P105424	0.0195799	down	-1.25551	-0.328268	1.25551	Dnajc6	BB321532 RIKEN full-length enriched, adult male corpora quadrigemina Mus musculus cDNA clone B230399A19 3'. [BB321532]	CACCAGACCAGGAGAGCTATTTTTGGGAAGCAAAGCACCAGTTGTTGACCTGAATATGAA	GO:0072318|GO:0003674|GO:0017124|GO:0016787|GO:2000369|GO:0045202|GO:0014069|GO:0004721|GO:0031982|GO:0016191|GO:0004725	DnaJ heat shock protein family (Hsp40) member C6
A_52_P465980	0.0297766	down	-1.25363	-0.326109	1.25363	Cplx1	Mus musculus complexin 1 (Cplx1), mRNA [NM_007756]	CCAGGTGTGTGGCTTAGCATTGACCTTCATGACCTTACATAGCTCTTTAGAGAAGCCATA	GO:0019905|GO:0005326|GO:0045202|GO:0031201|GO:0006887|GO:0016079|GO:0030425|GO:0043234|GO:0005737|GO:0043195|GO:0000149|GO:0006810|GO:0006836|GO:0043025|GO:0017075|GO:0070032|GO:0030073	complexin 1
A_55_P2736854	0.0310011	down	-1.25247	-0.324774	1.25247	Meg3		CCTTAAACAAGTCATTTAGCTTCCAGGTTTCAGTTCCTTTCACACCTAAATAGGCATTTC	GO:0006306|GO:0001889|GO:0048286|GO:0035264|GO:0007519|GO:0071514|GO:0009791|GO:0060395|GO:0008340|GO:0001701	maternally expressed 3
A_55_P2488169	0.0020218	down	-1.24854	-0.320245	1.24854	Snhg11	Mus musculus small nucleolar RNA host gene 11 (Snhg11), mRNA [NM_175692]	TACCGCTGTAATGGACTCACCTCTCTTCTGGAACCACAAAATAAACACTGTCTTCCTTAA	GO:0008150|GO:0003674|GO:0005575	small nucleolar RNA host gene 11
A_52_P73703	0.00129915	down	-1.24555	-0.31678	1.24555	Dnajc27	Mus musculus DnaJ heat shock protein family (Hsp40) member C27 (Dnajc27), mRNA [NM_153082]	CTAAGTCCCCAGCGTTTTTGTAAACCTTTTGAAGATGAATTTAGTTGCAAAATCAAGCTA	GO:0005739|GO:0005515|GO:0000166|GO:0003924|GO:0005634|GO:0070374|GO:0043410|GO:0005525|GO:0071701	DnaJ heat shock protein family (Hsp40) member C27
A_51_P391291	0.00701906	down	-1.24467	-0.315765	1.24467	Gng3	Mus musculus guanine nucleotide binding protein (G protein), gamma 3 (Gng3), mRNA [NM_010316]	CAAGCACCTTCTACTCTATCTATAAAGGGACCCCGCTAAACTGCCAAAATCCTGCCTGTT	GO:0001664|GO:0005886|GO:0005834|GO:0003924|GO:0014069|GO:0007204|GO:0031702|GO:0030425|GO:0044297|GO:0007165|GO:0007186|GO:0016020|GO:0004871	guanine nucleotide binding protein (G protein), gamma 3
A_52_P456243	0.0146596	down	-1.24319	-0.314052	1.24319	2900079G21Rik	Mus musculus RIKEN cDNA 2900079G21 gene (2900079G21Rik), transcript variant 2, long non-coding RNA [NR_033431]	TACCACCTCGAGTCCTAGGGATGTTTGGCCAGAGCTTCTGGGTTTCTGGTACTCCGTGCT	GO:0008150|GO:0003674|GO:0005575	RIKEN cDNA 2900079G21 gene
A_55_P2251999	0.0276212	down	-1.24298	-0.313808	1.24298	Mpp2	Mus musculus membrane protein, palmitoylated 2 (MAGUK p55 subfamily member 2) (Mpp2), mRNA [NM_016695]	TATATTAGGAATCTCATTTGCATTGGCATCGGATGTGCAGACGAGACTAAAGGTGGGACC	GO:0005515|GO:0030054|GO:0005886|GO:0060079|GO:0045202|GO:0014069|GO:0060291|GO:0042995|GO:0030165|GO:0044325|GO:0005737|GO:0032590|GO:0016020|GO:0043197|GO:0043198|GO:0045211|GO:0051260|GO:0005856	membrane protein, palmitoylated 2 (MAGUK p55 subfamily member 2)
A_51_P196113	0.0276023	down	-1.24277	-0.313556	1.24277	Mast1	Mus musculus microtubule associated serine/threonine kinase 1 (Mast1), mRNA [NM_019945]	GTGCTGTACAGATGCCTGTATACATATGTACACATATAAATAAAGTGCCCATGCTGCCTG	GO:0005515|GO:0000287|GO:0005886|GO:0005524|GO:0046872|GO:0035556|GO:0005622|GO:0016310|GO:0005737|GO:0004672|GO:0018105|GO:0000166|GO:0016020|GO:0016301|GO:0004674|GO:0007010|GO:0006468|GO:0005856|GO:0016740	microtubule associated serine/threonine kinase 1
A_55_P2735890	0.046736	down	-1.24246	-0.3132	1.24246	Pcgf5	Mus musculus polycomb group ring finger 5 (Pcgf5), mRNA [NM_029508]	TGATTTCAGCATGCACATAAGGCCATTGTCTGTCTGAGTTGTCAGCGTCCTTCATGTTCT	GO:0031519|GO:0003674|GO:0006355|GO:0005813|GO:0045944|GO:0005730|GO:0005634|GO:0046872|GO:0006351	polycomb group ring finger 5
A_55_P2018181	0.025166	down	-1.24159	-0.312188	1.24159	A730008H23Rik	Mus musculus RIKEN cDNA A730008H23 gene (A730008H23Rik), mRNA [NM_172505]	TTATTCAGGGGATTCTCAGTGGCAGTTTTCCTCTTAACATGAATTACTTACAGTGTCTCT		RIKEN cDNA A730008H23 gene
A_52_P496202	0.00097538	down	-1.23942	-0.309667	1.23942	Pcsk1n	Mus musculus proprotein convertase subtilisin/kexin type 1 inhibitor (Pcsk1n), mRNA [NM_013892]	GCCCCAGCAACCCTGACTCCCTGCCAGCACGTCCAAGGCTGCTTACCCCAGCAACCTCCC	GO:0005802|GO:0005794|GO:0004866|GO:0004867|GO:0009409|GO:0005576|GO:0002021|GO:0005615|GO:0010951|GO:0016486|GO:0007218|GO:0030141|GO:0070062	proprotein convertase subtilisin/kexin type 1 inhibitor
A_55_P2739653	0.0222133	down	-1.23921	-0.309425	1.23921	Xbp1	Mus musculus X-box binding protein 1 (Xbp1), transcript variant 1, mRNA [NM_013842]	AACTCATTCGTTTTGGCCATGTATACACCAAGCCTCTACTTTTAGAGATTCCCTCTGAGA	GO:0031670|GO:0006986|GO:0006511|GO:0034976|GO:0003700|GO:0006366|GO:0000981|GO:0010832|GO:0002020|GO:0015031|GO:0042993|GO:0030154|GO:0030968|GO:0006810|GO:0031625|GO:0042632|GO:0032869|GO:0000977|GO:0030335|GO:0019901|GO:0006990|GO:0001047|GO:0007275|GO:0000122|GO:0014065|GO:0031490|GO:0001889|GO:0007517|GO:0035470|GO:0010506|GO:0016049|GO:0002070|GO:0001158|GO:0010508|GO:0006629|GO:0035924|GO:…	X-box binding protein 1
A_51_P444162	0.00437549	down	-1.23327	-0.302492	1.23327	Frs3	Mus musculus fibroblast growth factor receptor substrate 3 (Frs3), mRNA [NM_144939]	CTACAGCAGGGGACTCCACCTCACCCACCAGCCCAGGACTTTCAGCTGCTCTGCAGAAGA	GO:0016020|GO:0008543|GO:0005158|GO:0005104|GO:0042802	fibroblast growth factor receptor substrate 3
A_51_P446012	0.0147378	down	-1.23325	-0.302466	1.23325	Phf13	Mus musculus PHD finger protein 13 (Phf13), mRNA [NM_172705]	TTCCCGTGGGCTTTGGCCAGGCCAGACACAACATCGTTTACATGTTCTGTGTAATTATAA	GO:0007076|GO:0007049|GO:0007059|GO:0030261|GO:0003682|GO:0005634|GO:0000278|GO:0046872|GO:0016569|GO:0051301	PHD finger protein 13
A_55_P1969745	0.00271822	down	-1.23256	-0.301653	1.23256	Pitpnm1	Mus musculus phosphatidylinositol transfer protein, membrane-associated 1 (Pitpnm1), transcript variant 1, mRNA [NM_008851]	GGTTAGGGCCCAGCAGCGTTTCCAGTGTGTGAACCTATAAAAATAAACAACTGCACTCTA	GO:0005811|GO:0070300|GO:0005794|GO:0005783|GO:0031210|GO:0015031|GO:0046872|GO:0005829|GO:0005622|GO:0005737|GO:0005543|GO:0008526|GO:0015914|GO:0016020|GO:0000932|GO:0006810|GO:0035091	phosphatidylinositol transfer protein, membrane-associated 1
A_51_P285756	0.024926	down	-1.23223	-0.301277	1.23223	Cxx1c	Mus musculus CAAX box 1C (Cxx1c), mRNA [NM_028375]	TGCAGTGGGCTATGCGCTATCTCCAGACAGACAGCCCCATGCTCAACAATTACTCCGGCT	GO:0008150|GO:0003674|GO:0005575	CAAX box 1C
A_52_P595561	0.0339622	down	-1.23185	-0.300832	1.23185	Snx21	Mus musculus sorting nexin family member 21 (Snx21), mRNA [NM_133924]	CAGGATTTCTGGAAAAAGTCTCGGAACACCCTAGTTCCACAGAGGCTGCTCTTTGAGGTG	GO:0008150|GO:0016020|GO:0031901|GO:0006810|GO:0005546|GO:0032266|GO:0031410|GO:0035091|GO:0015031|GO:0008289|GO:0005768	sorting nexin family member 21
A_55_P2903239	0.00764239	down	-1.23146	-0.300368	1.23146	Relt	Mus musculus RELT tumor necrosis factor receptor (Relt), mRNA [NM_177073]	CCATATGTGTGATTGAATGTGTTCCCATAGTCATTCCAAAAAGTTGTCTAAAAAAGGGTA	GO:0005886|GO:0007275|GO:0042981|GO:0012501|GO:0097190|GO:0005737|GO:0006955|GO:0005031|GO:0006954|GO:0016020|GO:0005887|GO:0042127|GO:0032496|GO:0016021|GO:0070062	RELT tumor necrosis factor receptor
A_30_P01025372	0.0385643	down	-1.23106	-0.2999	1.23106		lincRNA:chr9:20784567-20799942 reverse strand	TAAGGACCTGTGTGAGGACTCCTCTCCTGTCCCTGGCAACACTGGGGAGGGACCCTAGCT
A_52_P427174	0.0320702	down	-1.23034	-0.29906	1.23034	Zfp202	Mus musculus zinc finger protein 202 (Zfp202), mRNA [NM_030713]	TGCCTGGGTTCTCTAATTTCTGGGAAGATTATGAACCCTAGTACTTGGGACCCTGAGAAT	GO:0005739|GO:0000981|GO:0005654|GO:0005634	zinc finger protein 202
A_55_P2865529	0.0119796	down	-1.22995	-0.298599	1.22995	Arl4c	Mus musculus ADP-ribosylation factor-like 4C (Arl4c), mRNA [NM_177305]	CCCCCTTCCCCTTTTATAATGCATATATGATGCTGTGAACAGAAATAAACTATTTCTACA	GO:0005622|GO:0005737|GO:0016020|GO:0005886|GO:0000166|GO:0043014|GO:0007264|GO:0032456|GO:0006810|GO:0042995|GO:0005525|GO:0005829	ADP-ribosylation factor-like 4C
A_52_P563245	0.040712	down	-1.22963	-0.298225	1.22963	Pianp	Mus musculus PILR alpha associated neural protein (Pianp), transcript variant 1, mRNA [NM_175696]	CATCATCGTTCTTGTGGCTACCGGCATCATCTTCAAGTTCTGCTGGGACCGTAGCCAGAA	GO:0016323|GO:0008150|GO:0003674|GO:0016020|GO:0005912|GO:0016021|GO:0005575	PILR alpha associated neural protein
A_52_P376169	0.0225787	down	-1.2289	-0.297373	1.2289	Lypd6	Mus musculus LY6/PLAUR domain containing 6 (Lypd6), transcript variant 1, mRNA [NM_177139]	GACGGCAGAAACTCTGATGCAAGTCATTGAAGTTTCATCACACAGCCTTAATGAAGAGTT	GO:0043005|GO:0030550|GO:0005737|GO:0030054|GO:0016020|GO:0005886|GO:0030548|GO:0045202|GO:0005576|GO:0031225|GO:0005575	LY6/PLAUR domain containing 6
A_52_P254149	0.00818877	down	-1.2288	-0.29725	1.2288	Irgq	Mus musculus immunity-related GTPase family, Q (Irgq), mRNA [NM_153134]	CAGGTGTAAATGACTACATATGTTGCCCATACAATCTTTTGTTAGGATTTTCAGGCTTTT	GO:0008150|GO:0003674|GO:0005575|GO:0005525	immunity-related GTPase family, Q
A_55_P2075592	0.0456473	down	-1.22876	-0.2972	1.22876	Clstn1	Mus musculus calsyntenin 1 (Clstn1), transcript variant 1, mRNA [NM_023051]	CTGGGACCTCCAGAGAAGCCGCACTGAGCGGACTTGTCGACAGAGGGTGAAAAATTACTC	GO:0005515|GO:0030054|GO:0005886|GO:0005783|GO:0007268|GO:0045202|GO:0005634|GO:0042995|GO:0005615|GO:0001558|GO:0001540|GO:0045211|GO:0007155|GO:0007156|GO:0070062|GO:0051965|GO:0042988|GO:0005794|GO:0009986|GO:0005509|GO:0006874|GO:0014069|GO:0005576|GO:0016020|GO:0050806|GO:0016021|GO:0019894	calsyntenin 1
A_51_P114094	0.00279756	down	-1.22865	-0.297076	1.22865	Clstn3	Mus musculus calsyntenin 3 (Clstn3), transcript variant 1, mRNA [NM_153508]	GCAGCTCCTGTGTTTCTGTGTGCAGCTCACAGCCTTGTATGTGTGCGTGTGCGTGGCATT	GO:0051965|GO:0005515|GO:0005794|GO:0005886|GO:0009986|GO:0005783|GO:0005509|GO:0035249|GO:0014069|GO:0001558|GO:0007416|GO:0043234|GO:0016020|GO:0050806|GO:0045211|GO:0016021|GO:0007155|GO:0051932|GO:0007156|GO:0070062	calsyntenin 3
A_55_P2837304	0.0204397	down	-1.22842	-0.2968	1.22842	Sst	Mus musculus somatostatin (Sst), mRNA [NM_009215]	CCCCGATGCTCAACTTGACCCTGCATTAGAAATTGAAGACTGTAAATACAAAATAAAATT	GO:0030334|GO:0005179|GO:0043025|GO:0007267|GO:0005576|GO:0005615|GO:0007166	somatostatin
A_51_P437279	0.0395677	down	-1.22775	-0.296012	1.22775	Gsk3a	Mus musculus glycogen synthase kinase 3 alpha (Gsk3a), mRNA [NM_001031667]	ATAGATTGTTATAATTTTTTCTTAAAGAAAACGTCAATTCACACCATTCAACTTGCCCCC	GO:0034236|GO:0005515|GO:0008286|GO:0032007|GO:0030819|GO:0050321|GO:0003214|GO:0036016|GO:0044027|GO:0033138|GO:0005737|GO:0043525|GO:0000166|GO:0016301|GO:0045944|GO:0046325|GO:0009968|GO:0016055|GO:2000171|GO:0045823|GO:2000467|GO:0071285|GO:0010800|GO:0032869|GO:0019901|GO:0005975|GO:0046627|GO:0005977|GO:0005874|GO:0007568|GO:0005524|GO:0097192|GO:0007399|GO:0003073|GO:0016310|GO:0071407|GO:…	glycogen synthase kinase 3 alpha
A_55_P1975922	0.0344832	down	-1.22602	-0.293988	1.22602	Olfr629	Mus musculus olfactory receptor 629 (Olfr629), mRNA [NM_146821]	TACCTGTTAGTGTCCCCCACTGTCAATCCCTTGGTGTATGGTGCTAAGACTAAACAGATT	GO:0007608|GO:0007165|GO:0004984|GO:0007186|GO:0005886|GO:0016021	olfactory receptor 629
A_51_P249793	0.000155826	down	-1.22558	-0.293463	1.22558	Dusp28	Mus musculus dual specificity phosphatase 28 (Dusp28), mRNA [NM_175118]	TCGTTTCTTAACCTGTATCAACATCAACGCCTGACCTAGCGTTGCCAAGCTACCATTATG	GO:0016791|GO:0006470|GO:0016787|GO:0016311|GO:0004721|GO:0008138|GO:0035335|GO:0004725	dual specificity phosphatase 28
A_55_P2750662	0.031254	down	-1.22536	-0.293208	1.22536	Hnrnpr	heterogeneous nuclear ribonucleoprotein R [Source:MGI Symbol;Acc:MGI:1891692] [ENSMUST00000148843]	TTCCACTGCTGTGTGTGTGTTACTCTGTAAACCTGGTGTTACTTTAATAAACTGTTGTCT	GO:0003723|GO:0005634|GO:0071013|GO:0043086|GO:0030425|GO:0030426|GO:0061157|GO:0005737|GO:0030529|GO:0005654|GO:0043679|GO:0003730|GO:0061014	heterogeneous nuclear ribonucleoprotein R
A_55_P2732281	0.000455041	down	-1.22531	-0.293145	1.22531	Phf1	Mus musculus PHD finger protein 1 (Phf1), transcript variant 1, mRNA [NM_009343]	TTTCATGCCCTGACCTCTGACCTCACCTACAGCTGGGATGTACCTGGAGAGATGGGGAGT	GO:0005515|GO:0006355|GO:0061087|GO:0061086|GO:0035861|GO:0005634|GO:0035064|GO:0046872|GO:0006351|GO:0006974|GO:0031060|GO:0005737|GO:0035098|GO:0003682|GO:0005654|GO:0005856|GO:0016569	PHD finger protein 1
A_55_P1953013	0.0218646	down	-1.2246	-0.292311	1.2246	Ccser1	Mus musculus coiled-coil serine rich 1 (Ccser1), transcript variant 1, mRNA [NM_183310]	GAAGAGTCATTCCTTGAAGGACAACTGTGTCTACCTGAAATAAATGATTCCCACTTTTGT	GO:0008150|GO:0003674|GO:0005575	coiled-coil serine rich 1
A_30_P01023534	0.00578959	down	-1.22372	-0.291269	1.22372		lincRNA:chr1:134867906-134885481 forward strand	TCAAGTGTCACAACACAATGCTAATCTTCAGTAAAGCGTTTGCCAAGCTCTAAAAACCAC
A_52_P535824	0.00679216	down	-1.22315	-0.290604	1.22315	Faim2	Mus musculus Fas apoptotic inhibitory molecule 2 (Faim2), transcript variant 1, mRNA [NM_028224]	CTGGTCATCACGGCTCTCGTCTGCCTCTCGGTCACCATCTTCAGTTTCCAGACCAAGTTT	GO:0005515|GO:0005794|GO:0030054|GO:0005886|GO:0005783|GO:2001234|GO:0045202|GO:0006915|GO:0021549|GO:0043523|GO:0043524|GO:0016020|GO:0021680|GO:0021702|GO:0045211|GO:0002931|GO:0021681|GO:0045121|GO:0016021	Fas apoptotic inhibitory molecule 2
A_51_P110629	0.00377537	down	-1.2223	-0.289597	1.2223	Rab3a	Mus musculus RAB3A, member RAS oncogene family (Rab3a), transcript variant 2, mRNA [NM_009001]	ACCAATGAGGAGTCATTTAATGCAGTGCAGGACTGGTCCACTCAGATCAAAACTTACTCG	GO:0005515|GO:0030424|GO:0048790|GO:0005886|GO:0030324|GO:0003924|GO:0007409|GO:0006887|GO:0009791|GO:0015031|GO:0005829|GO:0003016|GO:0000166|GO:0043195|GO:0051602|GO:0017157|GO:0006810|GO:0051117|GO:0043229|GO:0001669|GO:1900271|GO:0048489|GO:0007274|GO:0005525|GO:0008022|GO:0016079|GO:0008021|GO:0043234|GO:0031489|GO:0030742|GO:0016020|GO:0031630|GO:0016188|GO:0050975|GO:0007005|GO:0048172|GO:…	RAB3A, member RAS oncogene family
A_66_P123488	0.0065354	down	-1.22123	-0.288335	1.22123	G6pc3	Mus musculus glucose 6 phosphatase, catalytic, 3 (G6pc3), mRNA [NM_175935]	TTGGACTCTCTTTACACTGGGCCTAGATCTTTCCTGGTCCATCAACCTGGCTTCCAAGTG	GO:0016787|GO:0016020|GO:0005783|GO:0004346|GO:0006094|GO:0030176|GO:0015760|GO:0016021|GO:0006796|GO:0051156	glucose 6 phosphatase, catalytic, 3
A_55_P2062437	0.0132029	down	-1.22001	-0.286888	1.22001	Begain	Mus musculus brain-enriched guanylate kinase-associated (Begain), mRNA [NM_001163175]	ACCTGTCTTCTGTGATGCATGCCAGTCTCTTAGTACTGTATCTCGAACTCCTTAATAAAG	GO:0008150|GO:0003674|GO:0005737|GO:0016020|GO:0043025|GO:0030425	brain-enriched guanylate kinase-associated
A_51_P408749	0.0421301	down	-1.21916	-0.285888	1.21916	4933439C10Rik	Mus musculus RIKEN cDNA 4933439C10 gene (4933439C10Rik), transcript variant 1, long non-coding RNA [NR_015585]	TAAAGATGCAAATTGATGAGCTGTGGAGCGACACCCGCATGCAGTTGAGTCATCACGCAT	GO:0008150|GO:0003674|GO:0005575	RIKEN cDNA 4933439C10 gene
A_51_P163378	0.00885889	down	-1.21861	-0.285236	1.21861	Zwint	Mus musculus ZW10 interactor (Zwint), transcript variant 2, mRNA [NM_001293683]	GAACTTGAGTCTATTGAATCCAGAATGTGAATCCATGCCTTTGTGACTGTGACCTCACTC	GO:0005515|GO:0043005|GO:0007093|GO:0005694|GO:0005623|GO:0005634|GO:0030425|GO:0043231|GO:0005829|GO:0016604|GO:0000070|GO:0005737|GO:0007049|GO:0047485|GO:0051649|GO:0000776|GO:0005654|GO:0000775|GO:0051301	ZW10 interactor
A_55_P2720547	0.0413461	down	-1.21717	-0.283526	1.21717	Fstl1	follistatin-like 1 [Source:MGI Symbol;Acc:MGI:102793] [ENSMUST00000152579]	CCCTTGTTTTTATATCTCCCCCCTAATAGTAATCCTCTCTCGAATAATAATCCTCCCTCT	GO:0005515|GO:0042594|GO:0005509|GO:0005576|GO:0008201|GO:0005615|GO:0070062	follistatin-like 1
A_55_P2811897	0.039597	down	-1.21567	-0.281753	1.21567	Nanos1	Mus musculus nanos homolog 1 (Drosophila) (Nanos1), mRNA [NM_178421]	TGTTCTCCAACCCATGCCAATTCTGTGTTTCCCAGCTAACAGATACTGAAAGTGTACACC	GO:0017148|GO:0048471|GO:0003723|GO:0001558|GO:0006417|GO:0046872|GO:0003674|GO:0005737|GO:0010608|GO:0001894|GO:0016477|GO:1900153|GO:0010631|GO:0008270	nanos homolog 1 (Drosophila)
A_30_P01022264	0.000259134	down	-1.2155	-0.281548	1.2155		lincRNA:chr9:30805020-30810645 reverse strand	TGGTTTTGGTAACTGTTAAGACCGCTCCCTGCTCAGTTAACCTGTACTCTGTATACGAAG
A_52_P204689	0.00359412	down	-1.21341	-0.279066	1.21341	Map4k2	Mus musculus mitogen-activated protein kinase kinase kinase kinase 2 (Map4k2), transcript variant 1, mRNA [NM_009006]	AACAGATGAGACCAGGATCTTCCGAGTACTGGGGGCTCACAGGGACATCATCCTGGAAAG	GO:0005794|GO:0005886|GO:0008349|GO:0046330|GO:0042981|GO:0031435|GO:0007257|GO:0005524|GO:0006903|GO:0035556|GO:0016310|GO:0007346|GO:0005737|GO:0004672|GO:0016020|GO:0000166|GO:0016301|GO:0004674|GO:0045087|GO:0006468|GO:0016740|GO:0031098|GO:0002376	mitogen-activated protein kinase kinase kinase kinase 2
A_30_P01020277	0.0120735	down	-1.21229	-0.277733	1.21229		lincRNA:chr17:8025086-8026227 reverse strand	TAGAAATACCTGAAGGAGAAATGAAAGAGTCCTTGCCTTGATGCCTCCCAGACAACACTG
A_30_P01026908	0.0291701	down	-1.21109	-0.276304	1.21109		lincRNA:chr6:11994002-11997859 forward strand	ACAGGAAGATCAATCATTTTCTCTTCTTCTCTAGGGTGCTGTACTTAATCATAACGCTAA
A_55_P1996578	0.0115151	down	-1.2102	-0.275244	1.2102	Fgfr3	Mus musculus fibroblast growth factor receptor 3 (Fgfr3), transcript variant 2, mRNA [NM_001163215]	GGCAGATGTGGTTTTGTTAACACAACCAACTTACTTTCCAAAAAATAAAGAGATAACTGG	GO:0005515|GO:0046850|GO:0051216|GO:0045597|GO:0050680|GO:0050731|GO:0048678|GO:0005764|GO:0030154|GO:0046777|GO:0043525|GO:0043552|GO:0000166|GO:0000165|GO:0016301|GO:0031398|GO:0048839|GO:0042531|GO:0038066|GO:0005794|GO:0030501|GO:0009986|GO:0017134|GO:0010518|GO:0018108|GO:0000122|GO:0048546|GO:0048640|GO:0060348|GO:0045839|GO:0016310|GO:0001501|GO:0005887|GO:0008543|GO:0060349|GO:0009898|GO:…	fibroblast growth factor receptor 3
A_55_P2028666	0.0335973	down	-1.20969	-0.274639	1.20969			TTCTTGCTAACCTTTGACCTATACCCCCACGTTGTGGGCTTCCTCAATATTGATGAAAGC
A_55_P1969660	0.00717078	down	-1.2052	-0.269276	1.2052	Pex26	Mus musculus peroxisomal biogenesis factor 26 (Pex26), transcript variant 1, mRNA [NM_028730]	CCACGTGGACACATGCTGTAATTGTTAAACATGCACACTGGATTTCAAAGACCAAGTACT	GO:0016020|GO:0006810|GO:0051117|GO:0045046|GO:0016021|GO:0016558|GO:0015031|GO:0008022|GO:0032403|GO:0005779|GO:0005777	peroxisomal biogenesis factor 26
A_55_P2045299	0.00856588	down	-1.20471	-0.268686	1.20471	Gpc5	Mus musculus glypican 5 (Gpc5), mRNA [NM_175500]	ACTGAGTCTATGGCACTCCCTCTGATGGGGACACTGATGTTTCTTCCCTGGCTTTGGTAA	GO:0016020|GO:0005886|GO:0005887|GO:0005578|GO:0043395|GO:0005576|GO:0031225	glypican 5
A_55_P1977468	0.00512112	down	-1.20315	-0.266811	1.20315	Dab2ip	Mus musculus disabled 2 interacting protein (Dab2ip), transcript variant 1, mRNA [NM_001114125]	CGAAGACTCCGTGTGGCTGTGCAATTTCTGTACATTTGCAATTAGAAATATTAAAGATTT	GO:0005515|GO:0006986|GO:0030308|GO:0042995|GO:0032403|GO:0042803|GO:0042802|GO:0043025|GO:0043122|GO:0034260|GO:0043124|GO:0019901|GO:0042059|GO:0031235|GO:0031434|GO:0007275|GO:0031435|GO:0014067|GO:0000122|GO:0005123|GO:0032266|GO:0043087|GO:0038026|GO:0010596|GO:0007049|GO:0010976|GO:0043184|GO:0040008|GO:0002376|GO:0008625|GO:0030948|GO:0030424|GO:0034144|GO:0035662|GO:0035924|GO:0017124|GO:…	disabled 2 interacting protein
A_52_P755470	0.0287614	down	-1.20098	-0.264215	1.20098		BB460274 RIKEN full-length enriched, 12 days embryo spinal ganglion Mus musculus cDNA clone D130066C13 3'. [BB460274]	GGACTCAAACATACTATAGGAATGCTAGGTAAAGCTCTAGAAGTAAGGTATGTCTCACTC
A_52_P147730	0.0429871	down	-1.20079	-0.263988	1.20079	Evi5l	Mus musculus ecotropic viral integration site 5 like (Evi5l), transcript variant 2, mRNA [NM_001346730]	AGGGCTATAGAAGCTGCAAAGAAGAAACCCTTTCCCTAGAGCACCCATCTTCCTCTGGGG	GO:0005622|GO:0017137|GO:0006886|GO:0031338|GO:0012505|GO:0005096	ecotropic viral integration site 5 like
A_51_P483118	0.0358119	down	-1.19772	-0.260292	1.19772	Hmga1	Mus musculus high mobility group AT-hook 1 (Hmga1), transcript variant 1, mRNA [NM_016660]	CCCAGCCTGGGGCTTCCTCCCTGGTTTCTTATTTGCAGTTACTTGAATAAAAAACAAATA	GO:0003906|GO:0001205|GO:0035985|GO:0005634|GO:0007283|GO:0042974|GO:0042975|GO:0051575|GO:0046965|GO:0001077|GO:0030374|GO:0003680|GO:0045944|GO:0003682|GO:0006284|GO:0019899|GO:0001158|GO:0005925|GO:0008134	high mobility group AT-hook 1
A_66_P131117	0.00275104	down	-1.19343	-0.255112	1.19343	Prlhr	Mus musculus prolactin releasing hormone receptor (Prlhr), mRNA [NM_201615]	TCGAGAGGAGCTGCGCAAGATGCTGCTGTCCTGGCCCCGCAAGATTGTGCCTCATGGCCA	GO:0007631|GO:0005886|GO:0004930|GO:0007268|GO:0007165|GO:0004983|GO:0007186|GO:0016020|GO:0007218|GO:0042445|GO:0004871|GO:0016021|GO:0017046	prolactin releasing hormone receptor
A_51_P119460	0.00262518	down	-1.19254	-0.254041	1.19254	Cstf2	Mus musculus cleavage stimulation factor, 3' pre-RNA subunit 2 (Cstf2), transcript variant 1, mRNA [NM_133196]	TTTTGAAATTTTGAAAACATAATGACGTCTGCATCCGAACCTCCCCGGATGAGGCAGATG	GO:0006397|GO:0016604|GO:0006378|GO:0003723|GO:0031124|GO:0005847|GO:0005654|GO:0005634|GO:0003729|GO:0003676|GO:0071920	cleavage stimulation factor, 3' pre-RNA subunit 2
A_52_P45841	0.0468016	down	-1.1923	-0.253745	1.1923	Gorasp1	Mus musculus golgi reassembly stacking protein 1 (Gorasp1), mRNA [NM_028976]	TGCCAAAAGTTGAAGTGTTTATCCCCAATAAGTTAATATTCTGTACAAGATCCAAGTGAG	GO:0003674|GO:0005737|GO:0005794|GO:0016020|GO:0007030|GO:0006810|GO:0050774|GO:0006487|GO:0015031	golgi reassembly stacking protein 1
A_55_P2719852	0.0426163	down	-1.19158	-0.252876	1.19158	Nat9	Mus musculus N-acetyltransferase 9 (GCN5-related, putative) (Nat9), mRNA [NM_025400]	TTGGAAACAGTAGGCAGCTACAATGAAGCTGAATCAGAACACCATGCTAGTGGGCAAGAA	GO:0043234|GO:0016746|GO:0008080|GO:0016740	N-acetyltransferase 9 (GCN5-related, putative)
A_51_P507787	0.0363218	down	-1.19072	-0.251834	1.19072	Sergef	Mus musculus secretion regulating guanine nucleotide exchange factor (Sergef), mRNA [NM_013789]	TCTTGTGGCTCGGAGCACAACTTGGCAGTAATTAGGGACAAGTGCTGCTCCTGGGGTTGG	GO:0005085|GO:0005737|GO:0016235|GO:0050709|GO:0005654|GO:0005634|GO:0005087|GO:0043231|GO:0005829	secretion regulating guanine nucleotide exchange factor
A_30_P01032524	0.0277083	down	-1.18947	-0.250322	1.18947		lincRNA:chr9:30529709-30589042 reverse strand	AATGGCTCATGCCAGCCCTGCCTCTGTCCACACATACCGTATCTTAGCTCAATGTATTCT
A_55_P2810812	0.00599921	down	-1.18903	-0.249783	1.18903	Cntnap2	Mus musculus contactin associated protein-like 2 (Cntnap2), transcript variant 1, mRNA [NM_001004357]	TCCACCAAGCACAGACTAACGGAAAGCCCTGTAAGCAATAACAATATATAAACCAAAAAA	GO:0005515|GO:0005794|GO:0008038|GO:0009986|GO:0044224|GO:0042995|GO:0002020|GO:0071625|GO:0031175|GO:0016020|GO:0045163|GO:0048812|GO:0008076|GO:0021761|GO:0035176|GO:0071205|GO:0030534|GO:0030673|GO:0007612|GO:0016021|GO:0042297|GO:0007155|GO:0019899|GO:0005769	contactin associated protein-like 2
A_52_P620817	0.0147614	down	-1.18835	-0.248965	1.18835	Armc9	armadillo repeat containing 9 [Source:MGI Symbol;Acc:MGI:1926045] [ENSMUST00000135973]	CTCCCAGAGTCCACAGTGTAGCACGTGATGGGGAAATGACAGGAAAGGTCAGCTGCTGTA	GO:0008150|GO:0003674|GO:0070062	armadillo repeat containing 9
A_66_P110966	0.039143	down	-1.18698	-0.24729	1.18698	4930402H24Rik	RIKEN cDNA 4930402H24 gene [Source:MGI Symbol;Acc:MGI:1923029] [ENSMUST00000144717]	CTCTCCAGCAGATCAGATGCCAGTGTGCCCCTGCCTAAGCCAAGGAAGTAGCAGAGCACA	GO:0008150|GO:0003674|GO:0005575	RIKEN cDNA 4930402H24 gene
A_52_P223524	0.0425521	down	-1.18596	-0.246054	1.18596	Dennd6b	Mus musculus DENN/MADD domain containing 6B (Dennd6b), mRNA [NM_027081]	CTTGGATGAAGGACAAGTCCGAGGTGGAAGTGGTCGACCTGGTCCTGAAACTTCGGGAGA	GO:0043547|GO:0005085|GO:0017112|GO:0005737|GO:0055037|GO:0005768	DENN/MADD domain containing 6B
A_55_P1970860	0.0177437	down	-1.18584	-0.245911	1.18584	Pemt	Mus musculus phosphatidylethanolamine N-methyltransferase (Pemt), transcript variant 2, mRNA [NM_008819]	TGTGACTGCTGAGACCCCCATCCCCACCATGTCCCGACACACTAATAAAGGCATTGTGAC	GO:0006629|GO:0008285|GO:0005783|GO:0008429|GO:0008168|GO:0005740|GO:0031526|GO:0032259|GO:0005739|GO:0006650|GO:0004608|GO:0006656|GO:0006686|GO:0042493|GO:0008757|GO:0008654|GO:0008170|GO:0033273|GO:0050747|GO:0042383|GO:0016020|GO:0080101|GO:0046500|GO:0005789|GO:0046498|GO:0016021|GO:0006644|GO:0000773|GO:0016740	phosphatidylethanolamine N-methyltransferase
A_51_P461475	0.0232636	down	-1.18546	-0.245452	1.18546	Atn1	Mus musculus atrophin 1 (Atn1), mRNA [NM_007881]	TGATGCTCTTTAAAAAACATCCTGACCAAAACCAACCAAACAAAAACATCCTCACAGTTC	GO:0005515|GO:0048471|GO:0001105|GO:0003714|GO:0019904|GO:0005634|GO:0030011|GO:0000122|GO:0007283|GO:0051402|GO:0009791|GO:0032094|GO:0008340|GO:0016363|GO:0005737|GO:0035264|GO:0016477|GO:0009405|GO:0005654|GO:0009404|GO:0008432|GO:0031252|GO:0008584	atrophin 1
A_51_P368543	0.00160874	down	-1.18534	-0.245303	1.18534	Abhd8	Mus musculus abhydrolase domain containing 8 (Abhd8), mRNA [NM_022419]	AGGAGAAGTGACCAGCGGCGCAGGGACTCCTGGATCTTGAGTAGTAGAGGCTCTTAGACT	GO:0016787|GO:0003824|GO:0070062	abhydrolase domain containing 8
A_30_P01022851	0.0235913	down	-1.18453	-0.244309	1.18453		lincRNA:chr2:173115795-173116608 reverse strand	CCAGCATGCCTTATGCCACAAAGGGAGATCTGTCCGTCTGTCCCTGCAATGCTCGGAAAA
A_51_P361580	0.00295772	down	-1.18048	-0.239372	1.18048	Rab11b	Mus musculus RAB11B, member RAS oncogene family (Rab11b), mRNA [NM_008997]	ACCTGTCTGCAAGTGAAGCAATATCTTCGTGTTTTGTATATACAACTGCTCTTGTAGCCT	GO:0005515|GO:2001135|GO:0030054|GO:0003924|GO:0045202|GO:0071468|GO:0015031|GO:2000008|GO:0032402|GO:0005739|GO:0045054|GO:0033572|GO:0045055|GO:0005737|GO:0044070|GO:0045056|GO:0001881|GO:0000166|GO:0006810|GO:0035773|GO:0070062|GO:0045296|GO:0090150|GO:0031410|GO:0005525|GO:0008021|GO:0006897|GO:0045335|GO:0031489|GO:0016020|GO:0055037|GO:0019003|GO:0055038|GO:0005768	RAB11B, member RAS oncogene family
A_66_P140742	0.00931745	down	-1.17952	-0.238195	1.17952	Azin2	Mus musculus antizyme inhibitor 2 (Azin2), transcript variant 1, mRNA [NM_172875]	GTTTGTGCCCTGTAAATAGGACCAGTCTTACACTCGCTGTAGTTCAAGTATGCAACATAA	GO:0005802|GO:0005515|GO:0030133|GO:0042978|GO:0005801|GO:0030424|GO:0048471|GO:0005634|GO:0042995|GO:0003824|GO:0030425|GO:0005829|GO:0005739|GO:0015489|GO:0005737|GO:0006596|GO:0033116|GO:0006810|GO:0043204|GO:0006591|GO:0005794|GO:0004586|GO:0042177|GO:0033387|GO:0008792|GO:0031410|GO:0043085|GO:0016020|GO:0015847	antizyme inhibitor 2
A_51_P124798	0.0123082	down	-1.1795	-0.23817	1.1795	Tmem192	Mus musculus transmembrane protein 192 (Tmem192), transcript variant 1, mRNA [NM_028427]	TGGAGCTGATCTGTTCCCTGAGCTGTCTGATCCTCTATATAGTGAAGATTAGGAGGTTCA	GO:0008150|GO:0048471|GO:0016020|GO:0005770|GO:0005654|GO:0016021|GO:0005765|GO:0005764|GO:0042803|GO:0070062|GO:0005768	transmembrane protein 192
A_55_P2851068	0.0440596	down	-1.17894	-0.237493	1.17894	Zfp385a	Mus musculus zinc finger protein 385A (Zfp385a), mRNA [NM_013866]	AATGTAGCAAACCCCCTCCCTCTTTCTCTCTCCTTGACAATAAAGTCTGGATTTGTTCTG	GO:0000790|GO:0003723|GO:0005634|GO:0042995|GO:0046872|GO:0030425|GO:0002039|GO:0005737|GO:0007611|GO:0043025|GO:0007626|GO:0003730|GO:0030220|GO:0006355|GO:0008298|GO:0070889|GO:0006915|GO:0003676|GO:0006974|GO:0006417|GO:0006351|GO:0007599|GO:0010609|GO:0007049|GO:0035855|GO:0072332|GO:0045600|GO:0008270|GO:2000765	zinc finger protein 385A
A_30_P01030142	0.0195733	down	-1.17782	-0.236113	1.17782		lincRNA:chr17:36131460-36136694 forward strand	CCTCCTGCTGTACCTTAACTGCTTTGTTTGCTTAAATAAGAATTAGGGAAACAGATTATT
A_52_P240090	0.00378673	down	-1.17768	-0.235944	1.17768	Cops5	COP9 signalosome subunit 5 [Source:MGI Symbol;Acc:MGI:1349415] [ENSMUST00000139578]	GTGAAGCTCCTTATTTATGGTCGTAGCTTTATTAATACTCGGGTTACATGGAATGAACTT	GO:0005515|GO:0000338|GO:0005667|GO:0016579|GO:0006355|GO:0030054|GO:0004843|GO:0003713|GO:0045202|GO:0005634|GO:0031410|GO:0046872|GO:0008021|GO:0046328|GO:0005737|GO:0016787|GO:0008180|GO:0045944|GO:0051726|GO:0006508|GO:0005654|GO:0008233|GO:0008237	COP9 signalosome subunit 5
A_55_P1999289	0.00196091	down	-1.17402	-0.231457	1.17402	Ovol2	Mus musculus ovo like zinc finger 2 (Ovol2), transcript variant A, mRNA [NM_026924]	ACATACGGGTTTCTGTGTGTATGTGTGTCTGTCTGTCTGTCTGTTATGTGTGGGTTTTTT	GO:0003700|GO:0008285|GO:0044212|GO:0010837|GO:0001755|GO:0005634|GO:0009953|GO:0010719|GO:0046872|GO:0001947|GO:0007507|GO:0045617|GO:0010944|GO:0045618|GO:0060716|GO:0051726|GO:0045746|GO:0006355|GO:0060214|GO:2000647|GO:0007275|GO:0001525|GO:0003676|GO:0001228|GO:0003677|GO:0006351|GO:0001842|GO:0009913|GO:0060347|GO:0048557|GO:0008544|GO:0003682|GO:0045893|GO:0045892	ovo like zinc finger 2
A_51_P213334	0.0393721	down	-1.17381	-0.231196	1.17381	Hdac11	Mus musculus histone deacetylase 11 (Hdac11), mRNA [NM_144919]	AGACCTTGAGTGAGCTACAATCTCCATTGGGCTCACCCAAAGTGCCCAATTTTCATCTTT	GO:0032041|GO:0005515|GO:0006355|GO:0016575|GO:0005886|GO:0006325|GO:0005634|GO:0006351|GO:0005737|GO:0000118|GO:0016787|GO:0014003|GO:0004407|GO:0016569|GO:0070062|GO:0008134	histone deacetylase 11
A_55_P1994751	0.0250675	down	-1.17295	-0.230138	1.17295	Khdrbs1	KH domain containing, RNA binding, signal transduction associated 1 [Source:MGI Symbol;Acc:MGI:893579] [ENSMUST00000129342]	AAGTTTTCAAGTATCTGCCTCTGCATGAAGTGTTCAATAAAGGCTTGGTCAAGCGATGAA	GO:0005515|GO:0017124|GO:0048024|GO:0003723|GO:0005634|GO:0032403|GO:0051259|GO:0042802|GO:0008266|GO:0005737|GO:0008143|GO:0070618|GO:0045948|GO:0006397|GO:0006355|GO:0019904|GO:0003676|GO:0006351|GO:0007049|GO:0016020|GO:0005070|GO:0005654|GO:0046833|GO:0045892|GO:0046831|GO:0007166	KH domain containing, RNA binding, signal transduction associated 1
A_52_P296670	0.047316	down	-1.17277	-0.229915	1.17277	Rab11b	Mus musculus RAB11B, member RAS oncogene family (Rab11b), mRNA [NM_008997]	TCAGCCTTGGATTCCACCAATGTAGAGGAAGCATTCAAGAACATCCTCACAGAAATCTAC	GO:0005515|GO:2001135|GO:0030054|GO:0003924|GO:0045202|GO:0071468|GO:0015031|GO:2000008|GO:0032402|GO:0005739|GO:0045054|GO:0033572|GO:0045055|GO:0005737|GO:0044070|GO:0045056|GO:0001881|GO:0000166|GO:0006810|GO:0035773|GO:0070062|GO:0045296|GO:0090150|GO:0031410|GO:0005525|GO:0008021|GO:0006897|GO:0045335|GO:0031489|GO:0016020|GO:0055037|GO:0019003|GO:0055038|GO:0005768	RAB11B, member RAS oncogene family
A_55_P2041708	0.0416106	down	-1.17129	-0.228103	1.17129	Gas2	Mus musculus growth arrest specific 2 (Gas2), transcript variant 1, mRNA [NM_008087]	TATACCCAGGACAGAGCTGTTTTGTATCAATAAACAGCAAGATATTGTCCACACTGATTT	GO:0008017|GO:0007049|GO:0005737|GO:0016020|GO:0008360|GO:0006915|GO:0007050|GO:0005856	growth arrest specific 2
A_52_P89267	0.00680621	down	-1.17116	-0.227941	1.17116	Gatsl2	GATS protein-like 2 [Source:MGI Symbol;Acc:MGI:1933384] [ENSMUST00000016088]	TTTCTCCTGCCTCAGTTTACCCGTATCACAGGAAGAGTTAGAGCAGGGTCAGCCTCCAAA	GO:0005737|GO:0042802|GO:0005829	GATS protein-like 2
A_66_P119846	0.00689062	down	-1.1703	-0.226877	1.1703	Tcea2	Mus musculus transcription elongation factor A (SII), 2 (Tcea2), mRNA [NM_009326]	GGCCAGTGACGAGCTGAAGGAGATTCGCAAGGCCATGACTAAGGAGGCCATCCGTGAGCA	GO:0006355|GO:0045944|GO:0008270|GO:0005634|GO:0003676|GO:0003677|GO:0046872|GO:0006351	transcription elongation factor A (SII), 2
A_52_P263774	0.0129891	down	-1.16887	-0.225112	1.16887	Cbx7	Mus musculus chromobox 7 (Cbx7), mRNA [NM_144811]	GGTAAAAGACTGTATAGCATCTATTTATTTAGATGATTTATCTGATAGATGAGGCAAAAA	GO:0035102|GO:0000792|GO:0031519|GO:0000790|GO:0003727|GO:0006355|GO:0003723|GO:0005634|GO:0035064|GO:0000122|GO:0006351|GO:0005829|GO:0003682|GO:0048733|GO:0032968|GO:0005654|GO:0016569	chromobox 7
A_55_P2740054	0.0257419	down	-1.16714	-0.222974	1.16714	Rab11b	Mus musculus RAB11B, member RAS oncogene family (Rab11b), mRNA [NM_008997]	AGGTAAAAGCCCCTTGCTTATGTACCTGCTCTTGGATATTGTGGGCATCTTGACAGGATA	GO:0005515|GO:2001135|GO:0030054|GO:0003924|GO:0045202|GO:0071468|GO:0015031|GO:2000008|GO:0032402|GO:0005739|GO:0045054|GO:0033572|GO:0045055|GO:0005737|GO:0044070|GO:0045056|GO:0001881|GO:0000166|GO:0006810|GO:0035773|GO:0070062|GO:0045296|GO:0090150|GO:0031410|GO:0005525|GO:0008021|GO:0006897|GO:0045335|GO:0031489|GO:0016020|GO:0055037|GO:0019003|GO:0055038|GO:0005768	RAB11B, member RAS oncogene family
A_55_P2029622	0.0188391	down	-1.16645	-0.222129	1.16645	Ppp1r3f	Mus musculus protein phosphatase 1, regulatory (inhibitor) subunit 3F (Ppp1r3f), transcript variant 1, mRNA [NM_001290574]	CTCCAAACAGGATACCCAGAAGCTTTAAAAGAAAGGTTAGATACATTTATTGCATGCAAA	GO:0005979|GO:0016020|GO:2001069|GO:2000465|GO:0019903|GO:0016021	protein phosphatase 1, regulatory (inhibitor) subunit 3F
A_55_P1963873	0.00545157	down	-1.16451	-0.219721	1.16451	Ndfip1	PREDICTED: Mus musculus Nedd4 family interacting protein 1 (Ndfip1), transcript variant X1, mRNA [XM_006526149]	GCTGCCCAAGTGCTAGTTCACTTTGGTTGCTATATTAAACTGTAAATACAATAGAACATT	GO:0048302|GO:0005515|GO:0043005|GO:0048471|GO:0045732|GO:0030054|GO:0032713|GO:0032410|GO:0045202|GO:0002761|GO:0048294|GO:0042995|GO:0042130|GO:0006879|GO:0045619|GO:0007034|GO:0002829|GO:0031398|GO:0004871|GO:0043123|GO:0005938|GO:0005794|GO:0050699|GO:0005576|GO:0051224|GO:0030001|GO:0030173|GO:0016020|GO:0050728|GO:0010629|GO:0016021|GO:0005768	Nedd4 family interacting protein 1
A_55_P2178553	0.0241779	down	-1.16416	-0.219295	1.16416	Apoa2	Mus musculus apolipoprotein A-II (Apoa2), transcript variant 4, mRNA [NM_001305585]	GCTAGAGCCCCTCTCCCTACCTTCTGCCTGTTTTCTCCAATAAATGCGGAAGGAGTTAAA	GO:0060192|GO:0030300|GO:0018206|GO:0030301|GO:0010903|GO:0005615|GO:0042803|GO:0034361|GO:0015759|GO:0034364|GO:0031072|GO:0006810|GO:0055102|GO:0070062|GO:0006656|GO:0042632|GO:0033344|GO:0046982|GO:0043691|GO:0045416|GO:0034366|GO:0034370|GO:0034374|GO:0034375|GO:0042157|GO:0005319|GO:0008035|GO:0032375|GO:0050996|GO:0050995|GO:0060695|GO:0031100|GO:0017127|GO:0010873|GO:0042627|GO:0072562|GO:…	apolipoprotein A-II
A_51_P226465	0.0374649	down	-1.16357	-0.218562	1.16357	Mypop	Mus musculus Myb-related transcription factor, partner of profilin (Mypop), mRNA [NM_145579]	TAATAGTTACTGTTCATGACTTAAAGAGAAGCAACGTGTGGGGACCTCCCTACTCCCCCA	GO:0005515|GO:0001078|GO:0006355|GO:0003700|GO:0006357|GO:0005634|GO:0000122|GO:0000978|GO:0003677|GO:0042803|GO:0006351	Myb-related transcription factor, partner of profilin
A_66_P110223	0.0377764	down	-1.1621	-0.216729	1.1621	Capn12	Mus musculus calpain 12 (Capn12), mRNA [NM_001110807]	CCGTGTGGACTTCGAGCGCTTCGTGTGCTGTGCAGCCCGGCTCACCTGCATCTTCCGCCA	GO:0005622|GO:0005737|GO:0004198|GO:0016787|GO:0005509|GO:0006508|GO:0008233|GO:0008234|GO:0046872	calpain 12
A_52_P349694	0.0484389	down	-1.16191	-0.216498	1.16191	Copg1	Mus musculus coatomer protein complex, subunit gamma 1 (Copg1), transcript variant 2, mRNA [NM_201244]	AGCATGGAGCTTTCATAAGTCTTTAGATAGTGCTAAGGAAAAGAAAAACAGGGTGCAGGA	GO:0030126|GO:0005794|GO:0005623|GO:0072384|GO:0031410|GO:0051683|GO:0015031|GO:0006886|GO:0030117|GO:0005622|GO:0005737|GO:0000139|GO:0016020|GO:0005198|GO:0006810|GO:0016192	coatomer protein complex, subunit gamma 1
A_55_P2048769	0.045433	down	-1.15662	-0.209919	1.15662	Zfp454	Mus musculus zinc finger protein 454 (Zfp454), mRNA [NM_172794]	CCACAGTTGGATAGTAGTGCCTTTTTATTGGCCTGAATTACTATTAGAACCAAAATGAAA	GO:0006355|GO:0003700|GO:0005575	zinc finger protein 454
A_51_P364432	0.00806504	down	-1.15658	-0.209864	1.15658	B3gat3	Mus musculus beta-1,3-glucuronyltransferase 3 (glucuronosyltransferase I) (B3gat3), mRNA [NM_024256]	ACTCAGGTACTGGTATGGCACACCCGGACAGAGAAACCTAAGATGAAGCAGGAGGAGCAG	GO:0005801|GO:0050650|GO:0050651|GO:0005794|GO:0005975|GO:0015020|GO:0090316|GO:0015012|GO:0072542|GO:0043085|GO:0046872|GO:0006024|GO:0015018|GO:0000139|GO:0016020|GO:0016021|GO:0030204|GO:0016740|GO:0070062	beta-1,3-glucuronyltransferase 3 (glucuronosyltransferase I)
A_51_P296866	0.0108813	down	-1.15658	-0.209859	1.15658	Msi1	Mus musculus musashi RNA-binding protein 1 (Msi1), mRNA [NM_008629]	TGCCTCTCTCCCTGGTCGCTTTTATTTATTTTTGGATTAGCCAGTTGCCCTACCCCCACA	GO:0008266|GO:0005737|GO:0003727|GO:0003723|GO:0005634|GO:0009725|GO:0003676|GO:0005844|GO:0042802	musashi RNA-binding protein 1
A_55_P2740265	0.00639917	down	-1.15542	-0.208415	1.15542	Got1	glutamic-oxaloacetic transaminase 1, soluble [Source:MGI Symbol;Acc:MGI:95791] [ENSMUST00000133325]	ATGCAGATGAGAGAGTGGGGAATCTGACCGTGGTCGGAAAAGAGTCTGACAGCGTCCTGC	GO:0031406|GO:0006531|GO:0006532|GO:0006533|GO:0043648|GO:0008483|GO:0005634|GO:0047801|GO:0003824|GO:0005764|GO:0019551|GO:0005829|GO:0019550|GO:0005737|GO:0007219|GO:0043679|GO:0004609|GO:0004069|GO:0080130|GO:0070062|GO:0006520|GO:0009058|GO:0006107|GO:0055089|GO:0008652|GO:0006114|GO:0030170|GO:0005654|GO:0016740	glutamic-oxaloacetic transaminase 1, soluble
A_55_P2588432	0.0220997	down	-1.15373	-0.206309	1.15373	Srrm2	Mus musculus serine/arginine repetitive matrix 2 (Srrm2), mRNA [NM_175229]	TCCTCCAGGTCTCCATAATCTGGATTCCACTACACCTCATACTCTGGAGACATGAGTATT	GO:0008380|GO:0006397|GO:0008150|GO:0005681|GO:0005634	serine/arginine repetitive matrix 2
A_52_P202142	0.00456214	down	-1.15244	-0.204694	1.15244	Sv2a	Mus musculus synaptic vesicle glycoprotein 2 a (Sv2a), mRNA [NM_022030]	AGGGGTACCACTCTACTGTCTAATATAAGCCAAGAGTAGTAGTTTCAGTGAACACACACA	GO:0005215|GO:0043005|GO:0030054|GO:0031594|GO:0005783|GO:0014052|GO:0007268|GO:0045202|GO:0030425|GO:0005911|GO:0043195|GO:0006836|GO:0006810|GO:0043025|GO:0004872|GO:0030672|GO:0048786|GO:0019901|GO:0022857|GO:0006874|GO:0031410|GO:0055085|GO:0008021|GO:0016020|GO:0030285|GO:0016021	synaptic vesicle glycoprotein 2 a
A_51_P456366	0.0429516	down	-1.15217	-0.20436	1.15217	Pard6a	Mus musculus par-6 family cell polarity regulator alpha (Pard6a), transcript variant 3, mRNA [NM_001047436]	CTACTTCCTGGTGCTGGCAGCTCTCTGCCCTCCTTGGATAGCAGAGAGCAAGCCAATTCT	GO:0005515|GO:0030054|GO:0005886|GO:0007098|GO:0034451|GO:0005634|GO:0030010|GO:0005737|GO:0005080|GO:0043025|GO:0005856|GO:0005938|GO:0005813|GO:0045177|GO:0044295|GO:0045217|GO:0043234|GO:0007049|GO:0030742|GO:0007163|GO:0016020|GO:0001933|GO:0017048|GO:0005923|GO:0060341|GO:0051301	par-6 family cell polarity regulator alpha
A_66_P120058	0.0210865	down	-1.15051	-0.202273	1.15051	Got1	Mus musculus glutamic-oxaloacetic transaminase 1, soluble (Got1), mRNA [NM_010324]	GAGAGTGGGGAATCTGACCGTGGTCGGAAAAGAGTCTGACAGCGTCCTGCGGGTCCTTTC	GO:0031406|GO:0006531|GO:0006532|GO:0006533|GO:0043648|GO:0008483|GO:0005634|GO:0047801|GO:0003824|GO:0005764|GO:0019551|GO:0005829|GO:0019550|GO:0005737|GO:0007219|GO:0043679|GO:0004609|GO:0004069|GO:0080130|GO:0070062|GO:0006520|GO:0009058|GO:0006107|GO:0055089|GO:0008652|GO:0006114|GO:0030170|GO:0005654|GO:0016740	glutamic-oxaloacetic transaminase 1, soluble
A_55_P2934812	0.0426837	down	-1.15013	-0.2018	1.15013	Rab3gap2	Mus musculus RAB3 GTPase activating protein subunit 2 (Rab3gap2), mRNA [NM_001163754]	GGGAGTTTCCCAGAATGCCTTTATTTTCAGATATCATAGAGCTTAAATACTGAGTCAAAA	GO:0017112|GO:0017137|GO:0005886|GO:0046982|GO:0006886|GO:0043087|GO:0005829|GO:0043234|GO:0005737|GO:0097051|GO:2000786|GO:0030234|GO:0005096	RAB3 GTPase activating protein subunit 2
A_55_P2914641	0.0368791	down	-1.15004	-0.201685	1.15004	Plekhb2	Mus musculus pleckstrin homology domain containing, family B (evectins) member 2 (Plekhb2), transcript variant 1, mRNA [NM_145516]	GCCCGTTTTCTCCCTGTCTGTGCATACAGTATGTTTATAAGTGAACTTGTTAAAATATTA	GO:0003674|GO:0016020|GO:0045595|GO:0016021|GO:0005768	pleckstrin homology domain containing, family B (evectins) member 2
A_55_P2165854	0.041595	down	-1.14963	-0.201167	1.14963	Gemin7	Mus musculus gem (nuclear organelle) associated protein 7 (Gemin7), mRNA [NM_027189]	ATAATTTCCTATTCTTTCAAGCTGTAAAACTGTCTGCCATTTTCCTGTGGGCATTGCCAC	GO:0008380|GO:0006397|GO:0005515|GO:0016604|GO:0005737|GO:0032797|GO:0005654|GO:0005634|GO:0000387|GO:0034719|GO:0005829	gem nuclear organelle associated protein 7
A_52_P256757	0.0157116	down	-1.14958	-0.201107	1.14958	Rhbdl1	Mus musculus rhomboid, veinlet-like 1 (Drosophila) (Rhbdl1), mRNA [NM_144816]	CTGGTGGGTGGTGCTACTTGCCTATGGCACCTTCCTGCTTTTCGCCATCTTCTGGAACGT	GO:0016787|GO:0016020|GO:0004252|GO:0016485|GO:0006508|GO:0008236|GO:0008233|GO:0016021	rhomboid, veinlet-like 1 (Drosophila)
A_52_P436628	0.00182336	down	-1.1475	-0.198494	1.1475	Vegfb	Mus musculus vascular endothelial growth factor B (Vegfb), transcript variant 1, mRNA [NM_011697]	TGCTTTTATGGCCCTGCTTCACAGGGAGAAGAGTGGAGCACAGGCGAACCTCCTCAGTCT	GO:0051897|GO:0030949|GO:0050731|GO:0060754|GO:0060048|GO:0005615|GO:0030154|GO:0042803|GO:0007507|GO:0005622|GO:0060976|GO:0043524|GO:0006493|GO:0051781|GO:0070374|GO:0008201|GO:0001666|GO:0048010|GO:0043066|GO:0046982|GO:0007275|GO:0005576|GO:0001525|GO:0042056|GO:0045766|GO:0050930|GO:0016020|GO:0001938|GO:0010629|GO:0035470|GO:0043184|GO:0008083|GO:0043183	vascular endothelial growth factor B
A_55_P1964307	0.0261045	down	-1.14746	-0.198448	1.14746	Mlf2	myeloid leukemia factor 2 [Source:MGI Symbol;Acc:MGI:1353554] [ENSMUST00000204177]	TCCTTCTGAGTGGCTGGAAGATGCTCCTGACCCCAGACTTCTGTGTCCTTTCTCTGACAG	GO:0005515|GO:0005737|GO:0016020|GO:0006952|GO:0005634	myeloid leukemia factor 2
A_51_P140141	0.0106815	down	-1.14733	-0.198284	1.14733	Hspbp1	Mus musculus HSPA (heat shock 70kDa) binding protein, cytoplasmic cochaperone 1 (Hspbp1), mRNA [NM_024172]	TGTTTCTCTAGCCCTACCGACGACAGCATGGATCGCTGAGACCAGGTGGCTCCTTGCTTT	GO:0004857|GO:0032436|GO:0031398|GO:0005575	HSPA (heat shock 70kDa) binding protein, cytoplasmic cochaperone 1
A_52_P188589	0.0232823	down	-1.14647	-0.197196	1.14647	Ccdc149	Mus musculus coiled-coil domain containing 149 (Ccdc149), mRNA [NM_001256059]	TTTCAGGTAAAGGGGGTTTATAGTAAACTCTAGCACAGTCTAGTAGGGCAAGAAACTGCA	GO:0008150|GO:0003674|GO:0005575	coiled-coil domain containing 149
A_55_P2484166	0.00656492	down	-1.14639	-0.197093	1.14639	Ldhb	Mus musculus lactate dehydrogenase B (Ldhb), transcript variant 1, mRNA [NM_001316322]	ATGTAGGTCACAGTTTGCTTCTTCCCTGACATGTGATATGAGCTCACAGATCAAAGCCCA	GO:0006089|GO:0005975|GO:0019674|GO:0003824|GO:0019244|GO:0042802|GO:0005829|GO:0016616|GO:0005739|GO:0004457|GO:0005737|GO:0051287|GO:0004459|GO:0016020|GO:0043209|GO:0016491|GO:0045121|GO:0019900|GO:0019752|GO:0070062|GO:0055114	lactate dehydrogenase B
A_51_P464981	0.0328171	down	-1.14629	-0.196972	1.14629	Map1lc3a	Mus musculus microtubule-associated protein 1 light chain 3 alpha (Map1lc3a), transcript variant 1, mRNA [NM_025735]	GGCTCCTAAACTAAGCTATTTCAGTCCCCAGTGGATTAGGCAGAGATGTGACACCCACTC	GO:0008017|GO:0005515|GO:0006995|GO:0005776|GO:0000422|GO:0008429|GO:0005770|GO:0000421|GO:0005874|GO:0006914|GO:0031410|GO:0005829|GO:0005737|GO:0005543|GO:0016020|GO:0031090|GO:0015630|GO:0000045|GO:0005856|GO:0031625	microtubule-associated protein 1 light chain 3 alpha
A_55_P2631624	0.010898	down	-1.14566	-0.196185	1.14566	Ttc3	Mus musculus tetratricopeptide repeat domain 3 (Ttc3), mRNA [NM_009441]	ATGAGTTAAAGAACAACAGTGTCCTGTTACCAGTGTAAAAACAGCAAACATGGAAGCTCT	GO:0005773|GO:0005515|GO:0006511|GO:0004842|GO:0045665|GO:0010771|GO:0005730|GO:0005634|GO:0070936|GO:0046872|GO:0016740|GO:0005829	tetratricopeptide repeat domain 3
A_52_P608132	0.00218226	down	-1.14476	-0.19504	1.14476	Snx32	Mus musculus sorting nexin 32 (Snx32), mRNA [NM_001024560]	CCTCTTTACAGCAGGCTGTCTGTCAAAGCTCCAGACCGCCATCCTGCCACTGGCTTTAGA	GO:0016050|GO:0006810|GO:0035091|GO:0015031|GO:0019898|GO:0006897|GO:0005768	sorting nexin 32
A_55_P2102390	0.00805567	down	-1.14462	-0.194864	1.14462	Spag9	Mus musculus sperm associated antigen 9 (Spag9), transcript variant 5, mRNA [NM_001199203]	GCAATGTAGTTATTTCAGTATTTATTTCTATTATGGAATCCCTGGGGTTCGGAATGTAAC	GO:0005515|GO:0048471|GO:0030335|GO:0090074|GO:0005815|GO:0030159|GO:0007257|GO:0005829|GO:0000187|GO:0005737|GO:0045666|GO:0042147|GO:0051260|GO:0048273|GO:0019894|GO:0043410|GO:0008432|GO:0016192|GO:0051146|GO:0005078|GO:0070062	sperm associated antigen 9
A_55_P2014987	0.0456854	down	-1.14458	-0.194814	1.14458	Gatsl2	Mus musculus GATS protein-like 2 (Gatsl2), mRNA [NM_030719]	TTCCCATAGCATTATTCCCAGCACTCGGGAGATGAAAGCAGTCAGATCACAAGTTAAGGT	GO:0005737|GO:0042802|GO:0005829	GATS protein-like 2
A_51_P157895	0.00289622	down	-1.14405	-0.194148	1.14405	Cdk5	Mus musculus cyclin-dependent kinase 5 (Cdk5), mRNA [NM_007668]	GACTGCTAGGGACACCGACTGAGGAACAATGGCCTGCCATGACCAAGCTGCCAGACTATA	GO:0005515|GO:0008092|GO:0031594|GO:0030054|GO:0021695|GO:0021697|GO:0045202|GO:0042995|GO:0007409|GO:0042220|GO:0006887|GO:0042501|GO:0006886|GO:0031175|GO:0043525|GO:0000166|GO:0018105|GO:0016301|GO:0045211|GO:0018107|GO:0045860|GO:0043025|GO:0031397|GO:0005856|GO:0043125|GO:0030334|GO:0008306|GO:0019901|GO:0014069|GO:0021549|GO:0045786|GO:0007416|GO:0030027|GO:0005176|GO:0016310|GO:0007049|GO:…	cyclin-dependent kinase 5
A_51_P350748	0.0461115	down	-1.14391	-0.193978	1.14391	Zcchc18	Mus musculus zinc finger, CCHC domain containing 18 (Zcchc18), transcript variant 1, mRNA [NM_001035510]	AACAGAGAGGCATGGGCCCACATCATTCCTTGCTCATTCCATTAACTGCTTAATGGTTGT	GO:0030374|GO:0016607|GO:0008270|GO:0030509|GO:0003676|GO:0046872	zinc finger, CCHC domain containing 18
A_66_P125949	0.0316655	down	-1.14309	-0.192943	1.14309	Lrrc3c	Mus musculus leucine rich repeat containing 3C (Lrrc3c), mRNA [NM_001195544]	CTCCCTGGTGTTTACCTGGCCTCCCTTGGCAGTCATACAGGTTCGTCTATTCCCCAGCTT		leucine rich repeat containing 3C
A_65_P04186	0.00262431	down	-1.14222	-0.191842	1.14222	Rufy2	RUN and FYVE domain-containing 2 [Source:MGI Symbol;Acc:MGI:1917682] [ENSMUST00000122231]	CTTCTGACCTCCGTGGGCACCAAGCATATATGTGGTGTATAGACATACATGCAAGCAAAA	GO:0005634|GO:0046872	RUN and FYVE domain-containing 2
A_52_P609120	0.007132	down	-1.14185	-0.191371	1.14185	Pdxp	Mus musculus pyridoxal (pyridoxine, vitamin B6) phosphatase (Pdxp), mRNA [NM_020271]	CCTGGGGTAGTGTGGAGAGGTTCCCACTCATACCTTAGCACCGTCCAGTGTTGATGGCTT	GO:0005515|GO:0032361|GO:0005886|GO:0031247|GO:0015629|GO:0032154|GO:0042803|GO:0005829|GO:0006470|GO:0019838|GO:0005911|GO:0030836|GO:0031072|GO:0004721|GO:0033883|GO:0070062|GO:0007088|GO:0000287|GO:0032465|GO:0030496|GO:0032587|GO:0030027|GO:0071318|GO:0016311|GO:0070938	pyridoxal (pyridoxine, vitamin B6) phosphatase
A_51_P478688	0.0223861	down	-1.13925	-0.188085	1.13925	Samd10	Mus musculus sterile alpha motif domain containing 10 (Samd10), mRNA [NM_172676]	TTAGTAGAGACCATATTGAAGAATGTGTGTTTGTGTCTGTCTGTCTGTCTGTGTTCATGT	GO:0008150|GO:0003674|GO:0005575	sterile alpha motif domain containing 10
A_51_P330090	0.00845931	down	-1.13662	-0.184749	1.13662	Trappc9	Mus musculus trafficking protein particle complex 9 (Trappc9), transcript variant 2, mRNA [NM_180662]	AGGGTGAGCAGGCATCAGGGTGTTCCCTGCCTCTGTGTTCTGGTCTCCAAGTCTGTGTAT	GO:0005515|GO:0005737|GO:0051092|GO:0021987|GO:0005794|GO:0005783|GO:0005770|GO:0030182|GO:0030154|GO:0005769	trafficking protein particle complex 9
A_52_P467726	0.0098433	down	-1.13602	-0.18399	1.13602	Nsg1	Mus musculus neuron specific gene family member 1 (Nsg1), mRNA [NM_010942]	GCTGATGTGGCACCTTGCAAATAGAATATCTAAGTCCACAATCTTTGTAAGAAAAGTATG	GO:0005794|GO:0005886|GO:0032051|GO:0005102|GO:0005623|GO:0007212|GO:0016328|GO:0005622|GO:0016020|GO:0045211|GO:0016197|GO:0001921|GO:0016021|GO:0048268|GO:0005768	neuron specific gene family member 1
A_55_P2047275	0.0279787	down	-1.13496	-0.182636	1.13496	Tspan7	Mus musculus tetraspanin 7 (Tspan7), mRNA [NM_019634]	CTCTGTCTAGCATGCCAACAAGAATGCATTGATATTGTGAACATTTGTGATACATGTATT	GO:0016020|GO:0005887|GO:0016021|GO:0007166	tetraspanin 7
A_55_P2865960	0.0462593	down	-1.13494	-0.182611	1.13494	Habp4	Mus musculus hyaluronic acid binding protein 4 (Habp4), mRNA [NM_019986]	TTGCTTTGGGGGGCCACCTGCTTCTGACCCCATGTTTATTAAATGAATGAGTATAAAGGC	GO:0006355|GO:0005737|GO:0005540|GO:0030212|GO:0005654|GO:0005634|GO:0071260|GO:0030017|GO:0006351|GO:0043392|GO:0005829	hyaluronic acid binding protein 4
A_51_P269078	0.0338553	down	-1.13445	-0.18199	1.13445	Habp4	Mus musculus hyaluronic acid binding protein 4 (Habp4), mRNA [NM_019986]	CGTGCACACATCCTCAGTATGTGTGAGCAGACTTAGGGTTCAGGTGGTTGTTGAATATAA	GO:0006355|GO:0005737|GO:0005540|GO:0030212|GO:0005654|GO:0005634|GO:0071260|GO:0030017|GO:0006351|GO:0043392|GO:0005829	hyaluronic acid binding protein 4
A_52_P349356	0.00529955	down	-1.13369	-0.181027	1.13369	Ccdc92	Mus musculus coiled-coil domain containing 92 (Ccdc92), mRNA [NM_144819]	TTTTTTGTTAGTTTCATCCAGATGTTCAGGATCCAACAAATGTTATTTTCTAAACCCGCC	GO:0008150|GO:0003674|GO:0005813|GO:0005737|GO:0005814|GO:0005654|GO:0005856|GO:0043231	coiled-coil domain containing 92
A_55_P2009973	0.0483397	down	-1.13367	-0.180996	1.13367	Ttc3	Mus musculus tetratricopeptide repeat domain 3 (Ttc3), mRNA [NM_009441]	GCCTGTGAACATGCCTTACACTTGTCCAGTAACTGTCAATAAAGAACATTATAAAAGGTC	GO:0005773|GO:0005515|GO:0006511|GO:0004842|GO:0045665|GO:0010771|GO:0005730|GO:0005634|GO:0070936|GO:0046872|GO:0016740|GO:0005829	tetratricopeptide repeat domain 3
A_52_P385606	0.0466306	down	-1.13204	-0.17892	1.13204	Ckb	Mus musculus creatine kinase, brain (Ckb), mRNA [NM_021273]	GGCCGGATGCTCGTGGCATATGGCACAATGACAATAAGACTTTCCTGGTGTGGATTAACG	GO:0004111|GO:0005515|GO:0005634|GO:0003824|GO:0005524|GO:0030425|GO:0005829|GO:0005739|GO:0016310|GO:0005737|GO:0030644|GO:0000166|GO:0016301|GO:0043209|GO:0043025|GO:0031625|GO:0016740|GO:0070062|GO:0016772	creatine kinase, brain
A_51_P117995	0.0198827	down	-1.132	-0.17887	1.132	Pfkm	Mus musculus phosphofructokinase, muscle (Pfkm), transcript variant 2, mRNA [NM_021514]	ACAGGCTGGGTCTCTCTAGTGCTACGGCTAGATTTCAGCTACTCAAGAGTTTTCCTAAAA	GO:0005515|GO:0097228|GO:0042995|GO:0003824|GO:0051259|GO:0008443|GO:0046872|GO:0046716|GO:0042803|GO:0006096|GO:0042802|GO:0005829|GO:0005737|GO:0016324|GO:0000166|GO:0051289|GO:0016301|GO:0032024|GO:0019900|GO:0006002|GO:0070061|GO:0070062|GO:0003872|GO:0016208|GO:0031514|GO:0070095|GO:0042593|GO:0008022|GO:0005524|GO:0005929|GO:0016310|GO:0030388|GO:0008152|GO:0030246|GO:0005980|GO:0016740|GO:…	phosphofructokinase, muscle
A_55_P2003951	0.0467252	down	-1.13087	-0.177438	1.13087	Tmem192	Mus musculus transmembrane protein 192 (Tmem192), transcript variant 1, mRNA [NM_028427]	TATGTATGTCCCAGATATGGGGGCGAGCCTCTGAGTGGATTATAAAGGTCTGGAAAACTT	GO:0008150|GO:0048471|GO:0016020|GO:0005770|GO:0005654|GO:0016021|GO:0005765|GO:0005764|GO:0042803|GO:0070062|GO:0005768	transmembrane protein 192
A_55_P1983733	0.0122247	down	-1.12814	-0.173941	1.12814	Aldh1l1	Mus musculus aldehyde dehydrogenase 1 family, member L1 (Aldh1l1), mRNA [NM_027406]	AATCAGAAGTGGCTCCAAGTGGAGTGAGCAGTCATGTCCCCCATGAATAAAAATTGTGAG	GO:0005515|GO:0009058|GO:0004029|GO:0003824|GO:0032403|GO:0005829|GO:0005739|GO:0043234|GO:0005737|GO:0016155|GO:0033721|GO:0008152|GO:0016491|GO:0016742|GO:0006730|GO:0070062|GO:0055114|GO:0004030|GO:0009258	aldehyde dehydrogenase 1 family, member L1
A_55_P1956557	0.0152704	down	-1.12799	-0.173755	1.12799	Rab3a	Mus musculus RAB3A, member RAS oncogene family (Rab3a), transcript variant 3, mRNA [NM_001328047]	CACTCCTCCCTAGAAGTTATGAACACTACACACAGTCAATAAAGCGAATGGACCTTGCTG	GO:0005515|GO:0030424|GO:0048790|GO:0005886|GO:0030324|GO:0003924|GO:0007409|GO:0006887|GO:0009791|GO:0015031|GO:0005829|GO:0003016|GO:0000166|GO:0043195|GO:0051602|GO:0017157|GO:0006810|GO:0051117|GO:0043229|GO:0001669|GO:1900271|GO:0048489|GO:0007274|GO:0005525|GO:0008022|GO:0016079|GO:0008021|GO:0043234|GO:0031489|GO:0030742|GO:0016020|GO:0031630|GO:0016188|GO:0050975|GO:0007005|GO:0048172|GO:…	RAB3A, member RAS oncogene family
A_55_P2069721	0.0294796	down	-1.1274	-0.173002	1.1274	Hspa8	Mus musculus heat shock protein 8 (Hspa8), mRNA [NM_031165]	ATCAGCTGGCTGGATAAGAACCAGAGTGCAGAGAAGGAAGAATTTGAGCATCAGCAGAAA	GO:0048026|GO:0005515|GO:0005765|GO:0006606|GO:0005764|GO:0005615|GO:0043624|GO:0005622|GO:0042026|GO:0046777|GO:0000166|GO:0006457|GO:0031072|GO:0043025|GO:0010667|GO:0031625|GO:0070062|GO:0000974|GO:0046034|GO:0045296|GO:0009986|GO:0097214|GO:0014069|GO:0031686|GO:0043085|GO:0043234|GO:0043531|GO:0051085|GO:0001786|GO:0045121|GO:0051082|GO:0019899|GO:0045892|GO:0005925|GO:0008134|GO:0005882|GO:…	heat shock protein 8
A_51_P510722	0.0427846	down	-1.12667	-0.172068	1.12667	Rita1	Mus musculus RBPJ interacting and tubulin associated 1 (Rita1), transcript variant 2, mRNA [NM_029096]	CTTGGAAGTGAGATTCTCGTCAGGGATGCTTTTGGCCCAAAGCCAGGACTCAAGCTCGGG	GO:0005622|GO:0045746|GO:0005813|GO:0005737|GO:0015631|GO:0007219|GO:0005623|GO:0005634|GO:0005856|GO:0051168|GO:0007399	RBPJ interacting and tubulin associated 1
A_52_P64356	0.00171235	down	-1.12665	-0.172038	1.12665	Sparcl1	Mus musculus SPARC-like 1 (Sparcl1), mRNA [NM_010097]	AGTGAGATACTGCTCTTTTGAGATAAATATGCCTCCTTTTCAGTGTCTTGATGTCCTAAT	GO:0007165|GO:0005518|GO:0005509|GO:0050840|GO:0005578|GO:0045202|GO:0005576|GO:0048856|GO:0005615|GO:0046872|GO:0070062	SPARC-like 1
A_66_P125173	0.0302019	down	-1.12462	-0.169434	1.12462	Aip	Mus musculus aryl-hydrocarbon receptor-interacting protein (Aip), transcript variant 1, mRNA [NM_016666]	TGGATCACTGCTCCTCCATCCTCAACAAGTATGATGACAATGTCAAGGCTTACTTCAAGA	GO:0003712|GO:0005515|GO:0006805|GO:0005886|GO:0051344|GO:0006626|GO:0010738|GO:0005829|GO:0022417|GO:0005737|GO:0016020|GO:0051082|GO:0017162|GO:0034751|GO:0036004	aryl-hydrocarbon receptor-interacting protein
A_55_P2110101	0.00105278	down	-1.12451	-0.169297	1.12451	Tm2d3	Mus musculus TM2 domain containing 3 (Tm2d3), transcript variant 2, mRNA [NM_178056]	ATGTACAGCATCTGTACTTGGCTTGCCTTGATGAAGGTAAAATAAAGAAATCGAACACTG	GO:0008150|GO:0003674|GO:0016020|GO:0016021|GO:0005575	TM2 domain containing 3
A_51_P193000	0.0284874	down	-1.12244	-0.166639	1.12244	Bbs4	Mus musculus Bardet-Biedl syndrome 4 (human) (Bbs4), mRNA [NM_175325]	AGATCATGTCAGTTTAAGTAGTAGAGTCAAGGGCTGGTCTGGAATCGGCACCAAGAACTT	GO:0005515|GO:0007608|GO:0034452|GO:0034451|GO:0051492|GO:0007286|GO:0042995|GO:0045494|GO:0015031|GO:0035845|GO:0001895|GO:0030837|GO:0071539|GO:0006810|GO:0045444|GO:0030534|GO:0005856|GO:0000242|GO:0003085|GO:0034260|GO:0001103|GO:0005813|GO:0032465|GO:0005814|GO:0000281|GO:0046548|GO:0048487|GO:0001843|GO:0044321|GO:0016358|GO:0019216|GO:0005929|GO:0051457|GO:0060271|GO:0021591|GO:0030030|GO:…	Bardet-Biedl syndrome 4 (human)
A_55_P2115119	0.0137463	down	-1.12133	-0.165216	1.12133	Rnaseh2a	Mus musculus ribonuclease H2, large subunit (Rnaseh2a), mRNA [NM_027187]	AGTCAAGGCCAAAGCTGACTCCCTGTTCCCTGTGGTCAGTGCTGCCAGCATCTTTGCCAA	GO:0032299|GO:0016070|GO:0003723|GO:0005634|GO:0003676|GO:0046872|GO:0005829|GO:0006401|GO:0004518|GO:0004519|GO:0016787|GO:0004523|GO:0005654|GO:0043137|GO:0006298	ribonuclease H2, large subunit
A_51_P194377	0.00253783	down	-1.12109	-0.164907	1.12109	Pcbp4	Mus musculus poly(rC) binding protein 4 (Pcbp4), mRNA [NM_021567]	TCCCCTGTAGATCCTGCTGCTTCTACTGATACCCTTTTGACTGGAATAGACTGGCTGGGC	GO:0043488|GO:0005737|GO:0048025|GO:0030529|GO:0003723|GO:0003730|GO:0003676|GO:0003677|GO:0005829	poly(rC) binding protein 4
A_51_P448489	0.0159216	down	-1.12105	-0.164844	1.12105	Mea1	Mus musculus male enhanced antigen 1 (Mea1), transcript variant 2, mRNA [NM_010787]	CAAGTCAGGACCAGCACAGGACTAACAACTCTGGTCTTAACAGCCTCCTCCTTCCCATGT	GO:0005737|GO:0007275|GO:0007283|GO:0030154	male enhanced antigen 1
A_66_P133314	0.0428628	down	-1.11972	-0.163138	1.11972	Aldoc		ACACCCCATTTTGCCTATAGTCACAGCCAGGGCCAAATAGCTATGCAGAACAGAGATATC	GO:0008092|GO:0030424|GO:0007568|GO:0006915|GO:0051290|GO:0003824|GO:0006096|GO:0016829|GO:0005739|GO:0004332|GO:0005737|GO:0030388|GO:0051289|GO:0070062	aldolase C, fructose-bisphosphate
A_55_P2000158	0.0347057	down	-1.11878	-0.161926	1.11878	Pik3r3	Mus musculus phosphatidylinositol 3 kinase, regulatory subunit, polypeptide 3 (p55) (Pik3r3), mRNA [NM_181585]	TTCTCCAAGACTTGGAATGGTTGGCAGACTTGCTCCAGATGCAATAAAGACATTGCAGTG	GO:0008286|GO:0005515|GO:0046935|GO:0043551|GO:0001784|GO:0005942	phosphoinositide-3-kinase regulatory subunit 3
A_51_P161362	0.0164401	down	-1.11717	-0.159846	1.11717	Gnl2	Mus musculus guanine nucleotide binding protein-like 2 (nucleolar) (Gnl2), mRNA [NM_145552]	ACGGCAGCAACAATCCAAAAAAGTTGGTGTGCGCTACTACGAGACACACAACGTGAAAAA	GO:0016020|GO:0000166|GO:0042254|GO:0003723|GO:0005730|GO:0003924|GO:0005634|GO:0005525	guanine nucleotide binding protein-like 2 (nucleolar)
A_55_P2124097	0.0442757	down	-1.11632	-0.158757	1.11632	Gm6981	Mus musculus predicted pseudogene 6981 (Gm6981), non-coding RNA [NR_023357]	TATGATGACATCATGAGGGTGGTGAAGCAGGCATCTGAGGGCCCACTGAAGGGCATCCTG		glyceraldehyde-3-phosphate dehydrogenase pseudogene
A_52_P660945	0.0254441	down	-1.11626	-0.158672	1.11626	Ctsf	Mus musculus cathepsin F (Ctsf), mRNA [NM_019861]	GTGGTGAACTGAGAGTTGCTGGCTCAGGACCTATGTTGTCACAGTGGCCCCTTCCTTAGC	GO:0004197|GO:0016787|GO:0051603|GO:0006508|GO:0008233|GO:0008234|GO:0005764|GO:0005615|GO:0070062	cathepsin F
A_55_P2732266	0.0493296	down	-1.11193	-0.153071	1.11193	Ppm1a	Mus musculus protein phosphatase 1A, magnesium dependent, alpha isoform (Ppm1a), mRNA [NM_008910]	TCGAGACAACATGAGTGTGATTTTGATCTGTTTTCCAAGTGCACCCAAAGTCTCGGCAGA	GO:0043005|GO:0042347|GO:0010991|GO:0005886|GO:0043169|GO:0071560|GO:0030177|GO:0005634|GO:0003824|GO:0046872|GO:0005829|GO:0046827|GO:0030514|GO:0005737|GO:0006470|GO:0035970|GO:0004721|GO:0004871|GO:0004722|GO:0043123|GO:0016055|GO:0006499|GO:0030512|GO:0043124|GO:0033192|GO:0000287|GO:0030145|GO:0070412|GO:0008022|GO:0005891|GO:0016020|GO:0016787|GO:0016311|GO:0045893	protein phosphatase 1A, magnesium dependent, alpha isoform
A_55_P1999389	0.0266063	down	-1.11011	-0.150701	1.11011	1500009C09Rik	Mus musculus RIKEN cDNA 1500009C09 gene (1500009C09Rik), transcript variant 2, long non-coding RNA [NR_037697]	TCCTGCTGCGGCTTCACTTGTGCAACGCTAATAAAGGTTCTATGGCCACCTTTGCAGACC	GO:0008150|GO:0003674|GO:0005575	RIKEN cDNA 1500009C09 gene
A_55_P1960641	0.00974358	down	-1.10747	-0.147264	1.10747	Trpt1	Mus musculus tRNA phosphotransferase 1 (Trpt1), transcript variant 1, mRNA [NM_153597]	CCCCAAGCTCAGTTCCAGAGGAGGAAGAAGAAAGATCCAACAATAAAATATTTATTTATT	GO:0045859|GO:0006388|GO:0005575|GO:0000215|GO:0008665|GO:0016740|GO:0008033|GO:0016772	tRNA phosphotransferase 1
A_55_P2742965	0.0312353	down	-1.1042	-0.143	1.1042	Borcs8	Mus musculus BLOC-1 related complex subunit 8 (Borcs8), transcript variant 4, non-coding RNA [NR_132131]	AATAATTGGTTTAAGTGCTGTGAAGAGCTTGGTGGACAGCAGCGTGTACTTCCGTAGTGT	GO:0008150|GO:0003674	BLOC-1 related complex subunit 8
A_51_P190281	0.0112454	down	-1.10242	-0.140678	1.10242	Orc2	Mus musculus origin recognition complex, subunit 2 (Orc2), transcript variant a, mRNA [NM_008765]	TCTCTCCTTTAAGACACAAGACCTGAGCTCACATTTGTAATACCAACATCAAGAAGGCAG	GO:0006260|GO:0000792|GO:0005813|GO:0000808|GO:0016020|GO:0005654|GO:0005634|GO:0005664|GO:0003688|GO:0000785|GO:0000939|GO:0000784	origin recognition complex, subunit 2
A_55_P2016712	0.017136	down	-1.10237	-0.140611	1.10237	Msl1	Mus musculus male-specific lethal 1 homolog (Drosophila) (Msl1), mRNA [NM_028722]	GATTTATACACGAACCATCTTGTTTCCCATCTCCTGCCCTTGTTTTGTTACTGAAAAGAT	GO:0043984|GO:0072487|GO:0005654|GO:0005634|GO:0016569	male-specific lethal 1 homolog (Drosophila)
A_55_P1952220	0.0497375	down	-1.10212	-0.140282	1.10212	Pnpo	Mus musculus pyridoxine 5'-phosphate oxidase (Pnpo), mRNA [NM_134021]	TTTAGTGTGATCCCAACTGTCAGTGCCAGTGCACAAGGGTGTAATAAAAACTTGTCAGCC	GO:0042823|GO:0048037|GO:0010181|GO:0016638|GO:0042803|GO:0005829|GO:0030170|GO:0016491|GO:0005654|GO:0004733|GO:0008615|GO:0055114|GO:0070062	pyridoxine 5'-phosphate oxidase
A_51_P462448	0.0283312	down	-1.1017	-0.139725	1.1017	Gpx4	Mus musculus glutathione peroxidase 4 (Gpx4), transcript variant 2, mRNA [NM_001037741]	AGTTTCTCATTGATAAGAACGGCTGCGTGGTGAAGCGCTATGGTCCCATGGAGGAGCCCC	GO:0051258|GO:0050727|GO:0005743|GO:0006325|GO:0006749|GO:0005634|GO:0007275|GO:0007283|GO:0005635|GO:0042802|GO:0005829|GO:0004602|GO:0005739|GO:0043234|GO:0008430|GO:0005737|GO:0004601|GO:0047066|GO:0016491|GO:0005654|GO:0006979|GO:0070062|GO:0055114	glutathione peroxidase 4
A_55_P1955227	0.00952793	down	-1.09822	-0.135163	1.09822	Rabac1	Mus musculus Rab acceptor 1 (prenylated) (Rabac1), mRNA [NM_010261]	CCTGAGGCCTCAAACCCAGGGAGGGGCTTTTGTCTTTGGAAATAAAGCTGTTACAATTGC	GO:0005515|GO:0005737|GO:0030054|GO:0005794|GO:0016020|GO:0005886|GO:0045202|GO:0031410|GO:0016021|GO:0008022|GO:0070064|GO:0042802	Rab acceptor 1 (prenylated)
A_55_P1991124	0.0352287	down	-1.09657	-0.132999	1.09657	Tom1l2	Mus musculus target of myb1-like 2 (chicken) (Tom1l2), transcript variant 1, mRNA [NM_153080]	CAAATACTGTCTCAATTTGTGTTCTTGCATGTGAAGTACTCCACAATAAATAGTTGAACC	GO:0005622|GO:0045839|GO:0007165|GO:0019901|GO:0030276|GO:0006810|GO:0015031|GO:0006886|GO:0070062	target of myb1-like 2 (chicken)
A_55_P2755119	0.0191548	down	-1.09646	-0.132848	1.09646	Timm9	Mus musculus translocase of inner mitochondrial membrane 9 (Timm9), transcript variant 1, mRNA [NM_013896]	AAAGAGTCAAAACAGAAGGCCTTCCTGTGCGGTAAAAATGGTAAGATGCGGTGGTGTTGA	GO:0005215|GO:0042721|GO:0005743|GO:0051087|GO:0042719|GO:0015031|GO:0042803|GO:0046872|GO:0005739|GO:0016020|GO:0008565|GO:0045039|GO:0006810|GO:0072321	translocase of inner mitochondrial membrane 9
A_55_P2149274	0.0461715	down	-1.09614	-0.132435	1.09614	Sh3bp5l	Mus musculus SH3 binding domain protein 5 like (Sh3bp5l), transcript variant 3, mRNA [NM_001308168]	TGTGCTGGTGCGTGTGGGAAAGGGTCAGTCCTGGTTTTATTTAAATAAAATAGTTTATGT	GO:0035556|GO:0017124|GO:0005737|GO:0061099|GO:0004860	SH3 binding domain protein 5 like
A_55_P2150633	0.0306546	down	-1.09605	-0.132319	1.09605	Gadd45gip1	Mus musculus growth arrest and DNA-damage-inducible, gamma interacting protein 1 (Gadd45gip1), mRNA [NM_183358]	GTGTCTGGTGAACCCAGCTCCTGAAAGCTCCCTTCCCAATAAAGCCAGCTGCTGACAACC	GO:0071850|GO:0005739|GO:0005515|GO:0008284|GO:0007049|GO:0030529|GO:0005761|GO:0005840|GO:0005634	growth arrest and DNA-damage-inducible, gamma interacting protein 1
A_52_P407796	0.010267	down	-1.09538	-0.131427	1.09538	Mdh1	Mus musculus malate dehydrogenase 1, NAD (soluble) (Mdh1), transcript variant 1, mRNA [NM_008618]	AGCAAAATATTTTAAATAGTGTGTGCTTTATGATTTGTGAAAGTCTATCATGTTGTTAGT	GO:0006099|GO:0005975|GO:0019674|GO:0006107|GO:0016615|GO:0006108|GO:0003824|GO:0005615|GO:0005829|GO:0006734|GO:0016616|GO:0005739|GO:0005737|GO:0051287|GO:0043209|GO:0016491|GO:0030060|GO:0019752|GO:0070062|GO:0055114	malate dehydrogenase 1, NAD (soluble)
A_55_P1974582	0.0311395	down	-1.08696	-0.1203	1.08696	Eif4h	Mus musculus eukaryotic translation initiation factor 4H (Eif4h), transcript variant 1, mRNA [NM_033561]	CCAAACACTTAACACATTCAGTTCTATGACAGAAAGTGAGTCTATGGATATGGTATTTTG	GO:0016281|GO:0045296|GO:0001731|GO:0003723|GO:0097010|GO:0003743|GO:0003676|GO:0033592|GO:0006412|GO:0006413|GO:0019953|GO:0034057|GO:0005737|GO:0048589|GO:0016020|GO:0043024|GO:0005844	eukaryotic translation initiation factor 4H
A_51_P413545	0.0438482	down	-1.08481	-0.117438	1.08481	Txndc11	Mus musculus thioredoxin domain containing 11 (Txndc11), transcript variant 1, mRNA [NM_029582]	GGACAGACTAACTTTTGAAGGAGCCAGAGGTGAAGACTGTACATTGGGAATATAGTTATG	GO:0034976|GO:0016020|GO:0006457|GO:0005783|GO:0003756|GO:0045454|GO:0016021	thioredoxin domain containing 11
A_55_P2008349	0.046714	down	-1.08088	-0.112205	1.08088	Prelid1	Mus musculus PRELI domain containing 1 (Prelid1), mRNA [NM_025596]	TACGTGATTATTAAAGAGCAACCTGCAGCCCTCTCTGCTGTCTGGGGTGGTGGGTCAGGG	GO:0043066|GO:0051881|GO:0006915|GO:0097035|GO:0070234|GO:0005739|GO:0005758|GO:0043234|GO:0010917|GO:0090201|GO:0006869|GO:0010950|GO:0006810|GO:0045580|GO:0005654|GO:2001140	PRELI domain containing 1
A_55_P2090055	0.01619	down	-1.08058	-0.111807	1.08058	Phrf1	Mus musculus PHD and ring finger domains 1 (Phrf1), mRNA [NM_001081118]	TACAGGCATATGCGCAGACACAAGAAGACTGAAGGTGGAGAGGAGCCACCCACTCAGGGT	GO:0006397|GO:0016020|GO:0006366|GO:0019904|GO:0005634|GO:0070063|GO:0046872	PHD and ring finger domains 1
A_51_P151897	0.0461691	down	-1.07219	-0.100559	1.07219	R3hcc1	Mus musculus R3H domain and coiled-coil containing 1 (R3hcc1), transcript variant 3, mRNA [NM_001301652]	ACACAGGGGACCAAGCAGTCCAAGCTGAAAGCCTTGCAGAGGCCAAAGTTCCTGCGACTA	GO:0008150|GO:0003674|GO:0003676|GO:0035145	R3H domain and coiled-coil containing 1
A_51_P262421	0.0382633	up	1.12453	0.169319	1.12453	Kdelc1	Mus musculus KDEL (Lys-Asp-Glu-Leu) containing 1 (Kdelc1), mRNA [NM_023645]	TAGGAGAAAGGCCAAAGATGAACTCTGAGAAGCAAAATATCTTCTGTTCAAATCATGGTG	GO:0006664|GO:0005783|GO:0005788|GO:0046527	KDEL (Lys-Asp-Glu-Leu) containing 1
A_55_P2786733	0.00681368	up	1.12609	0.171322	1.12609	Lpcat3	Mus musculus lysophosphatidylcholine acyltransferase 3 (Lpcat3), mRNA [NM_145130]	AATCTGTTGTTTCTCTTCTGCCAATCTACTACGATTGTATATGTGCCGATACCGCCACCC	GO:0006629|GO:0047184|GO:0016746|GO:0016020|GO:0005783|GO:0016021|GO:0008654|GO:0016740|GO:0097006	lysophosphatidylcholine acyltransferase 3
A_55_P1955841	0.00703804	up	1.12673	0.172144	1.12673	Ctsa	Mus musculus cathepsin A (Ctsa), transcript variant 2, mRNA [NM_001038492]	GGGTGGATGGATTCTAATTGATGGTTGACTAATTCTGGAATTAAATCGGGTATAGCTTCC	GO:0005515|GO:0005764|GO:0043231|GO:0005739|GO:0004185|GO:0031647|GO:0016020|GO:0016787|GO:0051603|GO:0004180|GO:0006508|GO:0005654|GO:0008233|GO:0070062	cathepsin A
A_55_P2112295	0.037812	up	1.13062	0.177113	1.13062	Hmg20b	Mus musculus high mobility group 20B (Hmg20b), transcript variant 1, mRNA [NM_010440]	CTGCGCCTTTCATCACTCAATCTGGACTTTTAAATAAGTGTTGAATAAAAACAAATGGGT	GO:0000400|GO:0005515|GO:0000794|GO:0006355|GO:0003700|GO:0046982|GO:0005694|GO:0002111|GO:0006325|GO:0005634|GO:0035914|GO:0003677|GO:0006351|GO:0016604|GO:0007049|GO:0045666|GO:0005654|GO:0006338|GO:0033234|GO:0016569	high mobility group 20B
A_55_P2733112	0.00285282	up	1.13625	0.184277	1.13625	Tpp1	Mus musculus tripeptidyl peptidase I (Tpp1), mRNA [NM_009906]	CAATGGTCTCCCCAATGTTTTATCCAGTTATACCCTTTTCAGTGTTTGTTTTATGGGTTT	GO:0005515|GO:0042277|GO:0004252|GO:0045453|GO:0007417|GO:0005764|GO:0046872|GO:0007399|GO:0005739|GO:0004175|GO:0016787|GO:0050885|GO:0006508|GO:0008236|GO:0008240|GO:0008233|GO:0043171|GO:0007040|GO:0070062	tripeptidyl peptidase I
A_55_P2152872	0.0367841	up	1.1564	0.209643	1.1564	Fgfrl1	Mus musculus fibroblast growth factor receptor-like 1 (Fgfrl1), transcript variant 1, mRNA [NM_054071]	TTGGGTACCCTCACTGTCCATGGCTGCCTGGTCTCTGTAATTTTATATAGAGTTTGAGCT	GO:0030133|GO:0005007|GO:0005794|GO:0008285|GO:0005886|GO:0017134|GO:0060412|GO:0044291|GO:0003179|GO:0001501|GO:0016020|GO:0005887|GO:0040037|GO:0060539|GO:0051260|GO:0001571|GO:0016021|GO:0008201|GO:0007166	fibroblast growth factor receptor-like 1
A_55_P2594220	0.0302389	up	1.15981	0.213893	1.15981	Rufy2	RUN and FYVE domain-containing 2 [Source:MGI Symbol;Acc:MGI:1917682] [ENSMUST00000148259]	CCATATGGTGGCTCATAACCATTTGTATCTCTAGTCTTAGGGTACCTAACACCCTCTTCT	GO:0005634|GO:0046872	RUN and FYVE domain-containing 2
A_52_P119082	0.0487975	up	1.16035	0.214563	1.16035	Med25	Mus musculus mediator complex subunit 25 (Med25), transcript variant 3, mRNA [NM_001331207]	TCCGTTACATACCTAAATCAAAAACTCCATTTTAAGGATTAAGGTTGACATTTCACCTGC	GO:0005515|GO:0006355|GO:0048147|GO:0005634|GO:0000122|GO:0042974|GO:0035563|GO:0006351|GO:0071158|GO:0046965|GO:0045944|GO:0005654|GO:2001178|GO:0008134	mediator complex subunit 25
A_55_P2801627	0.0179736	up	1.16837	0.224493	1.16837	Ccnl2	cyclin L2 [Source:MGI Symbol;Acc:MGI:1927119] [ENSMUST00000129850]	ATCTCTCGTATGTGGTACAGCCTGACATTAGGGTATGCACAGTACCATTGGATATGTTGG	GO:0005515|GO:0006355|GO:0019901|GO:0045944|GO:0000307|GO:0045737|GO:0016538|GO:0005654|GO:0005634|GO:0000079|GO:0006351|GO:0043231	cyclin L2
A_55_P1958857	0.0388393	up	1.17506	0.232734	1.17506	Nek6	Mus musculus NIMA (never in mitosis gene a)-related expressed kinase 6 (Nek6), transcript variant 1, mRNA [NM_001159631]	GGGCCAGCCTTTGCAAATGGTTACCACCATTGGTTTAGTTCTTAGTACCTTTCCATACAA	GO:0031572|GO:0005634|GO:0046872|GO:0043231|GO:0005829|GO:0032147|GO:0005737|GO:0046777|GO:0007059|GO:0000166|GO:0018105|GO:0016301|GO:0004871|GO:0043123|GO:0005856|GO:0031098|GO:0023014|GO:0000287|GO:0005815|GO:0019901|GO:0006915|GO:0042981|GO:0005524|GO:0006974|GO:0007346|GO:0016310|GO:0007049|GO:0004672|GO:0004674|GO:0006468|GO:0005654|GO:0030071|GO:0019894|GO:0016740|GO:0051301	NIMA (never in mitosis gene a)-related expressed kinase 6
A_55_P2162592	0.000670715	up	1.17963	0.238337	1.17963	Lman2	Mus musculus lectin, mannose-binding 2 (Lman2), mRNA [NM_025828]	GGGCTCTTATGTGAACTTTTTTCTACTGGGATTGTAAAAACCAACGAACCTTATTTCTTA	GO:0005793|GO:0005794|GO:0009986|GO:0006890|GO:0015031|GO:0005537|GO:0005615|GO:0046872|GO:0050766|GO:0016020|GO:0005887|GO:0031072|GO:0006810|GO:0030246|GO:0016021|GO:0070062	lectin, mannose-binding 2
A_51_P313711	0.0369393	up	1.18578	0.245835	1.18578	Myh9	Mus musculus myosin, heavy polypeptide 9, non-muscle (Myh9), mRNA [NM_022410]	GCAGCTGTCACCACTACAGTAAGCTGGTTTACAGATGTTTCCACTGAGCGTCACAATAAA	GO:0005515|GO:0005516|GO:0031594|GO:0042641|GO:0008360|GO:0031032|GO:0015031|GO:0042803|GO:0016337|GO:0051015|GO:0000166|GO:0006509|GO:0005856|GO:0032506|GO:0005938|GO:0070062|GO:0008305|GO:0045296|GO:0031532|GO:0019904|GO:0005819|GO:0007520|GO:0001701|GO:0051693|GO:0043234|GO:0043534|GO:0043531|GO:0043495|GO:0005925|GO:0005826|GO:0005886|GO:0003723|GO:0006928|GO:0005634|GO:0016459|GO:0015629|GO:…	myosin, heavy polypeptide 9, non-muscle
A_55_P2105858	0.02316	up	1.19213	0.253543	1.19213	Atf5	Mus musculus activating transcription factor 5 (Atf5), transcript variant 1, mRNA [NM_030693]	TCTAGTGGAGGCTGATCCTCTAGGGGTTATGGGCACAAATAAAATGCAGATTTTCCTGTG	GO:0005515|GO:0010468|GO:0003700|GO:0008285|GO:0044212|GO:0005634|GO:0009791|GO:0021988|GO:0005829|GO:0005737|GO:0050768|GO:0035264|GO:0015631|GO:0045944|GO:0042127|GO:0031072|GO:0051726|GO:0045444|GO:0005856|GO:0019900|GO:0005667|GO:0021891|GO:0043066|GO:0005813|GO:0006355|GO:0000977|GO:0006357|GO:0046605|GO:0003677|GO:0006351|GO:0021930|GO:0048712|GO:0043565|GO:0003682|GO:0021889|GO:0007623|GO:…	activating transcription factor 5
A_51_P269216	0.0221564	up	1.19803	0.260666	1.19803	Atf5	Mus musculus activating transcription factor 5 (Atf5), transcript variant 1, mRNA [NM_030693]	ACAGGAAGGGGTGATTGTAGTTGGTAACTAGGGGTCATTTTAGCTCTGTGAGAGAATCAG	GO:0005515|GO:0010468|GO:0003700|GO:0008285|GO:0044212|GO:0005634|GO:0009791|GO:0021988|GO:0005829|GO:0005737|GO:0050768|GO:0035264|GO:0015631|GO:0045944|GO:0042127|GO:0031072|GO:0051726|GO:0045444|GO:0005856|GO:0019900|GO:0005667|GO:0021891|GO:0043066|GO:0005813|GO:0006355|GO:0000977|GO:0006357|GO:0046605|GO:0003677|GO:0006351|GO:0021930|GO:0048712|GO:0043565|GO:0003682|GO:0021889|GO:0007623|GO:…	activating transcription factor 5
A_52_P298394	0.0475004	up	1.19999	0.26302	1.19999	Lgi1	Mus musculus leucine-rich repeat LGI family, member 1 (Lgi1), mRNA [NM_020278]	TACCAATATGCAATTCTCGGAAGCGATTACTCCTTTACTCAAGTGTATAACTGGGATGCA	GO:0005515|GO:0030054|GO:0030307|GO:0007411|GO:0050806|GO:0045202|GO:0051260|GO:0005576|GO:0005615|GO:0031175	leucine-rich repeat LGI family, member 1
A_52_P195018	0.0092756	up	1.21288	0.278431	1.21288	Arap3	Mus musculus ArfGAP with RhoGAP domain, ankyrin repeat and PH domain 3 (Arap3), transcript variant 1, mRNA [NM_139206]	TTTGGAAGCTAGAGATGGGCATGATATCTAAATCTATGTTATTCCGCTTCCTATGTACTG	GO:0005515|GO:0030336|GO:0035021|GO:0005886|GO:0043325|GO:0035024|GO:0008360|GO:0005547|GO:0042995|GO:0001726|GO:0030027|GO:0007165|GO:0005737|GO:0016020|GO:0005856|GO:0005096	ArfGAP with RhoGAP domain, ankyrin repeat and PH domain 3
A_66_P120249	0.0449722	up	1.21419	0.279997	1.21419	Nr1h3	Mus musculus nuclear receptor subfamily 1, group H, member 3 (Nr1h3), transcript variant 1, mRNA [NM_013839]	AACGTTGTATACCATCTGAAGACCTTGTTGACCCAACCAAATAAACTAGCCAGGAGAGCC	GO:0005515|GO:2000189|GO:2000188|GO:0000790|GO:0003700|GO:0044212|GO:0032810|GO:0043031|GO:0003707|GO:0004879|GO:0044255|GO:0042632|GO:0046982|GO:0043277|GO:0000122|GO:0000978|GO:0043235|GO:0032270|GO:0048550|GO:0032570|GO:0032369|GO:0055092|GO:0008270|GO:0045893|GO:0045892|GO:0051006|GO:0034145|GO:0032376|GO:0090341|GO:0090188|GO:0070328|GO:0005634|GO:0010870|GO:0010875|GO:0046872|GO:0046965|GO:…	nuclear receptor subfamily 1, group H, member 3
A_52_P255782	0.0212107	up	1.22021	0.287124	1.22021	Slco2b1	Mus musculus solute carrier organic anion transporter family, member 2b1 (Slco2b1), transcript variant 2, mRNA [NM_175316]	ACTAATCAGTGCCAAGAATTTTGAAGTCACTTTCACCAAGACAAGTCTGTTAGCGGGTTT	GO:0005215|GO:0071718|GO:0005886|GO:0015347|GO:0043252|GO:0015125|GO:0016324|GO:0009925|GO:0016020|GO:0005887|GO:0015721|GO:0006810|GO:0015711|GO:0008514|GO:0016021|GO:0006811	solute carrier organic anion transporter family, member 2b1
A_51_P282667	0.00575941	up	1.22116	0.288247	1.22116	Hexa	Mus musculus hexosaminidase A (Hexa), mRNA [NM_010421]	GAGAGACTGTGGAGCAGTAACCTGACAACTAATATAGACTTTGCCTTTAAACGTTTGTCG	GO:0019915|GO:0007605|GO:0042582|GO:0060395|GO:0005764|GO:0004553|GO:0048667|GO:0016798|GO:0050884|GO:0007628|GO:0050885|GO:0007626|GO:0030203|GO:0070062|GO:0008375|GO:0004563|GO:0046982|GO:0005975|GO:0006689|GO:0042552|GO:0006024|GO:0019953|GO:0001501|GO:0016020|GO:0016787|GO:0008152|GO:0007040	hexosaminidase A
A_51_P498322	0.0102731	up	1.22245	0.289771	1.22245	Rasa1	Mus musculus RAS p21 protein activator 1 (Rasa1), mRNA [NM_145452]	AAGTAATAAACATCGCATGATCATGTTTTTAGATGAACTTGGGAATGTACCTGAACTTCC	GO:0005515|GO:0005886|GO:0048514|GO:0050731|GO:0048146|GO:0032403|GO:0005829|GO:0046580|GO:0005737|GO:0030833|GO:0036120|GO:0046326|GO:0019900|GO:0030971|GO:0031965|GO:0043066|GO:0042493|GO:0005102|GO:0031235|GO:0005161|GO:0043422|GO:0001726|GO:0044325|GO:0043547|GO:0007165|GO:0007162|GO:0051020|GO:0016020|GO:0071364|GO:0001934|GO:0001784|GO:0005096|GO:0001953|GO:0008134	RAS p21 protein activator 1
A_55_P1956973	0.00878917	up	1.22742	0.295634	1.22742	Tln1	Mus musculus talin 1 (Tln1), mRNA [NM_011602]	TACCTATGGGGCTTGAGGGTTGTAAACCCAAACAGGTCAGACTCCAATAAAGGTGATTCT	GO:0005515|GO:0030054|GO:0005886|GO:0042995|GO:0032403|GO:0033622|GO:0005737|GO:0051015|GO:0030274|GO:0007155|GO:0005856|GO:0007016|GO:0070062|GO:0045296|GO:0003779|GO:0001726|GO:0070527|GO:0005178|GO:0016020|GO:0007229|GO:0030866|GO:0017166|GO:0005200|GO:0001786|GO:0007044|GO:0035091|GO:0005925	talin 1
A_55_P2154416	0.0087108	up	1.22798	0.296287	1.22798	Car15	Mus musculus carbonic anhydrase 15 (Car15), mRNA [NM_030558]	GGTCCCTAGGTCCAGCAATGATTCTACAATAGTATTTCCCCAATAAATCGTGCATAGTGA	GO:0016020|GO:0005576|GO:0004089|GO:0046658|GO:0046872|GO:0016829	carbonic anhydrase 15
A_52_P190405	0.0127726	up	1.23419	0.303559	1.23419	Ifnar2	Mus musculus interferon (alpha and beta) receptor 2 (Ifnar2), transcript variant 1, mRNA [NM_010509]	GTCCTTAGAGACTTACTTCCAAAGACAAACTACTGTGTATCTCTTTATTTTGATGATGAC	GO:0005886|GO:0006357|GO:0019901|GO:0008283|GO:0035456|GO:0035455|GO:0005576|GO:0005615|GO:0051607|GO:0060337|GO:0004905|GO:0016020|GO:0005887|GO:0019962|GO:0016021	interferon (alpha and beta) receptor 2
A_55_P2029051	0.0441768	up	1.23504	0.304557	1.23504	Fgd3	FYVE, RhoGEF and PH domain containing 3 [Source:MGI Symbol;Acc:MGI:1353657] [ENSMUST00000110087]	CTGCTATTCACATTCAGGGTGGGTTTTCTCTTCTCAATTAAACTTTTCTGGAAACACCCT	GO:0005085|GO:0005737|GO:0035023|GO:0046847|GO:0005856|GO:0005089|GO:0046872	FYVE, RhoGEF and PH domain containing 3
A_52_P257919	0.0454328	up	1.23577	0.305412	1.23577	Soga1	Mus musculus suppressor of glucose, autophagy associated 1 (Soga1), mRNA [NM_001164663]	ATATTGGTTTGGTTTGATCTTTAGCATTTTACTTGGTAACTGGTTCTGTTTTCTTTGGGG	GO:0045721|GO:0008286|GO:0003674|GO:0010506|GO:0005576|GO:0005615|GO:0070062	suppressor of glucose, autophagy associated 1
A_66_P130629	0.00807759	up	1.23937	0.30961	1.23937	Mcm3	Mus musculus minichromosome maintenance complex component 3 (Mcm3), mRNA [NM_008563]	CCAAGAGTGGCTCAGGCAGATGACAAAGTTGGATTGGAGAAAGCTTTCTTTGCGATTAGA	GO:0042555|GO:0048471|GO:0005813|GO:0004386|GO:0005634|GO:0003677|GO:0005524|GO:0006260|GO:0005737|GO:0007049|GO:0016787|GO:0000166|GO:0016020|GO:0006270|GO:0005654|GO:0000784	minichromosome maintenance complex component 3
A_51_P197596	0.0177525	up	1.24555	0.316782	1.24555	Afap1l2	Mus musculus actin filament associated protein 1-like 2 (Afap1l2), transcript variant 3, mRNA [NM_146102]	GAGCATTTGGAACTAGTTACCTAACACTGGTTTCTGAAGGCTAAATGTTTTTACGCATAT	GO:0035591|GO:0017124|GO:0005886|GO:0045742|GO:0009966|GO:0032757|GO:0005829|GO:0007346|GO:0005737|GO:0006954|GO:0030296|GO:0032675|GO:0045893|GO:0042169	actin filament associated protein 1-like 2
A_65_P13192	0.0325793	up	1.24779	0.319381	1.24779	Rnf13	ring finger protein 13 [Source:MGI Symbol;Acc:MGI:1346341] [ENSMUST00000197783]	AATCGAACCCGTTAAATCACAGGAGATTGTTTGTTTTGTCATATGGGGAAAAATGTATCC	GO:0004842|GO:0016567|GO:0005634|GO:0005765|GO:0005764|GO:0046872|GO:0051865|GO:0043231|GO:0005829|GO:0005737|GO:0016020|GO:0031902|GO:0005654|GO:0016021|GO:0016740|GO:0005768	ring finger protein 13
A_30_P01030591	0.0384134	up	1.25262	0.324953	1.25262		lincRNA:chr5:22928221-22939127 reverse strand	TGACCCTTAGAGTTTTAGATGTGCGGTTCCCTTCATGTATACTTTACAGAAAACCAGCTA
A_55_P2118570	0.042324	up	1.25499	0.327671	1.25499	Cd37	Mus musculus CD37 antigen (Cd37), transcript variant 1, mRNA [NM_001290802]	TCTGTCTGCCACCTCCCACATGACACCTCAAATAAATCCCCTTTGGGTTTTTGGCTTTTT	GO:0050688|GO:0001772|GO:0008285|GO:0030886|GO:0016020|GO:0005887|GO:0002639|GO:0042832|GO:0002920|GO:0016021|GO:0007166|GO:0070062	CD37 antigen
A_55_P2002033	0.0177331	up	1.2571	0.330103	1.2571	Wdr89	Mus musculus WD repeat domain 89 (Wdr89), mRNA [NM_028203]	TTGGTTATACAGCATCAGACTGTTTAGTCGTTTGAAGAGCGTTTGCCTCCTCACTACGCT	GO:0008150|GO:0003674|GO:0005575	WD repeat domain 89
A_55_P2025078	0.0122641	up	1.2578	0.330901	1.2578	Csf1r	Mus musculus colony stimulating factor 1 receptor (Csf1r), mRNA [NM_001037859]	GTGCTCCTCTCCAAGCTGACTCGTCCTCATTAACTGTCAACATTAAACTAACAGCATTAA	GO:0005515|GO:0008360|GO:0019221|GO:2000147|GO:0031529|GO:0042803|GO:0043231|GO:2000249|GO:0046777|GO:0000166|GO:0016301|GO:0007411|GO:0070374|GO:0090197|GO:0030335|GO:0036006|GO:0042531|GO:0009986|GO:0019903|GO:0021879|GO:0046488|GO:0018108|GO:0045217|GO:0016310|GO:0019955|GO:0071345|GO:0045087|GO:0005654|GO:0002376|GO:0008284|GO:0008285|GO:0071902|GO:0005886|GO:0008283|GO:0061098|GO:0045124|GO:…	colony stimulating factor 1 receptor
A_55_P2302383	0.0242951	up	1.26183	0.335521	1.26183	3300002A11Rik		CTACCTCCTCGTGGCTTAAGCTTCTCTTTCGTTTTCTATTTCTAAGCCTTGATTTAAAGG	GO:0008150|GO:0003674|GO:0005575	RIKEN cDNA 3300002A11 gene
A_51_P195506	0.0295449	up	1.26255	0.336346	1.26255	Csf1	Mus musculus colony stimulating factor 1 (macrophage) (Csf1), transcript variant 1, mRNA [NM_007778]	TGTGGGGCTTACTTAGCCTTCTGGTTACAGACTATTTCCATGCTAGAAAATACATATTTT	GO:0005515|GO:0048471|GO:0008284|GO:0005886|GO:0008283|GO:0005157|GO:0046579|GO:0005615|GO:0042803|GO:0048873|GO:0006954|GO:0030278|GO:0045657|GO:0045860|GO:0042476|GO:0030225|GO:0040018|GO:0002158|GO:0070062|GO:0038145|GO:0030335|GO:0010744|GO:0030316|GO:0045672|GO:0060763|GO:0005576|GO:0045651|GO:0005125|GO:0010628|GO:0032270|GO:0003006|GO:0032946|GO:0001503|GO:0016020|GO:0045087|GO:0010759|GO:…	colony stimulating factor 1 (macrophage)
A_55_P1985025	0.028673	up	1.26453	0.338601	1.26453	Pard3	Mus musculus par-3 family cell polarity regulator (Pard3), transcript variant 4, mRNA [NM_001122850]	AGTACTTGCCTAGCATTTACAGCGCCCTGCTTCCAGATCCACAAAATTAGGTTAAGTAAG	GO:0090162|GO:0044319|GO:0005515|GO:0030054|GO:0005886|GO:0022011|GO:0030154|GO:0008289|GO:0043296|GO:0051642|GO:0005737|GO:0016337|GO:0032970|GO:0005913|GO:0070830|GO:0005912|GO:0005911|GO:0006612|GO:0005080|GO:0043025|GO:0005856|GO:0005938|GO:0031643|GO:0043220|GO:0003383|GO:0019903|GO:0005819|GO:0005547|GO:0045177|GO:0005546|GO:0000226|GO:0032266|GO:0044295|GO:0010801|GO:0043234|GO:0033269|GO:…	par-3 family cell polarity regulator
A_55_P1981964	0.0290549	up	1.27053	0.345426	1.27053	Tnfrsf13b	tumor necrosis factor receptor superfamily, member 13b [Source:MGI Symbol;Acc:MGI:1889411] [ENSMUST00000010286]	CCTGGAGAATATAGCCTGGCTCCATTTGCAATGTTCCCTTAAATTGTTTTTATTAGTATA	GO:0002250|GO:0001782|GO:0016020|GO:0005887|GO:0002244|GO:0030889|GO:0004872|GO:0016021|GO:0009897|GO:0007166|GO:0002376	tumor necrosis factor receptor superfamily, member 13b
A_55_P2721003	0.0418964	up	1.27123	0.346221	1.27123	Abr	active BCR-related gene [Source:MGI Symbol;Acc:MGI:107771] [ENSMUST00000137261]	GGTGTAAATTCTTTTCTCTGGGTGTTGTGCAGTCAGATGGCATAAAAAACTGTTTTGGGG	GO:0043314|GO:0030336|GO:0042472|GO:0030036|GO:0005886|GO:0035023|GO:0002692|GO:0005829|GO:0035556|GO:0005085|GO:0007165|GO:0050766|GO:0016020|GO:0060313|GO:0007420|GO:0050728|GO:0050885|GO:0043114|GO:0032496|GO:0005089|GO:0005096	active BCR-related gene
A_66_P117149	0.0125258	up	1.2762	0.35185	1.2762	Tcirg1	Mus musculus T cell, immune regulator 1, ATPase, H+ transporting, lysosomal V0 protein A3 (Tcirg1), transcript variant 3, mRNA [NM_001167784]	GTGACTAGCTACCCACTGCAATCCCTGCTTCTCCGAAGTGGGACAGGAATAAAGAGCTGG	GO:0005739|GO:0007039|GO:0016324|GO:0070072|GO:0015986|GO:0005886|GO:0046961|GO:0007035|GO:0016236|GO:0051117|GO:0005765|GO:0016471	T cell, immune regulator 1, ATPase, H+ transporting, lysosomal V0 protein A3
A_51_P309158	0.00543879	up	1.27863	0.354599	1.27863	Snx20	Mus musculus sorting nexin 20 (Snx20), mRNA [NM_027840]	TACCGCACAGAATGTGTTCAAGGCCAGCCTAAAAAGTTTGCTGAGACTGGCTCCAAATAA	GO:0005886|GO:0005546|GO:0005634|GO:0032266|GO:0015031|GO:0008289|GO:0005737|GO:0016020|GO:0031901|GO:0006810|GO:0005654|GO:0035091|GO:0005768	sorting nexin 20
A_55_P2011937	0.0331142	up	1.27925	0.355303	1.27925	Fignl1	Mus musculus fidgetin-like 1 (Fignl1), transcript variant 1, mRNA [NM_001163359]	CAACAGGGAGTAAACTACCGTAACCCGTGCTGGCTTGTAACTTGTTTTGTGGGCTTTTTT	GO:0043066|GO:0033687|GO:0005634|GO:2001243|GO:0000228|GO:0005524|GO:0071479|GO:0001649|GO:0010569|GO:0046872|GO:0005737|GO:0000166|GO:0016787|GO:0051726|GO:0016887|GO:0070062	fidgetin-like 1
A_51_P327796	0.00338556	up	1.28	0.356143	1.28	Itgb5	Mus musculus integrin beta 5 (Itgb5), transcript variant 2, mRNA [NM_010580]	GCCAGACAAGAAGGTATCCGGAAGAGTCTGTGTGTACAAAGCTAGCGCGCAGCCTGGCTT	GO:0090136|GO:0005515|GO:0008305|GO:0009986|GO:0043149|GO:0005102|GO:0043235|GO:0005178|GO:0007160|GO:0016020|GO:0007229|GO:0034684|GO:0004872|GO:0007179|GO:0016021|GO:0007155|GO:0031252|GO:0005925|GO:0070062	integrin beta 5
A_55_P2503970	0.0258383	up	1.28001	0.356151	1.28001	Elf4	Mus musculus E74-like factor 4 (ets domain transcription factor) (Elf4), mRNA [NM_019680]	AGCACCTAGCCACAGTGCCTGATACACAGTAGGTGCTCAATAAATGTTTATTGAAAGGCT	GO:0006355|GO:0003700|GO:0000981|GO:0005634|GO:0000978|GO:0001866|GO:0003677|GO:0030154|GO:0006351|GO:0043565|GO:0016604|GO:0001077|GO:0045944|GO:0045087|GO:0016605|GO:0001787|GO:0005654|GO:0045893	E74-like factor 4 (ets domain transcription factor)
A_51_P372992	0.0113417	up	1.28099	0.357263	1.28099	Vsir	Mus musculus V-set immunoregulatory receptor (Vsir), transcript variant 1, mRNA [NM_028732]	GATTCCACTCTGGGGATCTAGCTTTGTCTGGGCCAGTGAAGATCTCTATAATGGCATTAT	GO:2000562|GO:0048863|GO:0005515|GO:0030513|GO:0016020|GO:0005886|GO:2000738|GO:0002725|GO:0030509|GO:0016021|GO:0009897	V-set immunoregulatory receptor
A_55_P2723699	0.0281931	up	1.28441	0.36111	1.28441	Nfkb2	Mus musculus nuclear factor of kappa light polypeptide gene enhancer in B cells 2, p49/p100 (Nfkb2), transcript variant 1, mRNA [NM_019408]	AAATCTTATTTAAACCTCAAGCCCACATCTCGGTGGGTCAAATAAAGGGGAAGACCCCTC	GO:0005515|GO:0003700|GO:0000981|GO:0007249|GO:0005634|GO:0048536|GO:0048535|GO:0005829|GO:0005737|GO:0006954|GO:0030198|GO:0045944|GO:0002467|GO:0033257|GO:0034097|GO:0033256|GO:0006355|GO:0000977|GO:0002268|GO:0000122|GO:0000978|GO:0003677|GO:0006351|GO:0038061|GO:0007165|GO:0001077|GO:0003682|GO:0045087|GO:0048511	nuclear factor of kappa light polypeptide gene enhancer in B cells 2, p49/p100
A_55_P2503961	0.0175796	up	1.28837	0.365542	1.28837	Pmp22	Mus musculus peripheral myelin protein 22 (Pmp22), transcript variant 5, mRNA [NM_001302260]	TGTATATACGGTGTCCTTCTGATGCTAAGACTCCAGACCTTTCTTGTTTTTGCTTGCTTT	GO:0008219|GO:0008285|GO:0005886|GO:0042552|GO:0032060|GO:0030154|GO:0032288|GO:0007049|GO:0016020|GO:0043218|GO:0010977|GO:0007050|GO:0005923|GO:0016021	peripheral myelin protein 22
A_51_P136411	0.0369039	up	1.28894	0.366185	1.28894	Dgki	Mus musculus diacylglycerol kinase, iota (Dgki), transcript variant 1, mRNA [NM_001081206]	CTGTACCTCACGATTCTACTGTAACCACCCATCGATTTAGAAACTATGCTTTCGTCTCTT	GO:0048471|GO:0045202|GO:0005634|GO:0046579|GO:0007269|GO:0005829|GO:1900452|GO:0005737|GO:0043197|GO:0043025|GO:0004143|GO:0043679|GO:0017016|GO:0032045|GO:0048786|GO:0051966|GO:0060079|GO:0014069|GO:0060076|GO:0043087|GO:0008021|GO:0043234|GO:0097060|GO:0005654|GO:0046834|GO:0005095|GO:0046959	diacylglycerol kinase, iota
A_51_P237383	0.0161245	up	1.28974	0.367078	1.28974	Rnase4	Mus musculus ribonuclease, RNase A family 4 (Rnase4), transcript variant 1, mRNA [NM_021472]	TGCCTTATACTCACATATATCCAATATAACCCATGGTGTTAAGCGCATCCCATCCAAGGG	GO:0004518|GO:0004519|GO:0016787|GO:0005576|GO:0004540|GO:0003676|GO:0005615|GO:0070062|GO:0009267	ribonuclease, RNase A family 4
A_55_P2716491	0.00608137	up	1.29607	0.374143	1.29607	Ang6	Mus musculus angiogenin, ribonuclease A family, member 6 (Ang6), mRNA [NM_001011876]	TGTTATTGCCTGTGAAGATGCCTGGCCTGTCCACTTCGATGAGTCTTTTATCAGTCTGTA	GO:0004519|GO:0004540|GO:0005575	angiogenin, ribonuclease A family, member 6
A_52_P365011	0.00942395	up	1.30042	0.378976	1.30042	Fes	Mus musculus feline sarcoma oncogene (Fes), mRNA [NM_010194]	CCAACCTCACCAATCAGCAGACACGGGAGTTTGTAGAAAAGGGGCATCGTCTGCCTTGCC	GO:0005515|GO:0008017|GO:0030054|GO:0005886|GO:0007098|GO:0001578|GO:0008360|GO:2000145|GO:2000251|GO:0030155|GO:0030154|GO:0008289|GO:0005737|GO:0046777|GO:0045639|GO:0000166|GO:0006935|GO:0007173|GO:0016301|GO:0042127|GO:0015630|GO:0005856|GO:0007155|GO:0038083|GO:0034987|GO:0043304|GO:0031116|GO:0005794|GO:0005102|GO:0018108|GO:0031410|GO:0005524|GO:0031234|GO:0016310|GO:0004672|GO:0016477|GO:…	feline sarcoma oncogene
A_52_P515247	0.00867458	up	1.30049	0.379051	1.30049	Arhgdib	Mus musculus Rho, GDP dissociation inhibitor (GDI) beta (Arhgdib), transcript variant 1, mRNA [NM_007486]	AGCTCTCCTTTTGTGGGAGACACTGTAAACAACACCAAAGGAAAAGAATAAAATCGTTGT	GO:2000249|GO:0048365|GO:0005737|GO:0016020|GO:0035023|GO:0003924|GO:0005094|GO:0070062|GO:0005829|GO:0005096	Rho, GDP dissociation inhibitor (GDI) beta
A_51_P279163	0.00605013	up	1.30402	0.38297	1.30402	Plcg2	Mus musculus phospholipase C, gamma 2 (Plcg2), mRNA [NM_172285]	GTGCCTTTTGAACTTCCCTGTTCTCAGCCTCATTGAATAAAGACAACAGTTTCATGCCAA	GO:0050853|GO:0006629|GO:0005515|GO:0010468|GO:0050852|GO:0005886|GO:0007204|GO:0005829|GO:0035556|GO:0043069|GO:0004629|GO:0032237|GO:0032959|GO:0030183|GO:0032026|GO:0032496|GO:0033198|GO:0032481|GO:0004871|GO:0070062|GO:0008081|GO:0051209|GO:0006661|GO:0016042|GO:0007165|GO:0016020|GO:0016787|GO:0004435|GO:0002316|GO:0001784|GO:0009395|GO:0002092	phospholipase C, gamma 2
A_55_P2119957	0.0336444	up	1.30557	0.384684	1.30557	Mlxipl	Mus musculus MLX interacting protein-like (Mlxipl), mRNA [NM_021455]	GGCATCTTGCATGAATGTAGATGTGTGTGTGCGTATGTGGATTTTATAAAAAAGAAAATG	GO:0005515|GO:0071157|GO:0008284|GO:0003700|GO:0090324|GO:0005634|GO:0010255|GO:0005829|GO:0035538|GO:0046889|GO:0005737|GO:0033137|GO:0045944|GO:0046983|GO:0071333|GO:0045821|GO:0005667|GO:0006355|GO:0046982|GO:0006357|GO:0019901|GO:0045723|GO:0055089|GO:0000122|GO:0042593|GO:0000978|GO:0003677|GO:0006351|GO:0009749|GO:0043565|GO:0006110|GO:0001078|GO:0045893|GO:2000505|GO:0045892|GO:0008134	MLX interacting protein-like
A_52_P354520	0.00193457	up	1.31198	0.391747	1.31198	Edem1	Mus musculus ER degradation enhancer, mannosidase alpha-like 1 (Edem1), mRNA [NM_138677]	ACACAAATCTGGAACCAGATACATGTTTACAACTGAGGGCCATATCATATCTGTGGACAA	GO:0005515|GO:0006986|GO:0005783|GO:0004571|GO:0005509|GO:0030176|GO:0030433|GO:0051787|GO:0000139|GO:0016020|GO:0006491|GO:0016021|GO:0004559	ER degradation enhancer, mannosidase alpha-like 1
A_55_P2916048	0.016885	up	1.3166	0.396813	1.3166	Naglu	Mus musculus alpha-N-acetylglucosaminidase (Sanfilippo disease IIIB) (Naglu), mRNA [NM_013792]	TCCACTCCAGACTTGGGGCTTAAAGTACCATTTTCTGTTATCAATAAAGTGCTGAATCCC	GO:0045475|GO:0021680|GO:0004561|GO:0046548|GO:0060119|GO:0042474|GO:0007040|GO:0070062	alpha-N-acetylglucosaminidase (Sanfilippo disease IIIB)
A_55_P2266744	0.0380011	up	1.31773	0.398057	1.31773	B930095M22Rik		GCTAGACACACCCCCTACAGATAATATATCTGCTCCTTAAAACTAATCGGAGTATTTTTT		RIKEN cDNA B930095M22 gene
A_55_P2177712	0.00394387	up	1.3202	0.400758	1.3202	LOC102638515	PREDICTED: Mus musculus uncharacterized LOC102638515 (LOC102638515), mRNA [XM_006500545]	CTCTTGCCTAACTACATTCTGCACACAGGACAGCTCGAGAGCACACGTCTCATGTTTTAA		uncharacterized LOC102638515
A_55_P2042823	0.00566761	up	1.32446	0.405409	1.32446	Sh3bp2	Mus musculus SH3-domain binding protein 2 (Sh3bp2), transcript variant 2, mRNA [NM_001145859]	GCCAGAGACCTTGGCACTATCTGATTTCATTGCACTTTATGTTAGAAAATAAAGTTTCTT	GO:0005515|GO:0017124|GO:0001784	SH3-domain binding protein 2
A_55_P2796227	0.0438034	up	1.32557	0.406608	1.32557	Fhl4	Mus musculus four and a half LIM domains 4 (Fhl4), mRNA [NM_010214]	GATGTGAGAAACATAGGCAATAAACCTTCCACTGAGATGTTCCAGAAAATAAACATTATG	GO:0008150|GO:0003674|GO:0005575	four and a half LIM domains 4
A_52_P477836	0.00441496	up	1.3274	0.408598	1.3274	Capza2	capping protein (actin filament) muscle Z-line, alpha 2 [Source:MGI Symbol;Acc:MGI:106222] [ENSMUST00000156701]	GTGGAGGGTATATTACTCAGTATAGAAATGCCTGTTTGAAGAACCTTTTGAACCTCTCAA	GO:0005903|GO:0005515|GO:0008150|GO:0051016|GO:0016020|GO:0030863|GO:0008290|GO:0003779|GO:0070062|GO:0051693	capping protein (actin filament) muscle Z-line, alpha 2
A_55_P2809133	0.00703654	up	1.32927	0.410636	1.32927	Aldh1l2	Mus musculus aldehyde dehydrogenase 1 family, member L2 (Aldh1l2), mRNA [NM_153543]	GGTTACTCACATACACACATATATAAACACATACACAACATGTTTCAAGTTGGGTTGGAT	GO:0009058|GO:0004029|GO:0003824|GO:0005739|GO:0005737|GO:0016155|GO:0008152|GO:0016491|GO:0016742|GO:0006730|GO:0009258|GO:0055114|GO:0070062	aldehyde dehydrogenase 1 family, member L2
A_55_P2002103	0.00774892	up	1.33009	0.411526	1.33009	Arhgap45	Mus musculus Rho GTPase activating protein 45 (Arhgap45), transcript variant 1, mRNA [NM_001142701]	GTAAAGGAGCTTTCCACATGAACTCACAATTTTCTTGAAATAAACTTCTTAACCAACTGC	GO:0035556|GO:0007165|GO:0003674|GO:0005737|GO:0016020|GO:0005886|GO:0042995|GO:0046872|GO:0005096	Rho GTPase activating protein 45
A_51_P438821	0.00584099	up	1.33019	0.41163	1.33019	Pycard	Mus musculus PYD and CARD domain containing (Pycard), mRNA [NM_023258]	ACCTGCAAGGACTCCCTCCTCCAGGCCTTGAAGGAAATACATCCCTACTTGGTGATGGAC	GO:0005515|GO:0032755|GO:0046330|GO:0002218|GO:0002020|GO:0042803|GO:0042802|GO:0051607|GO:0030838|GO:0046983|GO:0043025|GO:0005523|GO:0032688|GO:0043124|GO:0032729|GO:0032760|GO:0010803|GO:0033209|GO:0043087|GO:0044325|GO:0043280|GO:0016505|GO:0042771|GO:0043234|GO:0043281|GO:0050870|GO:0045087|GO:0002230|GO:0017024|GO:0010506|GO:0002277|GO:0019899|GO:0002376|GO:0005138|GO:0032090|GO:0005783|GO:…	PYD and CARD domain containing
A_55_P2735140	0.0347311	up	1.33163	0.413195	1.33163	Limch1	LIM and calponin homology domains 1 [Source:MGI Symbol;Acc:MGI:1924819] [ENSMUST00000202048]	AACATATACTTTGCTGAGGAGCCTGTGCTCTGAGGCCAGTTCTGTTGACCATGTAAAAAA	GO:0008150|GO:0003674|GO:0031032|GO:0003779|GO:0005575|GO:0046872	LIM and calponin homology domains 1
A_66_P134786	0.00403727	up	1.33329	0.41499	1.33329	LOC102638515	PREDICTED: Mus musculus uncharacterized LOC102638515 (LOC102638515), mRNA [XM_006500545]	GGACAGCTCGAGAGCACACGTCTCATGTTTTAATGTCCTTTGTTATAATAAAATCTACGC		uncharacterized LOC102638515
A_55_P2722253	0.0153991	up	1.33815	0.420243	1.33815	Rbm25	RNA binding motif protein 25 [Source:MGI Symbol;Acc:MGI:1914289] [ENSMUST00000183242]	CTGGTGATTAGGTTTTGTAGTATAGCTATCTAGTATTTTCCTTGGTTAGCCCATTGATAT	GO:0008380|GO:0006397|GO:0005737|GO:0000381|GO:0003723|GO:0006915|GO:0005681|GO:0005634|GO:0003729|GO:0003676	RNA binding motif protein 25
A_55_P2831026	0.00794545	up	1.33819	0.420285	1.33819	Sash3	Mus musculus SAM and SH3 domain containing 3 (Sash3), transcript variant 1, mRNA [NM_001313749]	ACTTTCATAACTTCGAGTTTGGGCAAAGGAGTTGAATGTACATAAGGAGTAGCGGGGAGG	GO:0032729|GO:0032753|GO:0046622|GO:0032733|GO:0032760|GO:0051251|GO:0030890|GO:0032743|GO:0005634|GO:0002726|GO:0005737|GO:0048873|GO:0002639|GO:0043372|GO:0042102|GO:0002821	SAM and SH3 domain containing 3
A_51_P414396	0.0133331	up	1.33922	0.421393	1.33922	Mmrn2	Mus musculus multimerin 2 (Mmrn2), mRNA [NM_153127]	ACTGTTTCTCAGAAGGAATGTCTACAGTGATGGGTTTGCCATGCAGAAAGGTCCCAGATT	GO:0031012|GO:0030948|GO:0090051|GO:0005578|GO:0002042|GO:0005576|GO:0001525|GO:0005615|GO:0070062|GO:0005604	multimerin 2
A_66_P114333	0.0139004	up	1.33999	0.422225	1.33999	Tlr12	Mus musculus toll-like receptor 12 (Tlr12), mRNA [NM_205823]	CCGCGGGGTATGTGACATTCCCAAGATCTTCAAATCCTCAGTAAACTTGCTAAATTCATG	GO:0009617|GO:0007165|GO:0006954|GO:0016020|GO:0045087|GO:0042832|GO:0016021|GO:0002224|GO:0004888|GO:0002376	toll-like receptor 12
A_55_P1979330	0.00173937	up	1.34172	0.42408	1.34172	Dapp1	Mus musculus dual adaptor for phosphotyrosine and 3-phosphoinositides 1 (Dapp1), transcript variant 1, mRNA [NM_011932]	ATGGTCAGCACAACTAAACTTCAGGACTTGCTACAAGCACAAGGAAACAGCAGTGCATCA	GO:0005737|GO:0016020|GO:0005886|GO:0043325|GO:0005547|GO:0035091|GO:0030165	dual adaptor for phosphotyrosine and 3-phosphoinositides 1
A_55_P2746820	0.0365808	up	1.34409	0.426625	1.34409	Creb3l1	Mus musculus cAMP responsive element binding protein 3-like 1 (Creb3l1), mRNA [NM_011957]	ATTTGCCAAACTGCTCCTCCACCAGCTCAGCACATGCTTTAAGAAGGCAAAATTAAAAAA	GO:0006986|GO:0006355|GO:0070278|GO:0003700|GO:0044212|GO:0035497|GO:0005783|GO:0046332|GO:0030176|GO:0005634|GO:0007275|GO:0003677|GO:0001649|GO:0006351|GO:0030968|GO:0001077|GO:0030278|GO:0032967|GO:0016020|GO:0045944|GO:0003682|GO:0016021	cAMP responsive element binding protein 3-like 1
A_55_P2001920	0.00385436	up	1.34547	0.428105	1.34547	Flna	Mus musculus filamin, alpha (Flna), transcript variant 2, mRNA [NM_001290421]	CCACCTTCTAGTTCTCTTTCCCAGCCAAGAGGAATAAAATTTTGCTTCCGTTGTCCTGTG	GO:0044319|GO:0005802|GO:0005515|GO:0030018|GO:0031267|GO:0031523|GO:0015459|GO:0046332|GO:0042993|GO:0032403|GO:0042803|GO:0051015|GO:0005080|GO:0043025|GO:0042789|GO:0043123|GO:0005856|GO:0070062|GO:0030334|GO:0045296|GO:0034988|GO:0031532|GO:0045216|GO:0044325|GO:0032231|GO:0043234|GO:0060271|GO:0030030|GO:0071526|GO:0010977|GO:0005925|GO:0017160|GO:0008134|GO:0048471|GO:0030036|GO:0005886|GO:…	filamin, alpha
A_55_P2730966	0.030916	up	1.34681	0.429551	1.34681	Ganab	MMU92793 alpha glucosidase II, alpha subunit {Mus musculus} (exp=-1; wgp=0; cg=0), partial (13%) [TC1614925]	ACCCATTCATCTCTTTATGTGGTTTGTCCTTACTGCCTTATAGAATTTGTTAATCTTGAG	GO:0033919|GO:0005515|GO:0005794|GO:0005783|GO:0005975|GO:0003723|GO:0015926|GO:0003824|GO:0004553|GO:0031012|GO:0017177|GO:0016020|GO:0016787|GO:0006491|GO:0016798|GO:0008152|GO:0030246|GO:0070062	alpha glucosidase 2 alpha neutral subunit
A_55_P2499523	0.000896789	up	1.34701	0.429765	1.34701	Mcm3	Mus musculus minichromosome maintenance complex component 3 (Mcm3), mRNA [NM_008563]	TGATTTGAGCTGTGTTTCTGGGCACAGCTGTGTCCTGCGTTTGTTACTTGTGTTTTTACC	GO:0042555|GO:0048471|GO:0005813|GO:0004386|GO:0005634|GO:0003677|GO:0005524|GO:0006260|GO:0005737|GO:0007049|GO:0016787|GO:0000166|GO:0016020|GO:0006270|GO:0005654|GO:0000784	minichromosome maintenance complex component 3
A_55_P2805797	0.000351716	up	1.34961	0.432538	1.34961	Slc25a45	Mus musculus solute carrier family 25, member 45 (Slc25a45), mRNA [NM_134154]	TCAAGGCTGTACTTCTGTCCCTTGAACAGATACATGAAATAAAGTTTCATCTGATGCAGC	GO:0005739|GO:0016020|GO:0022857|GO:0006810|GO:0005743|GO:0016021|GO:0055085|GO:0006839	solute carrier family 25, member 45
A_51_P472249	0.0170309	up	1.34997	0.43293	1.34997	Slc7a7	Mus musculus solute carrier family 7 (cationic amino acid transporter, y+ system), member 7 (Slc7a7), transcript variant 1, mRNA [NM_011405]	CTCTTTCCTTTACAAGGGCCAACAATGCTCCAAACTTGTCTCCTTCAGAGGAACACAAAA	GO:0015297|GO:0016020|GO:0015171|GO:0005886|GO:0005887|GO:0006865|GO:0006810|GO:0015174|GO:0016021|GO:0015179|GO:0000821|GO:0003333	solute carrier family 7 (cationic amino acid transporter, y+ system), member 7
A_51_P277792	0.00532544	up	1.35156	0.434629	1.35156	Ctsh	Mus musculus cathepsin H (Ctsh), transcript variant 1, mRNA [NM_007801]	CCAGAGGAACCACACATTTAAAATGGCGTTGAACCAGTTTTCAGATATGAGCTTTGCTGA	GO:0030984|GO:0008284|GO:0004252|GO:0097208|GO:2001235|GO:0010813|GO:0010815|GO:0043621|GO:0070324|GO:0032403|GO:0005764|GO:0005615|GO:0043231|GO:0005829|GO:0031648|GO:0000932|GO:0051603|GO:0033619|GO:0006508|GO:0043129|GO:0032526|GO:0070371|GO:0030108|GO:0070062|GO:0043066|GO:0030335|GO:0001669|GO:0005930|GO:0008656|GO:0045766|GO:0001520|GO:0004197|GO:0010628|GO:0010952|GO:0016505|GO:0004175|GO:…	cathepsin H
A_52_P577748	0.0334397	up	1.35309	0.436261	1.35309	Lpxn	Mus musculus leupaxin (Lpxn), mRNA [NM_134152]	CTCTGCATTTTGCTTTTTAAGCGGAAGTGTATTTTTACTGACACATGTGATGAATAAAGC	GO:0003712|GO:0005515|GO:0033628|GO:0006355|GO:0030054|GO:0005886|GO:0050859|GO:0002102|GO:0005634|GO:0042995|GO:0046872|GO:0006351|GO:0005829|GO:0005737|GO:0007162|GO:0016607|GO:0016020|GO:0007155|GO:0005925	leupaxin
A_51_P324934	0.00109228	up	1.35369	0.436895	1.35369	Mcm3		AAGCTTTCTTTGCGATTAGACTAGTATGTATTGTTGACCTAAATATCCAAGACATTGATA	GO:0042555|GO:0048471|GO:0005813|GO:0004386|GO:0005634|GO:0003677|GO:0005524|GO:0006260|GO:0005737|GO:0007049|GO:0016787|GO:0000166|GO:0016020|GO:0006270|GO:0005654|GO:0000784	minichromosome maintenance complex component 3
A_51_P143190	0.0221232	up	1.35429	0.437534	1.35429	Lyl1	Mus musculus lymphoblastomic leukemia 1 (Lyl1), mRNA [NM_008535]	GAGGACCTACCCCATGAAGCCCAACTGGTTGCGCTTGATCCATGATCCTGTTAACCGCGA	GO:0006355|GO:0000977|GO:0000981|GO:0030183|GO:0046983|GO:0060216|GO:0005634|GO:0045893|GO:0003677|GO:0001955|GO:0006351	lymphoblastomic leukemia 1
A_55_P2039684	0.00149223	up	1.35532	0.438628	1.35532	Gpr34	Mus musculus G protein-coupled receptor 34 (Gpr34), mRNA [NM_011823]	GACTGAGTTGAAATGTCAGTGAACATGAGTATTACTTCAAAATCTTACATCACTTGATGC	GO:0007165|GO:0016020|GO:0007186|GO:0005886|GO:0045028|GO:0005887|GO:0004930|GO:0035589|GO:0016021|GO:0004871	G protein-coupled receptor 34
A_51_P354077	0.00823186	up	1.35742	0.440865	1.35742	Svil	Mus musculus supervillin (Svil), transcript variant 1, mRNA [NM_153153]	AAGTTCTGCTTCCGGTGCTAAAGCAAACAAAGACTTTGTATTCTTAGGGTGAACTCTGAA	GO:0030054|GO:0005886|GO:0003779|GO:0005634|GO:0042995|GO:0015629|GO:0005829|GO:0005737|GO:0051015|GO:0016020|GO:0007519|GO:0007010|GO:0043034|GO:0005856|GO:0005925	supervillin
A_51_P211491	0.000158793	up	1.35745	0.440902	1.35745	Gusb	Mus musculus glucuronidase, beta (Gusb), mRNA [NM_010368]	TTAGTTTTTTGGCCTTGGCTTTGTGAACTCTTGAAAGCCTGCTGTGTGAACATTCTCACT	GO:0004566|GO:0005783|GO:0005975|GO:0019904|GO:0005102|GO:0005615|GO:0005764|GO:0004553|GO:0043231|GO:0016020|GO:0016787|GO:0016798|GO:0008152|GO:0030246|GO:0070062	glucuronidase, beta
A_55_P2036567	0.037628	up	1.35821	0.441701	1.35821	Vav1	Mus musculus vav 1 oncogene (Vav1), transcript variant 1, mRNA [NM_011691]	TGATTTTCTCCAGTCCTCCACGAAAGGTGGGGCTTGAGGCAACTGATTCTAATAAAGTGA	GO:0005515|GO:0006909|GO:0035023|GO:0007264|GO:0072593|GO:0030593|GO:0046872|GO:0043087|GO:0045785|GO:0043547|GO:0035556|GO:0005085|GO:0042110|GO:0006955|GO:0007186|GO:0030217|GO:0005911|GO:0007229|GO:0045954|GO:0001784|GO:0005089|GO:0030676	vav 1 oncogene
A_66_P106113	0.0105476	up	1.36754	0.451586	1.36754	Rhoj	Mus musculus ras homolog family member J (Rhoj), mRNA [NM_023275]	AAGTTTGGCCAAAGATCATCCCACAAATGGTTCAGAAGATAGGGGGACTGCTCTTGCAAA	GO:0005515|GO:0030036|GO:0005886|GO:0007264|GO:0008360|GO:0003924|GO:0061299|GO:0007266|GO:0005525|GO:0005622|GO:0000166|GO:0016020|GO:0070062	ras homolog family member J
A_55_P2722741	0.00184155	up	1.37271	0.457025	1.37271		predicted gene 5398 [Source:MGI Symbol;Acc:MGI:3646383] [ENSMUST00000121933]	TTACTCTACTGGACTGTGAAAAAATTCTTGGGGCTCCCAGTGGGGGAATGATGGGTATTT
A_51_P109508	0.0171267	up	1.37665	0.461159	1.37665	Havcr2	Mus musculus hepatitis A virus cellular receptor 2 (Havcr2), mRNA [NM_134250]	CTAACAAAATCCATTAGAGATAACAGCTCTCATGCAGAAGGGAAAACTAATCTCAAATGT	GO:0005515|GO:0032753|GO:0030054|GO:0032715|GO:0043032|GO:0050830|GO:0032712|GO:0032815|GO:0001819|GO:0002519|GO:0042130|GO:0070374|GO:0032689|GO:0032687|GO:0045824|GO:0070062|GO:0032729|GO:0030886|GO:0009986|GO:0060135|GO:0032720|GO:0032722|GO:2000521|GO:0002838|GO:0045089|GO:0045087|GO:2001189|GO:0034162|GO:0002376|GO:0071656|GO:1900426|GO:1900425|GO:0032732|GO:0046872|GO:0006954|GO:0002281|GO:…	hepatitis A virus cellular receptor 2
A_51_P453111	0.00853405	up	1.37722	0.461764	1.37722	Hexb	Mus musculus hexosaminidase B (Hexb), mRNA [NM_010422]	TAGCTGCACAACCTCTCTATACTGGATACTGTAACTATGAGAATAAAATATAGAAGTGAC	GO:0048477|GO:0019915|GO:0007605|GO:0008360|GO:0042582|GO:0005764|GO:0005615|GO:0042803|GO:0004553|GO:0050905|GO:0007338|GO:0045944|GO:0016798|GO:0050885|GO:0007626|GO:0030203|GO:0070062|GO:0004563|GO:0008375|GO:0016231|GO:0009313|GO:0046982|GO:0006687|GO:0001669|GO:0005975|GO:0015929|GO:0042552|GO:0006689|GO:0006874|GO:0006044|GO:0008654|GO:0043615|GO:0031323|GO:0019953|GO:0001501|GO:0016787|GO:…	hexosaminidase B
A_52_P33221	0.0424741	up	1.37773	0.462298	1.37773	Apbb1ip	Mus musculus amyloid beta (A4) precursor protein-binding, family B, member 1 interacting protein (Apbb1ip), mRNA [NM_019456]	GACTGGACAAGAGACACAGAGAACAAAGTACTGTTTTTGGAGAAAGAGGAAAGATATGCT	GO:0005515|GO:0007165|GO:0005737|GO:0030054|GO:0016020|GO:0005886|GO:0042101|GO:0002291|GO:0042995|GO:0005856|GO:0045785|GO:0005829	amyloid beta (A4) precursor protein-binding, family B, member 1 interacting protein
A_55_P1966194	0.00748553	up	1.37878	0.463388	1.37878	Plek	Mus musculus pleckstrin (Plek), mRNA [NM_019549]	GGAAAGTTCAATCTATATTCCCAAGCCATAGTCACTCATATTTTGCTCTAGAATAAACTC	GO:0060305|GO:0033625|GO:0031529|GO:0042803|GO:0006904|GO:0035556|GO:0005737|GO:0010925|GO:0070493|GO:0030836|GO:0032233|GO:0010572|GO:0005080|GO:0010920|GO:0045744|GO:0031532|GO:0043325|GO:0046488|GO:0032587|GO:0070528|GO:0070527|GO:0070560|GO:0030845|GO:0016020|GO:0030866|GO:0007229|GO:0030030	pleckstrin
A_51_P331279	0.000946708	up	1.37899	0.46361	1.37899	Arpc1b	Mus musculus actin related protein 2/3 complex, subunit 1B (Arpc1b), mRNA [NM_023142]	GAGGCTAAGGGCTGCTTTGCTAAATGTTTCTAGGATGCAGTACACTGCTACAAAGGAAGA	GO:0034314|GO:0005737|GO:0051015|GO:0030833|GO:0005885|GO:0005200|GO:0003779|GO:0015629|GO:0005856|GO:0032403|GO:0005925|GO:0070062	actin related protein 2/3 complex, subunit 1B
A_55_P2066230	0.033949	up	1.37933	0.463964	1.37933	Hck	Mus musculus hemopoietic cell kinase (Hck), transcript variant 1, mRNA [NM_001172117]	GCCTGGAATGACTGAATTCAATCTATAGCTGTGATTTAAGTGGAAACTGTTAGAATAGTA	GO:0005515|GO:0006909|GO:0008284|GO:0071801|GO:0030054|GO:0005886|GO:0050830|GO:0008360|GO:0005884|GO:2000251|GO:0005634|GO:0042995|GO:0006887|GO:0005764|GO:0030154|GO:0050764|GO:0051090|GO:0005737|GO:0046777|GO:0006954|GO:0000166|GO:0016301|GO:0042127|GO:0005856|GO:0038083|GO:0043066|GO:0005794|GO:0005102|GO:0018108|GO:0031410|GO:0005524|GO:0031234|GO:0016310|GO:0004672|GO:0016477|GO:0016020|GO:…	hemopoietic cell kinase
A_52_P507382	0.0297115	up	1.38019	0.464865	1.38019	Unc93b1	Mus musculus unc-93 homolog B1 (C. elegans) (Unc93b1), transcript variant 1, mRNA [NM_019449]	AGCCTGGGGTCACCTGGAACTTCCTCCAAGGAGATAAGGGTCACTCTCCGAAACCCCTAT	GO:0034154|GO:0005515|GO:0005783|GO:2001184|GO:0031410|GO:0032009|GO:0002224|GO:0005764|GO:0006886|GO:0035325|GO:0002250|GO:0019886|GO:0000902|GO:0051607|GO:0016020|GO:0019882|GO:2000778|GO:0045087|GO:0008565|GO:0016021|GO:0034138|GO:0034162|GO:0002376|GO:0005768	unc-93 homolog B1 (C. elegans)
A_55_P1971951	0.0162862	up	1.3804	0.465082	1.3804	Cd86	Mus musculus CD86 antigen (Cd86), mRNA [NM_019388]	CTGGCCAGTTACCAACATGTTCTGTACAGAGTGGATTTCAATAAAGTTTTCTTGAATTTT	GO:0005886|GO:0009986|GO:0005102|GO:0002224|GO:0043231|GO:0002250|GO:0042113|GO:0042104|GO:0051607|GO:0071222|GO:0016020|GO:0002668|GO:0042102|GO:0016021|GO:0034138|GO:0009897|GO:0070062|GO:0002376	CD86 antigen
A_52_P56751	0.0100713	up	1.38099	0.465702	1.38099	Lcp1	Mus musculus lymphocyte cytosolic protein 1 (Lcp1), transcript variant 2, mRNA [NM_008879]	TTTGAATAGCTCCCACTAGATAAGCAATTTCCACGAGAACCTACCAAAAGCTAAAAAGCC	GO:0005515|GO:0071803|GO:0030054|GO:0005886|GO:0005884|GO:0002102|GO:0042995|GO:0010737|GO:0030175|GO:0015629|GO:0032432|GO:0005615|GO:0046872|GO:0042802|GO:0005829|GO:0005737|GO:0051015|GO:0022617|GO:0033157|GO:0051764|GO:0005856|GO:0051017|GO:0002286|GO:0070062|GO:0001725|GO:0005509|GO:0009611|GO:0003779|GO:0001891|GO:0001726|GO:0051020|GO:0016020|GO:0016477|GO:0051639|GO:0005925	lymphocyte cytosolic protein 1
A_51_P121891	0.0227554	up	1.38131	0.466037	1.38131	Rac2	Mus musculus RAS-related C3 botulinum substrate 2 (Rac2), mRNA [NM_009008]	TCAGAAAAGCACAGAACAAATCTACTTCAGTAAATCTCTCATCTGCCCAGCCAAGTGAGG	GO:0008284|GO:0030036|GO:0007264|GO:0005884|GO:0010810|GO:0045453|GO:0003924|GO:0060753|GO:0060263|GO:0005635|GO:0005829|GO:0005622|GO:0019887|GO:0010592|GO:0005737|GO:0006935|GO:0000166|GO:0042129|GO:0007015|GO:0070062|GO:0043304|GO:0005525|GO:0030027|GO:0071593|GO:0007186|GO:0016020|GO:0030031|GO:0090023|GO:0005925	RAS-related C3 botulinum substrate 2
A_55_P2166555	0.00700376	up	1.38655	0.471495	1.38655		predicted pseudogene 5637 [Source:MGI Symbol;Acc:MGI:3648120] [ENSMUST00000153890]	TCAACCAAATCTCGGTGCTCATCGGGGGCAAGGCCAAGTGCTCACAGTTCTGCACTACAG
A_51_P451032	0.0168792	up	1.38876	0.473794	1.38876	Anxa3	Mus musculus annexin A3 (Anxa3), mRNA [NM_013470]	CTAGAATTAAAGACCTACTAATGATTTTCTGTTTGGCTTAGGAAGTTGGAATCTGTGTAG	GO:0006909|GO:0030424|GO:0004859|GO:0051054|GO:0005886|GO:0043312|GO:0005509|GO:0042581|GO:0019834|GO:0045766|GO:0030425|GO:0005829|GO:0005544|GO:0010595|GO:0051091|GO:0005737|GO:0016020|GO:0043025|GO:0030670|GO:0042742|GO:0070062|GO:0048306	annexin A3
A_52_P627357	0.0113106	up	1.39425	0.479484	1.39425	Elk3	Mus musculus ELK3, member of ETS oncogene family (Elk3), transcript variant 1, mRNA [NM_013508]	GTAAGAACTGCCTTAGGACCTCTTCGGAACTGAAATCCAGTAATGTCCAAGTGATGGGTT	GO:0006355|GO:0003700|GO:0006357|GO:0000981|GO:0003714|GO:0005634|GO:0032422|GO:0001525|GO:0000978|GO:0003677|GO:0030154|GO:0006351|GO:0043565|GO:0005739|GO:0001077|GO:0005737|GO:0045944|GO:0042060|GO:0005654|GO:0045893|GO:0045892	ELK3, member of ETS oncogene family
A_55_P2056325	0.00860309	up	1.3961	0.481399	1.3961	Anxa3	Mus musculus annexin A3 (Anxa3), mRNA [NM_013470]	GGATGACATTAGCTCTGAGACGTCTGGAGACTTCCGGAAAGCTCTGCTGACTCTGGCAGA	GO:0006909|GO:0030424|GO:0004859|GO:0051054|GO:0005886|GO:0043312|GO:0005509|GO:0042581|GO:0019834|GO:0045766|GO:0030425|GO:0005829|GO:0005544|GO:0010595|GO:0051091|GO:0005737|GO:0016020|GO:0043025|GO:0030670|GO:0042742|GO:0070062|GO:0048306	annexin A3
A_52_P408757	0.00725715	up	1.40498	0.490551	1.40498	Fcgr3	Mus musculus Fc receptor, IgG, low affinity III (Fcgr3), mRNA [NM_010188]	CTACAAAAGTAATTTCTCTATCCCAAAAGCCAACCACAGTCACAGTGGGGACTACTACTG	GO:0001812|GO:0045576|GO:0001820|GO:0005886|GO:0009986|GO:0042535|GO:0030593|GO:0042590|GO:0006910|GO:0006911|GO:0001805|GO:0050766|GO:0016020|GO:0019864|GO:0050776|GO:0001798|GO:0016021|GO:0019770|GO:0001788|GO:0007166|GO:0009897|GO:0070062	Fc receptor, IgG, low affinity III
A_51_P328613	0.00305287	up	1.41366	0.499439	1.41366	Fcgr3	FCGR3_MOUSE (P08508) Low affinity immunoglobulin gamma Fc region receptor III precursor (IgG Fc receptor III) (Fc-gamma RIII) (FcRIII), complete [TC1581981]	TTACAAGCAGGCCGGGATGTTTGGTTCTTCAATCACAACGACTTAGGATCACCAGTTCAA	GO:0001812|GO:0045576|GO:0001820|GO:0005886|GO:0009986|GO:0042535|GO:0030593|GO:0042590|GO:0006910|GO:0006911|GO:0001805|GO:0050766|GO:0016020|GO:0019864|GO:0050776|GO:0001798|GO:0016021|GO:0019770|GO:0001788|GO:0007166|GO:0009897|GO:0070062	Fc receptor, IgG, low affinity III
A_52_P635338	0.000227115	up	1.41371	0.499485	1.41371	Fes	Mus musculus feline sarcoma oncogene (Fes), mRNA [NM_010194]	TTCTTCCTGCCCAAATTCCTCTCTTAGGCAGAAAAATAAAACAAGTTGTGTTCATCGGGA	GO:0005515|GO:0008017|GO:0030054|GO:0005886|GO:0007098|GO:0001578|GO:0008360|GO:2000145|GO:2000251|GO:0030155|GO:0030154|GO:0008289|GO:0005737|GO:0046777|GO:0045639|GO:0000166|GO:0006935|GO:0007173|GO:0016301|GO:0042127|GO:0015630|GO:0005856|GO:0007155|GO:0038083|GO:0034987|GO:0043304|GO:0031116|GO:0005794|GO:0005102|GO:0018108|GO:0031410|GO:0005524|GO:0031234|GO:0016310|GO:0004672|GO:0016477|GO:…	feline sarcoma oncogene
A_55_P2909739	0.0168997	up	1.41373	0.499511	1.41373	Tgfbr2	Mus musculus transforming growth factor, beta receptor II (Tgfbr2), transcript variant 1, mRNA [NM_009371]	CGTCATTCCTCAAAGTGTTGACTCTTGTTCACTACTTTACATAAAGGGAAGTTTTATTCT	GO:0010468|GO:0005515|GO:0003417|GO:0003181|GO:0003186|GO:0030154|GO:0002663|GO:0007224|GO:0001947|GO:0007507|GO:0018105|GO:0004702|GO:0000166|GO:0007219|GO:0016301|GO:0042127|GO:0018107|GO:0007178|GO:0009887|GO:0007179|GO:0003274|GO:0009986|GO:0031435|GO:0001701|GO:0006898|GO:0043235|GO:0002666|GO:0007182|GO:0016310|GO:0005887|GO:0007420|GO:0045121|GO:0040008|GO:0009897|GO:0003430|GO:0007369|GO:…	transforming growth factor, beta receptor II
A_52_P231075	0.00323842	up	1.41543	0.50124	1.41543	Fcrls	Mus musculus Fc receptor-like S, scavenger receptor (Fcrls), mRNA [NM_030707]	GAAGCTCTGCCTGTGCTCATTCAGGTAGCCCTGTGCAATGGCACAGAAAAGACCCTGGCT		Fc receptor-like S, scavenger receptor
A_51_P384629	0.000976721	up	1.41891	0.504779	1.41891	Ctsd	Mus musculus cathepsin D (Ctsd), mRNA [NM_009983]	GAAGGAGCAAGAGGACAGAAGCAAAACTATGAACCTGGGGGGTTACCTAGGGCTTGACCC	GO:0042277|GO:0005576|GO:0005615|GO:0005764|GO:0005739|GO:0031012|GO:0030163|GO:0060441|GO:0004175|GO:0016787|GO:0006508|GO:0045121|GO:0008233|GO:0004190|GO:0000045|GO:0070062	cathepsin D
A_51_P357341	0.0133986	up	1.42423	0.510185	1.42423	Clic1	Mus musculus chloride intracellular channel 1 (Clic1), mRNA [NM_033444]	GATAGTGGACAAGGGTAAGATTTTTATTTTGGGATGGGGTGGGTAGGACAACGCATTTCA	GO:0006821|GO:0048471|GO:0045296|GO:0005244|GO:0005886|GO:0051881|GO:0034707|GO:0072562|GO:0005634|GO:0005635|GO:0031982|GO:0005254|GO:0005615|GO:0070527|GO:0045669|GO:0005739|GO:0005737|GO:0016020|GO:0051726|GO:0006810|GO:0034765|GO:0016021|GO:0070062|GO:0006811	chloride intracellular channel 1
A_51_P275976	0.0291832	up	1.4243	0.510254	1.4243	Dok1	Mus musculus docking protein 1 (Dok1), transcript variant 1, mRNA [NM_010070]	TGAGACAGTTGCTGATAGGAGGTCCAATGGGGTGGTGGCACTGAAAAAGAAACCGTAGGG	GO:0035556|GO:0005622|GO:0005515|GO:0005737|GO:0000165|GO:0005158|GO:0007265|GO:0005634|GO:0005057|GO:0007169|GO:0005829	docking protein 1
A_51_P400543	0.0125742	up	1.4299	0.515918	1.4299	Aif1	Mus musculus allograft inflammatory factor 1 (Aif1), mRNA [NM_019467]	GAGCTTCTGATGACAGCAGCATGGAAAAAAGAAACAGTCGTGAGCCAGAGTCAGACTAAA	GO:0005515|GO:0048471|GO:1900087|GO:0005886|GO:0005884|GO:0005634|GO:0042995|GO:0071673|GO:0071672|GO:0046872|GO:0045429|GO:0005829|GO:0005737|GO:0051015|GO:0042102|GO:0030041|GO:0097178|GO:0043204|GO:0005856|GO:0051017|GO:0001774|GO:2000406|GO:0043066|GO:0014739|GO:0030335|GO:0005509|GO:0048662|GO:0003779|GO:0001891|GO:0032587|GO:0048661|GO:0001726|GO:0006911|GO:0030027|GO:0016601|GO:0016020|GO:…	allograft inflammatory factor 1
A_55_P2097828	0.00233385	up	1.43214	0.518169	1.43214	Gmfg	Mus musculus glia maturation factor, gamma (Gmfg), transcript variant 1, mRNA [NM_022024]	CCTTTGAGCCAGGGATTTGGAATCCTTACTTCTGAAGGCTCAGATTGATAGGATATGAAC	GO:0005622|GO:2000249|GO:0034316|GO:0071933|GO:0003779|GO:0071846|GO:0008083	glia maturation factor, gamma
A_66_P127452	0.039601	up	1.43385	0.519897	1.43385	Hk3	Mus musculus hexokinase 3 (Hk3), transcript variant 1, mRNA [NM_001033245]	TCCCCTTATAGCCGTCTGCCCACACCTAATGGCTTTGCAAGAGAAGCGACACTCCGGTTA	GO:0001678|GO:0005975|GO:0042562|GO:0004396|GO:0003824|GO:0005524|GO:0005536|GO:0006096|GO:0005829|GO:0005739|GO:0043234|GO:0016310|GO:0004340|GO:0008865|GO:0000166|GO:0016301|GO:0008152|GO:0016773|GO:0046835|GO:0019899|GO:0019158|GO:0016740	hexokinase 3
A_51_P253803	0.000374171	up	1.4356	0.521651	1.4356	Mki67	Mus musculus antigen identified by monoclonal antibody Ki 67 (Mki67), mRNA [NM_001081117]	ATACTACTGCTACTGCCTGAGTTTAAGGAAGGAAGCTTTGAGCTTTCCTGGTCATACTCT	GO:0000793|GO:0051321|GO:0007088|GO:0072574|GO:0008283|GO:0005694|GO:0003723|GO:0051983|GO:0005730|GO:0005634|GO:0008022|GO:0003677|GO:0005524|GO:0016604|GO:0005737|GO:0007049|GO:0016020|GO:0000166|GO:0000775	antigen identified by monoclonal antibody Ki 67
A_51_P360492	0.0279917	up	1.4436	0.52967	1.4436	Mcm6	Mus musculus minichromosome maintenance complex component 6 (Mcm6), transcript variant 1, mRNA [NM_008567]	CTGTGGAAATTGCTTTCTTCTGTTCCCAGCCACTGCTTTTACCCATGAAAATAAAACAAC	GO:0005515|GO:0042555|GO:0004386|GO:0005634|GO:0003677|GO:0005524|GO:0003678|GO:0042802|GO:0006260|GO:0007049|GO:0004003|GO:0016787|GO:0000166|GO:0003697|GO:0006270|GO:0006268|GO:0005654|GO:0000784	minichromosome maintenance complex component 6
A_51_P312336	0.0431239	up	1.44537	0.531439	1.44537	Slc14a1	Mus musculus solute carrier family 14 (urea transporter), member 1 (Slc14a1), transcript variant 2, mRNA [NM_028122]	TAAGAAACGTTAGTTAGCTTTTTGTTCCAAGCTGACCGAGCTGTGGGAAGAACTTTGTTG	GO:0005886|GO:0005730|GO:0015840|GO:0043231|GO:0016020|GO:0005887|GO:0005372|GO:0006810|GO:0015265|GO:0015204|GO:0006833|GO:0016021|GO:0071918	solute carrier family 14 (urea transporter), member 1
A_51_P377452	0.00364045	up	1.45298	0.539018	1.45298	Ncf4	Mus musculus neutrophil cytosolic factor 4 (Ncf4), mRNA [NM_008677]	TGATGTAAGATGCAAACCTCCTGGCCCAGAGTGCCTACTGGACAGGATTCTATTAAGTTT	GO:0045730|GO:0005515|GO:0005802|GO:0006909|GO:0032266|GO:0005829|GO:0008289|GO:0005086|GO:0005737|GO:0016020|GO:0016176|GO:0043020|GO:0035091|GO:0016192|GO:0010008|GO:0005768	neutrophil cytosolic factor 4
A_55_P2113210	0.000820832	up	1.45564	0.541649	1.45564	Cyth4	Mus musculus cytohesin 4 (Cyth4), mRNA [NM_028195]	TCTTTCCTGTTGTAACACTCAGGAGCAAGAATAAAAGCTCATGACGTCGCTCGTAGACTG	GO:0005085|GO:0005086|GO:0016020|GO:0005886|GO:0032012|GO:0008289	cytohesin 4
A_55_P2069306	0.00988573	up	1.45811	0.544099	1.45811	Ptpn18	Mus musculus protein tyrosine phosphatase, non-receptor type 18 (Ptpn18), mRNA [NM_011206]	CAGTGTGTTATGTATGAGTGGGACTTGTGGGCCTGATTCAAAATAAAAGTTTCTCAGGGC	GO:0005515|GO:0016791|GO:0005737|GO:0006470|GO:0016787|GO:0016311|GO:0005634|GO:0004721|GO:0004725|GO:0004726	protein tyrosine phosphatase, non-receptor type 18
A_66_P111502	0.00232071	up	1.45886	0.544838	1.45886	Cyba	Mus musculus cytochrome b-245, alpha polypeptide (Cyba), transcript variant 2, mRNA [NM_001301284]	ACGTTTCACACAGTGGTATTTCGGCGCCTACTCTATCGCTGCAGGTGTGCTCATCTGTCT	GO:0045730|GO:0032755|GO:0005515|GO:0017124|GO:0005886|GO:1900426|GO:0030307|GO:0051279|GO:0006801|GO:0005634|GO:0050665|GO:0046872|GO:0030425|GO:0070257|GO:0005739|GO:0050766|GO:0005737|GO:0016324|GO:0006954|GO:0016175|GO:0043025|GO:0006810|GO:0034137|GO:0032930|GO:0033864|GO:0042554|GO:0001725|GO:0005794|GO:0046982|GO:0032760|GO:0071310|GO:0072593|GO:0009055|GO:0097038|GO:0048661|GO:0014895|GO:…	cytochrome b-245, alpha polypeptide
A_65_P01731	0.0275539	up	1.45929	0.54527	1.45929			ATTAACACAAAATGAATCAAGACGTGAACTGCTGTAAACATAGCATAGAGCAAAGTATCC
A_55_P2151986	0.000557247	up	1.46553	0.551424	1.46553	Gngt2	Mus musculus guanine nucleotide binding protein (G protein), gamma transducing activity polypeptide 2 (Gngt2), transcript variant 3, mRNA [NM_001284393]	GTGTACTGGGATACCTAAGGACCAATGTTTTCTTCCTCTTAGACACAAATAAAGATGCTG	GO:0007165|GO:0016020|GO:0007186|GO:0005886|GO:0005834|GO:0004871	guanine nucleotide binding protein (G protein), gamma transducing activity polypeptide 2
A_66_P134497	0.0139942	up	1.46622	0.552104	1.46622	Aim2	Mus musculus absent in melanoma 2 (Aim2), mRNA [NM_001013779]	CGTCTGCAGTGACCAAGGCCATTAATATTTTCCAGAAGTTGAATTATATGCATATTGCAA	GO:0005515|GO:2001056|GO:0035458|GO:0032731|GO:0005634|GO:0002218|GO:0005829|GO:0042802|GO:0005739|GO:0005737|GO:0006954|GO:0003690|GO:0051092|GO:0050718|GO:0032461|GO:0050702|GO:0006915|GO:0032088|GO:0003677|GO:0035690|GO:0033209|GO:0070269|GO:0002230|GO:0045087|GO:0005654|GO:0097169|GO:0002376	absent in melanoma 2
A_55_P2130970	0.0332971	up	1.46872	0.554561	1.46872	Parp10	Mus musculus poly (ADP-ribose) polymerase family, member 10 (Parp10), transcript variant 2, mRNA [NM_001163576]	CTTGGTTGGACCGCGCCCTAGAGGGGTTCTCTGTCTTTGAATAAACCTGTACTTGAAACC	GO:0010847|GO:0005730|GO:0048147|GO:0005634|GO:0032088|GO:0003950|GO:0005829|GO:0043231|GO:0070213|GO:0006471|GO:0070212|GO:0005737|GO:0010629|GO:0033159|GO:1900045|GO:0070530|GO:0045071	poly (ADP-ribose) polymerase family, member 10
A_51_P503797	0.0025541	up	1.47202	0.557792	1.47202	Lair1	Mus musculus leukocyte-associated Ig-like receptor 1 (Lair1), transcript variant b, mRNA [NM_178611]	ACAGACTGTAAGGACTCAAACTCTGTTTTCATTGTTATCCAAAGATGAGTGGAGAAATGA	GO:0016020|GO:0005886|GO:0016021|GO:0070062	leukocyte-associated Ig-like receptor 1
A_51_P185660	0.0103278	up	1.47963	0.565241	1.47963	Ccl9	Mus musculus chemokine (C-C motif) ligand 9 (Ccl9), mRNA [NM_011338]	CAACTAGGATGAAATAAATTCTGCCTTAGCCCAGTAGTATGTCTGTGTTTGTAAGGACCC	GO:0008009|GO:0070098|GO:0048020|GO:0030593|GO:0005576|GO:0005125|GO:0005615|GO:0045662|GO:0002548|GO:0043547|GO:0006955|GO:0006954|GO:0071346|GO:0006935|GO:0007186|GO:0071356|GO:0071347|GO:0048247|GO:0070374	chemokine (C-C motif) ligand 9
A_55_P2806229	0.00467005	up	1.48807	0.573438	1.48807	Ncf2	Mus musculus neutrophil cytosolic factor 2 (Ncf2), mRNA [NM_010877]	ACCCAGTTTGGAAATGTGGCCTAACTTACCATTTCCCTATTAAAATTGAACCTGTCACAC	GO:0045730|GO:0042554|GO:0005515|GO:0006909|GO:0014070|GO:0001669|GO:0006801|GO:0005730|GO:0045777|GO:0008022|GO:0032870|GO:0005829|GO:0009749|GO:0048365|GO:0005737|GO:0043525|GO:0006742|GO:0016176|GO:0016020|GO:0016175|GO:0032496|GO:0043020	neutrophil cytosolic factor 2
A_55_P2508653	0.0257121	up	1.4918	0.577056	1.4918	Gm20743	Mus musculus predicted gene, 20743 (Gm20743), long non-coding RNA [NR_040303]	TTGCTGTCAAATTTCAGAGATGTAAAACTGTGGGAGTTTCTTCATAGAGCTGAGATTTAT		predicted gene, 20743
A_51_P484020	0.00345134	up	1.4931	0.578307	1.4931	Cd300c2	Mus musculus CD300C molecule 2 (Cd300c2), mRNA [NM_134158]	TCCCTAAACACAGCTCCTCTGGTGGCTGAGGACAGCCAGTAAATACATATTTCTTGAGAA	GO:0005515|GO:0016020|GO:0005886|GO:0050715|GO:0016021|GO:0002376	CD300C molecule 2
A_51_P423981	0.00732966	up	1.49603	0.581142	1.49603	Ctss	Mus musculus cathepsin S (Ctss), transcript variant 2, mRNA [NM_021281]	TTGCCTGCAATATCCAGAGGAACCAAGTGTGTCGTGATCAATGTGTAGTTACTGTACTAA	GO:0045453|GO:0048002|GO:0010447|GO:0005518|GO:2001259|GO:0005764|GO:0005615|GO:0043231|GO:0006955|GO:0016485|GO:0019882|GO:0051603|GO:0030574|GO:0006508|GO:0001968|GO:0034769|GO:0009986|GO:0043394|GO:0004197|GO:0016020|GO:0016787|GO:0043236|GO:0050729|GO:0008233|GO:0008234|GO:0051930	cathepsin S
A_51_P256202	0.000633553	up	1.50279	0.587644	1.50279	Ctsz	Mus musculus cathepsin Z (Ctsz), mRNA [NM_022325]	ACAGTGCTTGTGGACATGAGGACCAGAGTGTGGACTGCATCCCGAGAGGAGACGGTAAAG	GO:0032091|GO:2000179|GO:0009986|GO:0005783|GO:0031410|GO:0005615|GO:0005764|GO:0043231|GO:0030426|GO:0004197|GO:0060441|GO:0043525|GO:0016787|GO:0051603|GO:0004180|GO:0006508|GO:0010977|GO:0008233|GO:0010757|GO:0008234|GO:0070062	cathepsin Z
A_55_P1955015	0.0196081	up	1.50577	0.590503	1.50577	Myo1g	Mus musculus myosin IG (Myo1g), mRNA [NM_178440]	AAGGCCAGGACTTGTCTACCCTTACATGGAACATTGCAAAATAAAGATGTTATATTTGTT	GO:0006909|GO:0005516|GO:0005886|GO:0016459|GO:0030175|GO:0042995|GO:0006887|GO:0008289|GO:0003774|GO:0000166|GO:0070062|GO:0031256|GO:0043325|GO:0031589|GO:0005547|GO:0005546|GO:0003779|GO:0001891|GO:0005524|GO:0072678|GO:0030027|GO:0002250|GO:0005902|GO:0071976|GO:0016020|GO:0038096|GO:0002456|GO:0002376	myosin IG
A_51_P102789	0.000958053	up	1.50777	0.592412	1.50777	C1qc	Mus musculus complement component 1, q subcomponent, C chain (C1qc), mRNA [NM_007574]	TCTGGGAACCACCTAATGGTATTATTCCTGTGGCCATTTATCAATACCTTATGAGACTAT	GO:0005581|GO:0045087|GO:0006958|GO:0030853|GO:0072562|GO:0005576|GO:0045650|GO:0005615|GO:0070062|GO:0002376	complement component 1, q subcomponent, C chain
A_55_P2066613	0.00269902	up	1.5098	0.59436	1.5098	Lcp1	Mus musculus lymphocyte cytosolic protein 1 (Lcp1), transcript variant 2, mRNA [NM_008879]	GCAATACGTGCTTCTCTTTTGTTGTTGTTTTTTCAGAAGATGTACTCGCCTACAAATTTT	GO:0005515|GO:0071803|GO:0030054|GO:0005886|GO:0005884|GO:0002102|GO:0042995|GO:0010737|GO:0030175|GO:0015629|GO:0032432|GO:0005615|GO:0046872|GO:0042802|GO:0005829|GO:0005737|GO:0051015|GO:0022617|GO:0033157|GO:0051764|GO:0005856|GO:0051017|GO:0002286|GO:0070062|GO:0001725|GO:0005509|GO:0009611|GO:0003779|GO:0001891|GO:0001726|GO:0051020|GO:0016020|GO:0016477|GO:0051639|GO:0005925	lymphocyte cytosolic protein 1
A_55_P2482103	0.000302052	up	1.51119	0.595687	1.51119	Gngt2	Mus musculus guanine nucleotide binding protein (G protein), gamma transducing activity polypeptide 2 (Gngt2), transcript variant 3, mRNA [NM_001284393]	CCTAAGGACCAATGTTTTCTTCCTCTTAGACACAAATAAAGATGCTGAGAAAAAGCAAAA	GO:0007165|GO:0016020|GO:0007186|GO:0005886|GO:0005834|GO:0004871	guanine nucleotide binding protein (G protein), gamma transducing activity polypeptide 2
A_52_P51078	0.000919709	up	1.51638	0.60063	1.51638	Ctsh	Mus musculus cathepsin H (Ctsh), transcript variant 1, mRNA [NM_007801]	ACCTAGAATCGTCTCTCTTTCCAGCTCTCTTCATGTACTGGGAGCTGTAATGGTTACCTT	GO:0030984|GO:0008284|GO:0004252|GO:0097208|GO:2001235|GO:0010813|GO:0010815|GO:0043621|GO:0070324|GO:0032403|GO:0005764|GO:0005615|GO:0043231|GO:0005829|GO:0031648|GO:0000932|GO:0051603|GO:0033619|GO:0006508|GO:0043129|GO:0032526|GO:0070371|GO:0030108|GO:0070062|GO:0043066|GO:0030335|GO:0001669|GO:0005930|GO:0008656|GO:0045766|GO:0001520|GO:0004197|GO:0010628|GO:0010952|GO:0016505|GO:0004175|GO:…	cathepsin H
A_51_P351860	0.00089151	up	1.51647	0.600721	1.51647	C1qb	Mus musculus complement component 1, q subcomponent, beta polypeptide (C1qb), mRNA [NM_009777]	ATTCTGGGGACTACGGGGCTACACAGAAAGTCGCCTTCTCTGCCCTGAGGACCATCAACA	GO:0048839|GO:0005581|GO:0045087|GO:0006958|GO:0072562|GO:0005576|GO:0005615|GO:0005602|GO:0042803|GO:0070062|GO:0002376	complement component 1, q subcomponent, beta polypeptide
A_66_P124326	0.00896643	up	1.52568	0.609448	1.52568	Ctsh	Mus musculus cathepsin H (Ctsh), transcript variant 1, mRNA [NM_007801]	GAAGATTTTTTGATGTATAAAAGTGGCGTCTACTCCAGTAAATCCTGTCATAAAACTCCA	GO:0030984|GO:0008284|GO:0004252|GO:0097208|GO:2001235|GO:0010813|GO:0010815|GO:0043621|GO:0070324|GO:0032403|GO:0005764|GO:0005615|GO:0043231|GO:0005829|GO:0031648|GO:0000932|GO:0051603|GO:0033619|GO:0006508|GO:0043129|GO:0032526|GO:0070371|GO:0030108|GO:0070062|GO:0043066|GO:0030335|GO:0001669|GO:0005930|GO:0008656|GO:0045766|GO:0001520|GO:0004197|GO:0010628|GO:0010952|GO:0016505|GO:0004175|GO:…	cathepsin H
A_55_P2717089	0.00121289	up	1.52811	0.611748	1.52811	P2ry6	Mus musculus pyrimidinergic receptor P2Y, G-protein coupled, 6 (P2ry6), mRNA [NM_183168]	CACGTTCACATCCATTTGCCAAGACTTTTGCATAAGAGAGAAATAAATGTGTTTTTGTGG	GO:0030321|GO:0005886|GO:0004930|GO:0071380|GO:0014911|GO:0007165|GO:0016323|GO:0071407|GO:0045029|GO:0016324|GO:0019103|GO:0007186|GO:0016020|GO:0045028|GO:0004871|GO:0016021	pyrimidinergic receptor P2Y, G-protein coupled, 6
A_51_P297679	0.000291882	up	1.53129	0.614749	1.53129	Hcls1	Mus musculus hematopoietic cell specific Lyn substrate 1 (Hcls1), mRNA [NM_008225]	CCTAGAGGGGAGGCTCTCACAGGGCTGCCTGATTCGCCCTGTTGTGCTTTTGCTCATTTT	GO:0005515|GO:0051897|GO:0008284|GO:0017124|GO:0005886|GO:0050731|GO:0005634|GO:0032403|GO:0042993|GO:0005829|GO:0005739|GO:0005737|GO:0033138|GO:0030833|GO:0030854|GO:0045944|GO:0001085|GO:0030041|GO:0009725|GO:0005667|GO:0042531|GO:0019901|GO:0014068|GO:0003779|GO:0000122|GO:0045651|GO:2000107|GO:0071345|GO:0030218	hematopoietic cell specific Lyn substrate 1
A_51_P392687	0.0078133	up	1.53449	0.617757	1.53449	Vim	Mus musculus vimentin (Vim), mRNA [NM_011701]	GCAGTTTTTCAGGAGCGCAAGATAGATTTGGAATAGAAAGAAGCTCAGCACTTAACAACT	GO:0005882|GO:0005515|GO:0003725|GO:0030424|GO:0043005|GO:0048471|GO:0005212|GO:0045109|GO:0005886|GO:0070307|GO:0045103|GO:0042995|GO:0060395|GO:0005829|GO:0042802|GO:0005737|GO:0097110|GO:0060020|GO:0045098|GO:1900147|GO:0005856|GO:0019900|GO:0051721|GO:0031252|GO:0070062|GO:0005777|GO:0019901|GO:0060252|GO:0008022|GO:0044297|GO:0010628|GO:0031012|GO:0005198|GO:0014002|GO:0005200|GO:0010977|GO:…	vimentin
A_55_P1979341	0.00141991	up	1.54201	0.624811	1.54201	Cyba	Mus musculus cytochrome b-245, alpha polypeptide (Cyba), transcript variant 1, mRNA [NM_007806]	TCGTGTGACCTTCAGTGGCTGTCTACAGCTCCTGCTTGAGTTTCTGTGGAGTTGTCCCCC	GO:0045730|GO:0032755|GO:0005515|GO:0017124|GO:0005886|GO:1900426|GO:0030307|GO:0051279|GO:0006801|GO:0005634|GO:0050665|GO:0046872|GO:0030425|GO:0070257|GO:0005739|GO:0050766|GO:0005737|GO:0016324|GO:0006954|GO:0016175|GO:0043025|GO:0006810|GO:0034137|GO:0032930|GO:0033864|GO:0042554|GO:0001725|GO:0005794|GO:0046982|GO:0032760|GO:0071310|GO:0072593|GO:0009055|GO:0097038|GO:0048661|GO:0014895|GO:…	cytochrome b-245, alpha polypeptide
A_51_P293688	0.0132836	up	1.54658	0.629084	1.54658	Rab32	Mus musculus RAB32, member RAS oncogene family (Rab32), mRNA [NM_026405]	GCCAAGTTTCTGTAGTGTAAAACCTGGAAGAAAGTAGACCATGTCTAGTTTTGTCTGTGG	GO:0005802|GO:0005515|GO:0033162|GO:0005783|GO:0032438|GO:0003924|GO:0005741|GO:0005739|GO:0000166|GO:0019882|GO:0044233|GO:0016192|GO:0090382|GO:0035650|GO:0042470|GO:0005794|GO:0035651|GO:0072657|GO:0031410|GO:0005525|GO:0031982|GO:0045335|GO:0030742|GO:0016020|GO:0035646|GO:0007005|GO:0005769	RAB32, member RAS oncogene family
A_55_P2804417	0.0227529	up	1.5468	0.62929	1.5468	Slfn5	Mus musculus schlafen 5 (Slfn5), mRNA [NM_183201]	TCACACATTCTAATGGGTGGATCGGAACCTACCATGTTTATCAGAGAGTGTGTGGGTATG	GO:0000166|GO:0005634|GO:0005524|GO:0030154	schlafen 5
A_55_P2505725	0.00699111	up	1.54792	0.630333	1.54792	Ptpn6	Mus musculus protein tyrosine phosphatase, non-receptor type 6 (Ptpn6), transcript variant 2, mRNA [NM_001077705]	TTACGTGGCCATTGCCCAGTTCATCGAAACGACCAAGAAGAAACTGGAGATCATACAATC	GO:0050853|GO:0005515|GO:0045577|GO:0008284|GO:0017124|GO:0008283|GO:0050859|GO:0042267|GO:0051279|GO:0019221|GO:0050732|GO:0005634|GO:2000045|GO:0030154|GO:0042130|GO:0043409|GO:0035556|GO:0016791|GO:0042105|GO:0005737|GO:0006470|GO:0033277|GO:0005911|GO:0005001|GO:0002244|GO:0043407|GO:0004721|GO:0070372|GO:0050839|GO:0042169|GO:0002924|GO:0004725|GO:0030220|GO:0070062|GO:0019901|GO:0046703|GO:…	protein tyrosine phosphatase, non-receptor type 6
A_55_P1997604	0.0409932	up	1.55557	0.637439	1.55557	Pla2g4a	Mus musculus phospholipase A2, group IVA (cytosolic, calcium-dependent) (Pla2g4a), transcript variant 1, mRNA [NM_008869]	CCCATTGTGTGTGAATGTTATTCTGAACTAGATTTGTTCATGCCATGTTACAACACTATT	GO:0046456|GO:0006629|GO:0019369|GO:0048471|GO:0008284|GO:0005783|GO:0031340|GO:0005634|GO:0046872|GO:0043231|GO:0005829|GO:0005544|GO:0046697|GO:0005737|GO:0004622|GO:0042127|GO:0047498|GO:0004623|GO:0043129|GO:0071236|GO:0050482|GO:0005811|GO:0035035|GO:0043065|GO:0005794|GO:0010033|GO:0005509|GO:0031394|GO:0001542|GO:0004620|GO:0031410|GO:0042588|GO:0016042|GO:0051592|GO:0016787|GO:0050729|GO:…	phospholipase A2, group IVA (cytosolic, calcium-dependent)
A_51_P262208	0.00153552	up	1.55845	0.640111	1.55845	Itgb2	Mus musculus integrin beta 2 (Itgb2), mRNA [NM_008404]	AAAGCTAGAGCATGAGTTATCATAATCAAGCAGATGTGACCCCCTCAGACCACGCCTCCT	GO:0006909|GO:0005515|GO:0005886|GO:0050730|GO:0034687|GO:0032403|GO:0046872|GO:0045429|GO:0031623|GO:0016337|GO:0051092|GO:0030101|GO:0031072|GO:0007159|GO:0004872|GO:0034113|GO:0007155|GO:0050839|GO:0070062|GO:0008305|GO:0046982|GO:0009986|GO:0019901|GO:0002523|GO:0030593|GO:0045766|GO:0043235|GO:0071404|GO:0030369|GO:0016020|GO:0007160|GO:0043542|GO:0007229|GO:0045123|GO:0043113|GO:0050798|GO:…	integrin beta 2
A_51_P448664	0.0016701	up	1.56053	0.642036	1.56053	Tbxas1	Mus musculus thromboxane A synthase 1, platelet (Tbxas1), mRNA [NM_011539]	TTGTGTCACGCTGATATAGAAGGCACGTGGGAAAGAGGAAGCACTTTGTAATGGTAACAT	GO:0006629|GO:0006693|GO:0005506|GO:0005783|GO:0046872|GO:0004497|GO:0045907|GO:0030644|GO:0001516|GO:0016020|GO:0006631|GO:0016491|GO:0006633|GO:0016021|GO:0016705|GO:0016853|GO:0004796|GO:0055114|GO:0020037	thromboxane A synthase 1, platelet
A_51_P355122	0.00333326	up	1.56493	0.646098	1.56493	Tnni2	Mus musculus troponin I, skeletal, fast 2 (Tnni2), mRNA [NM_009405]	AGCATTGGGGAAGCACCCAACATCCAGTCTGGGAGTACTTGGCCTCGCTCCAATAAAGGA	GO:0031014|GO:0006937|GO:0005861|GO:0003009|GO:0005634|GO:0003779|GO:0045893|GO:0060048|GO:0046872	troponin I, skeletal, fast 2
A_51_P172853	0.000544734	up	1.56781	0.648747	1.56781	Cd14	Mus musculus CD14 antigen (Cd14), mRNA [NM_009841]	GGAGCTCCATCATCCCAAGCAGTGGCCTTGTCAGGAACTCTGGCTTTGCTCCTAGGAGAT	GO:0034142|GO:0070891|GO:0005886|GO:0002237|GO:0050715|GO:0031225|GO:0005615|GO:0031362|GO:0045807|GO:0009617|GO:0006954|GO:0032481|GO:0071219|GO:0031663|GO:2000484|GO:0070062|GO:0071723|GO:0032729|GO:0046696|GO:0071726|GO:0005794|GO:0009986|GO:0032760|GO:0005576|GO:0006898|GO:0001530|GO:0071223|GO:0071222|GO:0016020|GO:0045087|GO:0034612|GO:0045121|GO:0071727|GO:0009897|GO:0002376	CD14 antigen
A_51_P401668	0.0499964	up	1.57109	0.651766	1.57109	Laptm5	Mus musculus lysosomal-associated protein transmembrane 5 (Laptm5), mRNA [NM_010686]	AAGAGAATCTGGCCAAGCAATAGTTCCTGGTGTCAGTTTATACTCAGCTGTCAGACGACA	GO:0016020|GO:0005887|GO:0006810|GO:0016021|GO:0005765|GO:0005764	lysosomal-associated protein transmembrane 5
A_51_P345367	0.0442076	up	1.57392	0.654361	1.57392	Psmb8	Mus musculus proteasome (prosome, macropain) subunit, beta type 8 (large multifunctional peptidase 7) (Psmb8), mRNA [NM_010724]	ACCTCAGTCCTGAAGAGGCCTACGACCTTGGCCGCAGAGCTATTGCTTATGCTACCCACA	GO:0000502|GO:0005839|GO:0005634|GO:0052548|GO:0030154|GO:0004298|GO:0005737|GO:0004175|GO:0016787|GO:0019882|GO:0051603|GO:0006508|GO:0045444|GO:0008233|GO:0070062|GO:0002376	proteasome (prosome, macropain) subunit, beta type 8 (large multifunctional peptidase 7)
A_51_P181451	0.00074944	up	1.58266	0.662356	1.58266	C1qa	Mus musculus complement component 1, q subcomponent, alpha polypeptide (C1qa), mRNA [NM_007572]	CCGGCCAGCTTTCTCAGCCATTCGGCAGAACCCAATGACGCTTGGCAACGTGGTTATCTT	GO:0005515|GO:0005581|GO:0045087|GO:0006958|GO:0005576|GO:0005615|GO:0070062|GO:0002376	complement component 1, q subcomponent, alpha polypeptide
A_55_P2734922	0.00174849	up	1.58362	0.663226	1.58362	Siglech	Mus musculus sialic acid binding Ig-like lectin H (Siglech), transcript variant 2, mRNA [NM_001310738]	CAAAACATGGAATTTCTGTGAGGAAAGGATCTCTGTGCATGTGACAGACCTCACTCACAG	GO:0009986|GO:0038024|GO:0033691|GO:0006898	sialic acid binding Ig-like lectin H
A_51_P160754	0.0392567	up	1.59319	0.671917	1.59319	Apobec1	Mus musculus apolipoprotein B mRNA editing enzyme, catalytic polypeptide 1 (Apobec1), transcript variant 1, mRNA [NM_031159]	GGGTTGTATGTACACACTGTGGCACTCCTGTGAAGGTCAGAGGACAACTTTTAAGGTTTT	GO:0005515|GO:0016814|GO:0045471|GO:0005634|GO:0003824|GO:0003729|GO:0090209|GO:0046872|GO:0051607|GO:0005737|GO:0042953|GO:0042127|GO:0090366|GO:0080111|GO:0004126|GO:0017091|GO:0048255|GO:0010332|GO:0006397|GO:0016556|GO:0042493|GO:0016554|GO:0019904|GO:0006970|GO:0090310|GO:0051592|GO:0016787|GO:0042157|GO:0043021|GO:0006641|GO:0008270|GO:0008047|GO:0004131|GO:0070383|GO:0042158	apolipoprotein B mRNA editing enzyme, catalytic polypeptide 1
A_55_P1957413	0.00170504	up	1.59333	0.672046	1.59333	Lsp1	Mus musculus lymphocyte specific 1 (Lsp1), transcript variant 2, mRNA [NM_019391]	TCTTGGGTCCTGCCCTGTTTACGGATCCCTCATTTTGTGTAATAAAGTGCATTGAGTGTC	GO:0007165|GO:0016020|GO:0006935|GO:0005886|GO:0007010|GO:0006915|GO:0006952|GO:0003779|GO:0004871|GO:0070062	lymphocyte specific 1
A_51_P444437	0.0282713	up	1.59582	0.674294	1.59582	Ptgr1	Mus musculus prostaglandin reductase 1 (Ptgr1), mRNA [NM_025968]	GCTTTTTACCATTCAGTGCAAGTGTATACTGTCCTATGTAAGATGTAACAGCAATGCGTT	GO:0036132|GO:0032440|GO:0005737|GO:0047522|GO:0016491|GO:0070062|GO:0055114	prostaglandin reductase 1
A_52_P679105	0.0242527	up	1.59907	0.677237	1.59907	Prss23	Mus musculus protease, serine 23 (Prss23), mRNA [NM_029614]	ATTTATTGGCTATATTGATACCCATATAAGACTGTATCTTACAGTGCACAGAATTCCCAC	GO:0016787|GO:0004252|GO:0006508|GO:0008236|GO:0008233|GO:0005634|GO:0005576|GO:0005615|GO:0070062	protease, serine 23
A_55_P2804638	0.00017267	up	1.60074	0.678739	1.60074	Cd14	Mus musculus CD14 antigen (Cd14), mRNA [NM_009841]	GGAAGGGGGAAACTCATTCCTGAAAGTTGTCCATCTGTGTTCACAAATAAATATTTTTTA	GO:0034142|GO:0070891|GO:0005886|GO:0002237|GO:0050715|GO:0031225|GO:0005615|GO:0031362|GO:0045807|GO:0009617|GO:0006954|GO:0032481|GO:0071219|GO:0031663|GO:2000484|GO:0070062|GO:0071723|GO:0032729|GO:0046696|GO:0071726|GO:0005794|GO:0009986|GO:0032760|GO:0005576|GO:0006898|GO:0001530|GO:0071223|GO:0071222|GO:0016020|GO:0045087|GO:0034612|GO:0045121|GO:0071727|GO:0009897|GO:0002376	CD14 antigen
A_55_P2099560	0.0412371	up	1.60104	0.67901	1.60104	Apobec1	Mus musculus apolipoprotein B mRNA editing enzyme, catalytic polypeptide 1 (Apobec1), transcript variant 1, mRNA [NM_031159]	CAAAAAAGCAAATTATCTCCCCTGAGTGGTCTCAACAGCCCTATGTCTATACGTAAAAAA	GO:0005515|GO:0016814|GO:0045471|GO:0005634|GO:0003824|GO:0003729|GO:0090209|GO:0046872|GO:0051607|GO:0005737|GO:0042953|GO:0042127|GO:0090366|GO:0080111|GO:0004126|GO:0017091|GO:0048255|GO:0010332|GO:0006397|GO:0016556|GO:0042493|GO:0016554|GO:0019904|GO:0006970|GO:0090310|GO:0051592|GO:0016787|GO:0042157|GO:0043021|GO:0006641|GO:0008270|GO:0008047|GO:0004131|GO:0070383|GO:0042158	apolipoprotein B mRNA editing enzyme, catalytic polypeptide 1
A_55_P2488624	0.0216361	up	1.60342	0.681148	1.60342	Uba7	Mus musculus ubiquitin-like modifier activating enzyme 7 (Uba7), mRNA [NM_023738]	ATTCCTACATCTTCAGCTCACAGCAGATACTTCAACAATAAAAACTTGTTGACGGAAGGC	GO:0006511|GO:0005737|GO:0004842|GO:0032020|GO:0019941|GO:0004839|GO:0006974|GO:0006464|GO:0019782	ubiquitin-like modifier activating enzyme 7
A_55_P2129047	0.00236613	up	1.61427	0.690886	1.61427	Tlr7	Mus musculus toll-like receptor 7 (Tlr7), transcript variant 1, mRNA [NM_001290755]	CATAAATGAAGGTCTGAATTTTTCCTAACAGTTGTCATGGCTCAGATTGGTGGGAAATCA	GO:0005515|GO:0003725|GO:0032755|GO:0042346|GO:0003727|GO:0005886|GO:0005783|GO:0032009|GO:0005764|GO:0032757|GO:0051607|GO:0005737|GO:0006955|GO:0006954|GO:0045078|GO:0002755|GO:0008144|GO:0001774|GO:0034154|GO:0007252|GO:0045416|GO:0031410|GO:0032722|GO:0002224|GO:0043235|GO:0007165|GO:0045359|GO:0035197|GO:0016020|GO:0045087|GO:0045356|GO:0001932|GO:0016021|GO:0005768|GO:0004888|GO:0002376	toll-like receptor 7
A_51_P405476	0.000197047	up	1.61564	0.692106	1.61564	Fcer1g	Mus musculus Fc receptor, IgE, high affinity I, gamma polypeptide (Fcer1g), mRNA [NM_010185]	AGGTCCCCATCTCCGTTAAAGACTTACTCACTGACATTTCTCTTCTTCCAGCCTCCTTTG	GO:0033026|GO:0032755|GO:0005515|GO:0001812|GO:0045576|GO:0016064|GO:0032733|GO:0005886|GO:0010543|GO:0002554|GO:0042803|GO:0031623|GO:0032998|GO:0019886|GO:0050766|GO:0019863|GO:0019864|GO:0051260|GO:0002283|GO:0001798|GO:0019767|GO:0042742|GO:0032765|GO:0032760|GO:0009986|GO:0030593|GO:0042590|GO:0072659|GO:0006911|GO:0001805|GO:0043306|GO:0071404|GO:0007165|GO:0016020|GO:0050778|GO:0005887|GO:…	Fc receptor, IgE, high affinity I, gamma polypeptide
A_52_P114722	0.00158548	up	1.61875	0.694882	1.61875	Ptpn6	Mus musculus protein tyrosine phosphatase, non-receptor type 6 (Ptpn6), transcript variant 2, mRNA [NM_001077705]	CGGTCGGCAGACAAGGAGAAGAACAAAGGTTCTCTCAAGAGGAAGTGATCTGGGCATTCG	GO:0050853|GO:0005515|GO:0045577|GO:0008284|GO:0017124|GO:0008283|GO:0050859|GO:0042267|GO:0051279|GO:0019221|GO:0050732|GO:0005634|GO:2000045|GO:0030154|GO:0042130|GO:0043409|GO:0035556|GO:0016791|GO:0042105|GO:0005737|GO:0006470|GO:0033277|GO:0005911|GO:0005001|GO:0002244|GO:0043407|GO:0004721|GO:0070372|GO:0050839|GO:0042169|GO:0002924|GO:0004725|GO:0030220|GO:0070062|GO:0019901|GO:0046703|GO:…	protein tyrosine phosphatase, non-receptor type 6
A_52_P512201	0.00776297	up	1.62297	0.698636	1.62297	Sp110	Mus musculus Sp110 nuclear body protein (Sp110), transcript variant 1, mRNA [NM_175397]	CTTGTTCACAGCTGACTTACAATGGCAAAGTGCATGAATACTAGACAGTAAAAATAAAGC	GO:0009617|GO:0006355|GO:0043065|GO:0045087|GO:0006915|GO:0005634|GO:0003677|GO:0006351|GO:0002376	Sp110 nuclear body protein
A_55_P2091551	0.00469413	up	1.62513	0.700557	1.62513	Arhgap9	Mus musculus Rho GTPase activating protein 9 (Arhgap9), transcript variant 1, mRNA [NM_001285785]	GGTGATGCTTGTTCTCAGTATTCCTTTATTGTCAGGAAACTGTGTCATTATTAAAGTTTG	GO:0005547|GO:0005575|GO:0005096	Rho GTPase activating protein 9
A_66_P133594	0.000389514	up	1.63256	0.707134	1.63256	5730416F02Rik	GB	TGGGGTGCCCTCTGGATGCTCAATAAAGGACACATTTCACCACCCCCCAAATAAAATAAA		capping protein (actin filament), gelsolin-like pseudogene
A_52_P354823	0.000345908	up	1.64177	0.71525	1.64177	Irf8	Mus musculus interferon regulatory factor 8 (Irf8), transcript variant 2, mRNA [NM_008320]	AACAGACAGGGTCGACAGAGTGTGTGATACATGCAAACAGAATCCTTGGAGTGTGTGATA	GO:0005515|GO:0006909|GO:0003700|GO:0005634|GO:0032735|GO:0060261|GO:0009617|GO:0005737|GO:0006955|GO:0045944|GO:0030099|GO:0044130|GO:0042742|GO:0032729|GO:0000975|GO:0006355|GO:0000977|GO:0042832|GO:0000122|GO:0000978|GO:0003677|GO:0006351|GO:0001078|GO:0071222|GO:0071346|GO:0005654|GO:0045893	interferon regulatory factor 8
A_52_P322514	0.00667278	up	1.64636	0.71928	1.64636	Rfx3	regulatory factor X, 3 (influences HLA class II expression) [Source:MGI Symbol;Acc:MGI:106582] [ENSMUST00000173161]	TGGCACTATGTTACACCTACATTCAATGAGCCTTACTAGTAACCTGAACTTTTAAAGAAA	GO:0005515|GO:0007368|GO:0000790|GO:0003700|GO:0044212|GO:0005634|GO:0072560|GO:0030154|GO:0060287|GO:0045944|GO:0060285|GO:0048469|GO:0005667|GO:0006355|GO:0007275|GO:0000978|GO:0003677|GO:0006351|GO:0043565|GO:0050796|GO:0031018|GO:0060271|GO:2000078|GO:0045893|GO:0045892	regulatory factor X, 3 (influences HLA class II expression)
A_51_P270741	0.000159509	up	1.65371	0.725705	1.65371	Syngr1	Mus musculus synaptogyrin 1 (Syngr1), transcript variant 1b, mRNA [NM_009303]	CTATGGCTCACCATTGGCTAGCTCATGCAGCATCGCTTCCTTGGTTTATTCTTTGTGTTT	GO:0031594|GO:0030054|GO:0016020|GO:0043195|GO:0048169|GO:0045202|GO:0030672|GO:0016021|GO:0006605|GO:0048172|GO:0008021	synaptogyrin 1
A_55_P1998631	0.000154824	up	1.65372	0.725718	1.65372	Capg	Mus musculus capping protein (actin filament), gelsolin-like (Capg), transcript variant 2, mRNA [NM_001042534]	CCTGCTGGGTCAGCACTGAGGTGCCCTCTGGATGCTCAATAAAGGACACATTCCATTCCC	GO:0072686|GO:0045296|GO:0005814|GO:0019904|GO:0005730|GO:0003779|GO:0005576|GO:0005634|GO:0005615|GO:0032403|GO:0051693|GO:0051016|GO:0005737|GO:0051015|GO:0030031|GO:0005654|GO:0070062	capping protein (actin filament), gelsolin-like
A_51_P408506	0.0106207	up	1.65452	0.726415	1.65452	Icam1	Mus musculus intercellular adhesion molecule 1 (Icam1), mRNA [NM_010493]	CTGTGGGAGGGTAAGCAACCCTCCCAGCACAGAAACCTTTCCTTTGAATCAATAAAGTTT	GO:0002438|GO:0033627|GO:0005886|GO:0007605|GO:0008360|GO:0050731|GO:0005615|GO:0030155|GO:0032403|GO:0045429|GO:0016337|GO:0051092|GO:0045907|GO:0030838|GO:1900027|GO:0061028|GO:0007159|GO:0051926|GO:0070374|GO:0071333|GO:0007155|GO:0070062|GO:0001772|GO:0009986|GO:0002693|GO:0043547|GO:0044406|GO:0005178|GO:0016020|GO:0005887|GO:0002291|GO:0045121|GO:0016021|GO:2000352|GO:0046813|GO:0005925|GO:…	intercellular adhesion molecule 1
A_55_P1999364	0.00214185	up	1.67167	0.741293	1.67167	Krt85	Mus musculus keratin 85 (Krt85), mRNA [NM_016879]	AGTACCAGGAGGTAATGAACTCCAAGCTGGCACTGGACATCGAGATCGCCACCTACAGGC	GO:0005882|GO:0005198|GO:0045095	keratin 85
A_51_P319460	0.000153846	up	1.67428	0.743539	1.67428	Osmr	Mus musculus oncostatin M receptor (Osmr), transcript variant 1, mRNA [NM_011019]	ATTGCAGATGCTCTGTTTACATTTTCTTGTCAATGGACTTCTCACTGGAAACTTGCACCC	GO:0008284|GO:0004896|GO:0004924|GO:0038165|GO:0016324|GO:0019955|GO:0016020|GO:0019838|GO:0005887|GO:0005900|GO:0016021|GO:0034097|GO:0007166|GO:0009897	oncostatin M receptor
A_55_P1970244	0.0234158	up	1.68382	0.751734	1.68382	Dclk1	doublecortin-like kinase 1 [Source:MGI Symbol;Acc:MGI:1330861] [ENSMUST00000200352]	GTGGATAAACATGTTTTTGATTTGTTACCCAGTCCATATGCTGCTTTATCGGTTTCATTT	GO:0014069|GO:0048675|GO:0021952|GO:0007275|GO:0007409|GO:1900181|GO:0005524|GO:0030154|GO:0007399|GO:0035556|GO:0005622|GO:0048813|GO:0016310|GO:0004672|GO:0018105|GO:0000166|GO:0004674|GO:0007420|GO:0016301|GO:0018107|GO:0006468|GO:0030900|GO:0001764|GO:0016740	doublecortin-like kinase 1
A_51_P364600	0.0019996	up	1.68844	0.755687	1.68844	Fyb	Mus musculus FYN binding protein (Fyb), transcript variant 1, mRNA [NM_011815]	TGATGGTTGCATCTATGACAATGACTAGCACTCTGCTCTGTTCATTCCACTGTGCCTCTT	GO:0005515|GO:0007165|GO:0045576|GO:0006955|GO:0005737|GO:0030054|GO:0005886|GO:0005102|GO:0005634|GO:0015629|GO:0072659|GO:0032403	FYN binding protein
A_55_P2745692	0.00545565	up	1.69037	0.757339	1.69037		immunoglobulin heavy constant mu [Source:MGI Symbol;Acc:MGI:96448] [ENSMUST00000177715]	ACAGACAGCTGAGCTGTAAACAAATGTCACATGGAAATAAATACTTTATCTTGTGAACTC
A_52_P646832	0.00307203	up	1.69564	0.761831	1.69564	Samsn1	Mus musculus SAM domain, SH3 domain and nuclear localization signals, 1 (Samsn1), mRNA [NM_023380]	TGGAAGGTTTCCAAATGTACCCCAAAGTGCTAAGTGTTTCAGTCTGTACAATTGTTCATG	GO:0005737|GO:0050869|GO:0003723|GO:0050732|GO:0005634|GO:0001784|GO:0042995|GO:0002820|GO:0005829	SAM domain, SH3 domain and nuclear localization signals, 1
A_55_P1984886	0.00246679	up	1.70172	0.766992	1.70172	Hcst	Mus musculus hematopoietic cell signal transducer (Hcst), mRNA [NM_011827]	GATCCTGTGGGTTTGGGGTGCGTGGGAACGCACTTCTTCAGGACAGGAATAAAGCGATTC	GO:0005515|GO:0016020|GO:0009986|GO:0050776|GO:0005102|GO:0014068|GO:0006468|GO:0016021|GO:0043548	hematopoietic cell signal transducer
A_65_P00912	0.0266889	up	1.72129	0.783489	1.72129	Fam46c	family with sequence similarity 46, member C [Source:MGI Symbol;Acc:MGI:1921895] [ENSMUST00000061455]	AGATGAGATTTCTTATCAGTGCAAATGTATTAGAACCTGATGGACCAGAGCTTTCAGTGT	GO:0008150|GO:0003674|GO:0005575	family with sequence similarity 46, member C
A_51_P421140	0.00175923	up	1.72275	0.784716	1.72275	Tubb6	Mus musculus tubulin, beta 6 class V (Tubb6), mRNA [NM_026473]	GGTGATAAAAACTAAAGCCACACAGTGCTGCCTTAAGTGAATGCACACTATGGAACTTTA	GO:0005737|GO:0000166|GO:0015630|GO:0005874|GO:0005200|GO:0003924|GO:0005634|GO:0007017|GO:0005856|GO:0005525|GO:0070062	tubulin, beta 6 class V
A_30_P01021038	0.0197829	up	1.74156	0.800378	1.74156		lincRNA:chr8:122920901-123008463 forward strand	CATTTGGTTCCCATTGCAAAGAAGAGAAGACAGAGGCTAGGTGGGAACTCATAGCAAGTT
A_55_P2185605	0.00016072	up	1.74424	0.802601	1.74424	Cd48	Mus musculus CD48 antigen (Cd48), mRNA [NM_007649]	CCTGTGTGCCCAGTCCTTTACAAAGATTTCAAATCAACCTTTTAAAAACTGTGCATAATA	GO:0005515|GO:0045576|GO:0005886|GO:0031225|GO:0003823|GO:0002819|GO:0007165|GO:0043234|GO:0042110|GO:0016020|GO:0004872|GO:0045121|GO:0046658|GO:0009897|GO:0070062	CD48 antigen
A_66_P116120	0.000273837	up	1.75558	0.811948	1.75558	Hcst	Mus musculus hematopoietic cell signal transducer (Hcst), mRNA [NM_011827]	TGGGTTTGGGGTGCGTGGGAACGCACTTCTTCAGGACAGGAATAAAGCGATTCAAATAAA	GO:0005515|GO:0016020|GO:0009986|GO:0050776|GO:0005102|GO:0014068|GO:0006468|GO:0016021|GO:0043548	hematopoietic cell signal transducer
A_51_P186476	0.000348188	up	1.76011	0.815666	1.76011	Slc11a1	Mus musculus solute carrier family 11 (proton-coupled divalent metal ion transporters), member 1 (Slc11a1), mRNA [NM_013612]	CCGGTTTCCAGTTTGGACAAGTGCTTTACCTCGGAATAATGACACCATTCTTATCACCAC	GO:0006909|GO:0005215|GO:0046915|GO:0001818|GO:0001819|GO:0070839|GO:0005764|GO:0042803|GO:0006879|GO:0007035|GO:0000165|GO:0070574|GO:0006810|GO:0030670|GO:0032496|GO:0048255|GO:0042742|GO:0032729|GO:0002369|GO:0009986|GO:0042832|GO:0060586|GO:0015707|GO:0042116|GO:0042060|GO:0009279|GO:0032632|GO:0010008|GO:0045730|GO:0043091|GO:0005886|GO:0048002|GO:0055072|GO:0032147|GO:0009617|GO:0050766|GO:…	solute carrier family 11 (proton-coupled divalent metal ion transporters), member 1
A_51_P465350	0.000154929	up	1.76033	0.815844	1.76033	Ly86	Mus musculus lymphocyte antigen 86 (Ly86), mRNA [NM_010745]	CCTGAGTAGTCTTGAAGCCCTATTGTAGTACCTCTCCTTATGTAATTACGTTTCATCAAA	GO:0006954|GO:0045087|GO:0031666|GO:0005576|GO:0002376	lymphocyte antigen 86
A_66_P112305	0.000310301	up	1.76502	0.819681	1.76502	Myo1f	Mus musculus myosin IF (Myo1f), mRNA [NM_053214]	CCTGGGAGCAAAGTGCTGTGCACTGCCCAGAGTTAGGAGACGTGGACAGTTAGACCTTTC	GO:0005516|GO:0030335|GO:0002446|GO:0050830|GO:0043312|GO:0003779|GO:0016459|GO:0005524|GO:0003674|GO:0003774|GO:0007162|GO:0031941|GO:0000166|GO:0032956|GO:0045088|GO:0030864	myosin IF
A_65_P14603	0.000443286	up	1.77614	0.828748	1.77614	LOC108167440	PREDICTED: Mus musculus uncharacterized LOC108167440 (LOC108167440), transcript variant X4, misc_RNA [XR_001778181]	AATTTTAATTATGGTGCCTTAAGAGACCCACTAAACAAAAATGCCTCTATTGTAGACCAC		uncharacterized LOC108167440
A_55_P1960053	0.000174536	up	1.78963	0.839661	1.78963	Hvcn1	Mus musculus hydrogen voltage-gated channel 1 (Hvcn1), transcript variant 1, mRNA [NM_001042489]	AAAGGAACTGAAATCTAGAGAGAAATAACCTTTCATTCCAAGTAATAAACCTTTCCCACC	GO:0071294|GO:0005244|GO:0005886|GO:0055085|GO:0010043|GO:0071467|GO:0030171|GO:0016020|GO:0005887|GO:0006810|GO:0034765|GO:0016021|GO:0005216|GO:0009268|GO:0006811|GO:0015992	hydrogen voltage-gated channel 1
A_55_P2762554	0.0348165	up	1.81619	0.860918	1.81619	Ifitm3	Mus musculus interferon induced transmembrane protein 3 (Ifitm3), mRNA [NM_025378]	AGGTGTAACACTCATTTATCTATCCACAGTGGATTCAATAAAGTGCACTTGATAACCACC	GO:0008285|GO:0005886|GO:0005783|GO:0035456|GO:0035455|GO:0005634|GO:0005764|GO:0005737|GO:0051607|GO:0060337|GO:0034341|GO:0070062|GO:0045071|GO:0009986|GO:0032897|GO:0045177|GO:0031410|GO:0009615|GO:0006898|GO:0009607|GO:0016020|GO:0046597|GO:0045087|GO:0016021|GO:0005768|GO:0002376	interferon induced transmembrane protein 3
A_55_P1984243	0.000271147	up	1.83206	0.873468	1.83206	Naip2	Mus musculus NLR family, apoptosis inhibitory protein 2 (Naip2), transcript variant 1, mRNA [NM_010872]	TTCTAGTACATTTCACTCTAGACAGGCATGGTGCAATCCTAGTACTTAGGAGCCTGAGCA	GO:0004842|GO:0072557|GO:0090263|GO:0006915|GO:0071391|GO:0005634|GO:0005524|GO:0070269|GO:0046872|GO:0006954|GO:0000166|GO:0045087|GO:0043154|GO:0016045|GO:0042742|GO:0043027|GO:0070062|GO:0002376	NLR family, apoptosis inhibitory protein 2
A_51_P447976	0.0116496	up	1.83317	0.874337	1.83317	Fam46c	Mus musculus family with sequence similarity 46, member C (Fam46c), mRNA [NM_001142952]	GAGAATTTCATTCATCAATAAACCAAAGCCAATAGCTGGAGACTTGAGATCTGGTTGGAA	GO:0008150|GO:0003674|GO:0005575	family with sequence similarity 46, member C
A_52_P677117	0.00204602	up	1.84967	0.887271	1.84967	Ptprc	Mus musculus protein tyrosine phosphatase, receptor type, C (Ptprc), transcript variant 2, mRNA [NM_011210]	TTATGGGAAATGTAAAATTGACTATGGCCATTTCCTATGCTTAAGACCATCTTTGACTTG	GO:0005515|GO:0050732|GO:0048539|GO:0002711|GO:0051607|GO:0006933|GO:0046641|GO:0034113|GO:0010332|GO:0070062|GO:0051209|GO:0009986|GO:0019901|GO:0045588|GO:0043395|GO:0005887|GO:0016311|GO:2000473|GO:0005925|GO:0048304|GO:0009897|GO:2001236|GO:0050853|GO:0050852|GO:0045577|GO:2001238|GO:0050855|GO:0050857|GO:0005886|GO:0030890|GO:0048864|GO:0071944|GO:0002378|GO:0031953|GO:0000187|GO:0016791|GO:…	protein tyrosine phosphatase, receptor type, C
A_51_P147942	0.000155792	up	1.87332	0.905596	1.87332	Igf1	Mus musculus insulin-like growth factor 1 (Igf1), transcript variant 1, mRNA [NM_010512]	CGCAGGATCCTTTGCTGCTTGAGCAACCTGCAAAACATCGAAACACCTACCAAATAACAA	GO:0005515|GO:0010468|GO:0007608|GO:0033160|GO:0009408|GO:0005159|GO:0030307|GO:0005158|GO:0030879|GO:0005614|GO:0005615|GO:0030104|GO:0042127|GO:0043025|GO:0007613|GO:0014834|GO:0005496|GO:0042531|GO:0030335|GO:0014068|GO:0014904|GO:0014065|GO:0001649|GO:0030166|GO:0005178|GO:0005179|GO:0010560|GO:0043388|GO:0043491|GO:0010656|GO:0007623|GO:0010001|GO:0035630|GO:0008083|GO:0042567|GO:0008284|GO:…	insulin-like growth factor 1
A_52_P244682	0.00287579	up	1.88684	0.915975	1.88684	Rab7b	Mus musculus RAB7B, member RAS oncogene family (Rab7b), transcript variant 1, mRNA [NM_145509]	TGTCAAGAAAATGGCTGAAGCTTGTTTCCAGGCTGTAGGAATGTTGAACCTGGGCTAGTT	GO:0005802|GO:0032755|GO:0034144|GO:0005794|GO:0005770|GO:0003924|GO:0031410|GO:0005525|GO:0015031|GO:0005764|GO:0045335|GO:0045654|GO:0051092|GO:0034499|GO:0000166|GO:0016020|GO:0034164|GO:0006810|GO:0005768	RAB7B, member RAS oncogene family
A_51_P400269	0.00123855	up	1.90562	0.930257	1.90562	Slc38a5	Mus musculus solute carrier family 38, member 5 (Slc38a5), mRNA [NM_172479]	ACATAGTTCTCACTTCCTAGATGAAGCTGTTAGGGTTACCCTGGCGCTAAAAGGGAAGAA	GO:0015804|GO:0015816|GO:0016020|GO:0015171|GO:0005886|GO:0005887|GO:0015175|GO:0015187|GO:0016021	solute carrier family 38, member 5
A_55_P2087622	0.000199977	up	1.91382	0.936456	1.91382	Il4i1	Mus musculus interleukin 4 induced 1 (Il4i1), mRNA [NM_010215]	CTCTTCAGGGCAGACAGACCACCTACACTAATAGCCCACAATAAAGTTATTTTTGTTAAA	GO:0001716|GO:0009072|GO:0005764	interleukin 4 induced 1
A_55_P2157250	0.00594015	up	1.91921	0.940511	1.91921	Gfap	Mus musculus glial fibrillary acidic protein (Gfap), transcript variant 2, mRNA [NM_010277]	TTTGAGGAACTGAAACGTGTTGTGTTCAAGCAGCCTGGTGGCTAGTGCCTTCATATTAGA	GO:0005882|GO:0005515|GO:0045109|GO:0031102|GO:0045103|GO:0060291|GO:0042995|GO:0042802|GO:0005622|GO:0005737|GO:0030198|GO:0043209|GO:0060020|GO:0045111|GO:0019900|GO:0009611|GO:0051580|GO:0060252|GO:0044297|GO:0010625|GO:0005178|GO:0016020|GO:0014002|GO:0005198|GO:0010977|GO:0005200	glial fibrillary acidic protein
A_52_P52303	0.00324733	up	1.92679	0.946197	1.92679	Gfap	Mus musculus glial fibrillary acidic protein (Gfap), transcript variant 1, mRNA [NM_001131020]	GGTTATATTAACAGAGCTAGCCTATGCTAAAGGTTAGGTTGTACTAATAGAGCTAGCCTA	GO:0005882|GO:0005515|GO:0045109|GO:0031102|GO:0045103|GO:0060291|GO:0042995|GO:0042802|GO:0005622|GO:0005737|GO:0030198|GO:0043209|GO:0060020|GO:0045111|GO:0019900|GO:0009611|GO:0051580|GO:0060252|GO:0044297|GO:0010625|GO:0005178|GO:0016020|GO:0014002|GO:0005198|GO:0010977|GO:0005200	glial fibrillary acidic protein
A_55_P1975400	0.00042798	up	1.95198	0.964937	1.95198	Flnc	Mus musculus filamin C, gamma (Flnc), transcript variant 1, mRNA [NM_001081185]	ACTTGGGGGTCTTTTTTACACATTGTGGGTCCCAGCTGTCTGGGGAACTTTTGCACATGT	GO:0008092|GO:0030029|GO:0005886|GO:0030506|GO:0003779|GO:0015629|GO:0005829|GO:0048747|GO:0042383|GO:0005737|GO:0016528|GO:0051015|GO:0016020|GO:0005856|GO:0005925	filamin C, gamma
A_55_P1961943	0.000155033	up	1.96549	0.974888	1.96549	Cd68	Mus musculus CD68 antigen (Cd68), transcript variant 1, mRNA [NM_001291058]	GCCTCATCTCTTCACCATGCCACTGACTCAACAGTTACCTTCCTTCTCTGTCTTTAGGAA	GO:0016020|GO:0005886|GO:0071310|GO:0016021|GO:0005764|GO:0005768	CD68 antigen
A_51_P390538	0.00021418	up	1.9702	0.978345	1.9702	Mpeg1	Mus musculus macrophage expressed gene 1 (Mpeg1), mRNA [NM_010821]	AAGAGGGCTAATTGCACAACCTCTCCATCGAACCTGCCTCTTGAGCGTTAAAATGTTCTT	GO:0016020|GO:0016021	macrophage expressed gene 1
A_51_P120470	0.000154065	up	1.99263	0.994672	1.99263	Cd68	Mus musculus CD68 antigen (Cd68), transcript variant 1, mRNA [NM_001291058]	TTGGGCCAAAGCTTCTGCTGTGGAAATGCAAGCATAGTTCTTTCTCCAGCTGTTCACCTT	GO:0016020|GO:0005886|GO:0071310|GO:0016021|GO:0005764|GO:0005768	CD68 antigen
A_51_P261517	0.000153863	up	2.05958	1.04235	2.05958	Tyrobp	Mus musculus TYRO protein tyrosine kinase binding protein (Tyrobp), mRNA [NM_011662]	GGACCCGGAAACAACACATTGCTGAGACTGAGTCGCCTTATCAGGAGCTTCAGGGTCAGA	GO:0005515|GO:0016020|GO:0009986|GO:0007229|GO:0002281|GO:2001204|GO:0005102|GO:0016021|GO:0002283|GO:0042802	TYRO protein tyrosine kinase binding protein
A_55_P1962937	0.000154765	up	2.09202	1.0649	2.09202	Trem2	Mus musculus triggering receptor expressed on myeloid cells 2 (Trem2), transcript variant 2, mRNA [NM_001272078]	ACAGCTGGATGGTTGTCTGTCAACTTCTGCACTTTGGACATTAAACATTCTCCACACACC	GO:0005515|GO:0005886|GO:0070891|GO:0050731|GO:0097028|GO:0043231|GO:0050850|GO:0070392|GO:0002588|GO:0097110|GO:0032497|GO:0032499|GO:0070374|GO:0031663|GO:0042834|GO:0005576|GO:0006911|GO:0001530|GO:0071223|GO:2000350|GO:0016020|GO:0045087|GO:0016021|GO:0071224|GO:0004888	triggering receptor expressed on myeloid cells 2
A_55_P2066116	0.000589454	up	2.1548	1.10755	2.1548	Bcl3	Mus musculus B cell leukemia/lymphoma 3 (Bcl3), mRNA [NM_033601]	GGAGGGCATTGATCACAGTGTAAATTATTAGGTTTGGGTCAGATTTCTTTTGTAATAAAC	GO:0005515|GO:0003700|GO:0005886|GO:0007249|GO:0042088|GO:0005634|GO:0048536|GO:0043231|GO:0005829|GO:0005737|GO:0032996|GO:0030198|GO:0045944|GO:0033257|GO:0002467|GO:0042742|GO:0000060|GO:0032729|GO:0043066|GO:0006355|GO:0045415|GO:0030330|GO:0002268|GO:0042536|GO:0042832|GO:0030496|GO:0045727|GO:0042981|GO:0009615|GO:0003677|GO:0046426|GO:0006351|GO:0006974|GO:0043234|GO:0042771|GO:0010225|GO:…	B cell leukemia/lymphoma 3
A_51_P428708	0.00157813	up	2.19897	1.13683	2.19897	C4b	Mus musculus complement component 4B (Chido blood group) (C4b), mRNA [NM_009780]	TCACTGGAGCGAAGGGTGGAGGACAAGGATGGCTACCGGATGAGGTTCGCCTGCTATTAT	GO:0044216|GO:0030424|GO:0016064|GO:0001848|GO:0001849|GO:0045202|GO:0072562|GO:0005576|GO:0005615|GO:0030425|GO:0006956|GO:0043025|GO:0030246|GO:0070062	complement component 4B (Chido blood group)
A_55_P2044932	0.000405622	up	2.20952	1.14373	2.20952	Gpr84	Mus musculus G protein-coupled receptor 84 (Gpr84), mRNA [NM_030720]	GTCAACCCTGTGTGACCCAAGGAGTGTGGTTAATTATTAATAAAGACATTGCATCCCCCC	GO:0043235|GO:0007165|GO:0016020|GO:0007186|GO:0005886|GO:0005887|GO:0004930|GO:0007200|GO:0004966|GO:0007188|GO:0016021|GO:0004871	G protein-coupled receptor 84
A_52_P338956	0.000156674	up	2.2099	1.14398	2.2099	Aspg	Mus musculus asparaginase (Aspg), mRNA [NM_001081169]	CTGCTTCCCAGCCTTTCCGCACGACAATCTGAAGGTCTTTGTTGAGAAGAATGTCAATAA	GO:0016042|GO:0006629|GO:0006520|GO:0006530|GO:0016787|GO:0004622|GO:0004067|GO:0006528|GO:0003847|GO:0006644	asparaginase
A_51_P246066	0.000183134	up	2.25675	1.17425	2.25675	Slamf9	Mus musculus SLAM family member 9 (Slamf9), mRNA [NM_029612]	TGGGATTGGGATCAGAGTTGAACATCTAAAAGAGCAGTATTCCCTGAGAGACACCATCTG	GO:0008150|GO:0003674|GO:0016020|GO:0016021|GO:0005575	SLAM family member 9
A_66_P117032	0.00198836	up	2.29607	1.19917	2.29607	C4b	Mus musculus complement component 4B (Chido blood group) (C4b), mRNA [NM_009780]	TTAGGACTCTGGCTCTCTGAGCTCAGCTCAGGGTTAGGGCCTCACTGGATTAGAGGCTCT	GO:0044216|GO:0030424|GO:0016064|GO:0001848|GO:0001849|GO:0045202|GO:0072562|GO:0005576|GO:0005615|GO:0030425|GO:0006956|GO:0043025|GO:0030246|GO:0070062	complement component 4B (Chido blood group)
A_52_P359257	0.0292463	up	2.33729	1.22484	2.33729	5830408C22Rik		ACTGTCTTAGACTTGGCTTTTCAGACTCAGTTCTGCTTCACACACTCAGTTCTGCGATCA		RIKEN cDNA 5830408C22 gene
A_55_P1978424	0.000153916	up	2.57041	1.362	2.57041	Bcl2a1d	Mus musculus B cell leukemia/lymphoma 2 related protein A1d (Bcl2a1d), mRNA [NM_007536]	CACTTGGCATTTCCATTTACAAACATGAAACTTGTCTTTCCAGAGTTGCAGATATTTTGT	GO:0050852|GO:0051400|GO:0043065|GO:0008630|GO:0046982|GO:0001836|GO:0005741|GO:0042803|GO:0097192|GO:0008053|GO:0030217|GO:0043154|GO:0043027|GO:0015267	B cell leukemia/lymphoma 2 related protein A1d
A_55_P2181738	0.000187644	up	2.57217	1.36299	2.57217	Lyz1	Mus musculus lysozyme 1 (Lyz1), mRNA [NM_013590]	CCAATAACCACAGGAGCAAATCTAATCTCACAGTGAAAAAGTACAAATGGCATTAAATGA	GO:0048237|GO:0005795|GO:0050830|GO:0003796|GO:0005576|GO:0003824|GO:0005615|GO:0042802|GO:0050829|GO:0005902|GO:0000137|GO:0005737|GO:0016787|GO:0016798|GO:0016998|GO:0019835|GO:0008152|GO:0005788|GO:0030141|GO:0030140|GO:0042742|GO:0070062	lysozyme 1
A_51_P483280	0.000153836	up	2.66765	1.41557	2.66765	Prnp	Mus musculus prion protein (Prnp), transcript variant 1, mRNA [NM_011170]	TTGCTTTTTACCCCAGCAGACATAAACTGCGATAGCTTCAGCTTGCACTGTGGATTTTCT	GO:0008017|GO:0005515|GO:0035584|GO:0050730|GO:0050731|GO:0031225|GO:0002020|GO:0042802|GO:0043231|GO:0006878|GO:0043525|GO:0007611|GO:0051260|GO:0010942|GO:0006979|GO:0032689|GO:0005521|GO:0070062|GO:0031965|GO:0005794|GO:0009986|GO:0005507|GO:0090314|GO:0014069|GO:0070885|GO:0043086|GO:0044325|GO:0006139|GO:0045121|GO:0046688|GO:0046686|GO:0071280|GO:0043008|GO:0005886|GO:0005783|GO:0061098|GO:…	prion protein
A_52_P238027	0.000165168	up	2.74488	1.45674	2.74488	Lyz2	lysozyme 2 [Source:MGI Symbol;Acc:MGI:96897] [ENSMUST00000092163]	CTTAAGTTCCTTCATTCACACTAACTCTGAGACAGATGAGCCTGTATCAGCAAATAACCA	GO:0048237|GO:0005795|GO:0050830|GO:0003796|GO:0005576|GO:0003824|GO:0005615|GO:0042802|GO:0050829|GO:0005902|GO:0000137|GO:0005737|GO:0016787|GO:0016798|GO:0016998|GO:0019835|GO:0008152|GO:0005788|GO:0030141|GO:0030140|GO:0042742|GO:0070062	lysozyme 2
A_51_P151126	0.000153927	up	3.08402	1.62481	3.08402	Cd52	Mus musculus CD52 antigen (Cd52), mRNA [NM_013706]	GGGAAGGGTTGATAGCAGATATCCAAGGAGGCTAAAGTTGACAGCCAATGGCCGGAATGG	GO:0016020|GO:0005886|GO:0097225|GO:0031225	CD52 antigen
A_51_P460954	0.000153836	up	3.52714	1.8185	3.52714	Ccl6	Mus musculus chemokine (C-C motif) ligand 6 (Ccl6), mRNA [NM_009139]	AATGTGTCTGGTTCTGATACAAGCTTAAGCCGGGTAATATCTAGCTGAGATGAAATCAAT	GO:0008009|GO:0070098|GO:0048020|GO:0030593|GO:0005576|GO:0005125|GO:0005615|GO:0002548|GO:0043547|GO:0006955|GO:0006954|GO:0071346|GO:0006935|GO:0007186|GO:0060326|GO:0071356|GO:0071347|GO:0048247|GO:0070374	chemokine (C-C motif) ligand 6
