# Supplementary material for: Sex- and region-specific cortical and hippocampal whole genome transcriptome profiles from control and APP/PS1 Alzheimer’s disease mice
Source: PLoS One. 2024 Feb 7;19(2):e0296959. doi: 10.1371/journal.pone.0296959 (PMC10849391; doi:10.1371/journal.pone.0296959)
Supplement: S1 File — S1 Fig: Genotyping of APP/PS1 AD mice and WT control animals. S2 Fig: 3D image of the murine brain including the RS cortex and hippocampus (BROIs) used for transcriptome analysis in our study. S3 Fig: PCA of transcriptomes from the RS cortex and hippocampus of WT controls and APP/PS1 AD mice of both sexes. S4 Fig: Hierarchical clustering of transcriptome data from the RS cortex and hippocampus of WT control and APP/PS1 AD mice of both sexes. S5 Fig: Bar diagrams of the top 30 candidates of DEGs with highest significant FCs (FC > 1.5 and FC < -1.5, p < 0.05). S6 Fig: Pathway analysis of intersectional and signature gene sets in APP/PS1 subgroups. S7 Fig: Comparative qPCR analysis of selected gene transcript levels from the hippocampus of female and male APP/PS1 AD with 5XFAD mice. S1 Table: PCR reaction set-up using PCR Mastermix and genomic DNA. S2 Table: Materials used for one-color microarray-based gene expression data collection. S3 Table: Software used for one-color microarray-based gene expression data collection. S4 Table: Details on genes, forward and reverse primer sequences and annealing temperatures relevant for qPCR experimentation. S5 Table: Characteristics of DEGs in the RS cortex of female APP/PS1 AD mice. S6 Table: Characteristics of DEGs in the hippocampus of female APP/PS1 AD mice. S7 Table: Characteristics of DEGs in the RS cortex of male APP/PS1 AD mice. S8 Table: Characteristics of DEGs in the hippocampus of male APP/PS1 AD mice. S9 Table: Venn analysis of DEGs in the RS cortex and hippocampus of female APP/PS1 AD mice. S10 Table: Venn analysis of DEGs genes in the RS cortex and hippocampus of male APP/PS1 AD mice. S11 Table: Venn analysis of DEGs in the RS cortex of male and female APP/PS1 AD mice. S12 Table: Venn analysis of DEGs in the hippocampus of male and female APP/PS1 AD mice. S13 Table: Differentially regulated l(i)ncRNAs in APP/PS1 AD vs. WT mice. S14 Table: qPCR-based FC analysis of selected genes in the hippocampus of APP/PS1 AD vs. [file pone.0296959.s001.zip › Supplementary Files_R1/Supplementary Table 7_FCs_Males_Cx_TG vs WT_sort.xlsx]

## Sheet: Sig FCs_TG vs WT_Male_Cx
Differentially expressed genes in the RS cortex of male APP/PS1 mice versus controls
ProbeName	p ([Male Transgenic Cortex] vs [Male Wildtype Cortex])	Regulation ([Male Transgenic Cortex] vs [Male Wildtype Cortex])	FC ([Male Transgenic Cortex] vs [Male Wildtype Cortex])	Log FC ([Male Transgenic Cortex] vs [Male Wildtype Cortex])	FC (abs) ([Male Transgenic Cortex] vs [Male Wildtype Cortex])	GeneSymbol	Description	Sequence	Go	GeneName
A_55_P2248556	0.0179877	down	-1.62449	-0.699985	1.62449	6530402F18Rik		TCTAAGAAGCCTCCAGAGATATGACAGTTTGCAGTCCCACGCCATCTAAGTTCAACATAG		RIKEN cDNA 6530402F18 gene
A_55_P2404484	0.0255379	down	-1.57951	-0.659481	1.57951	1700001L05Rik	Mus musculus RIKEN cDNA 1700001L05 gene (1700001L05Rik), long non-coding RNA [NR_027980]	TTCTTTGCCAAGTGTTTCTTTCTGTGGTGTTCAGTTTTGCCTCAGGCCTACAGCCATAAG	GO:0008150|GO:0003674|GO:0005575	RIKEN cDNA 1700001L05 gene
A_55_P1997525	0.017752	down	-1.57378	-0.654233	1.57378	Arpp21	Mus musculus cyclic AMP-regulated phosphoprotein, 21 (Arpp21), transcript variant 5, mRNA [NM_001177617]	GCCTCAGTCCAGTACAGTGCTCAGCGGAGTCAGCAAATACCACAGACCACACAGCAAGCA	GO:0034605|GO:0005516|GO:0003674|GO:0005737|GO:0003676	cyclic AMP-regulated phosphoprotein, 21
A_65_P11890	0.0143047	down	-1.53627	-0.619431	1.53627	Ctr9	CTR9 homolog, Paf1/RNA polymerase II complex component [Source:MGI Symbol;Acc:MGI:109345] [ENSMUST00000146709]	AAACATTACTTTCCATAGCTTTTCTTCTAAAACATTCTGGAAGGTGATTAGGCTCCAAGC	GO:0005515|GO:2000653|GO:0033523|GO:0001832|GO:0080182|GO:0005634|GO:1900364|GO:0001711|GO:0045638|GO:0045944|GO:2001162|GO:0070102|GO:0016055|GO:0042169|GO:0006355|GO:0000993|GO:0001826|GO:0016570|GO:0035327|GO:0000122|GO:0001829|GO:0007259|GO:0006351|GO:0071222|GO:0051571|GO:0019827|GO:0032968|GO:0016593|GO:2001168|GO:0005654|GO:0010390	CTR9 homolog, Paf1/RNA polymerase II complex component
A_55_P2716301	0.00567864	down	-1.52341	-0.607306	1.52341	Scyl2	SCY1-like 2 (S. cerevisiae) [Source:MGI Symbol;Acc:MGI:1289172] [ENSMUST00000174575]	GGTACAGGCTGTCAGTCTCCATGGTAACATTCAATGAACATTAAAATCTTTTAAGTCAAA	GO:0005515|GO:2000370|GO:0005794|GO:0008333|GO:0005102|GO:0031410|GO:0005524|GO:0005737|GO:0004672|GO:0016020|GO:0006468|GO:0090090|GO:0002092|GO:2000286|GO:0005768	SCY1-like 2 (S. cerevisiae)
A_65_P10641	0.0399444	down	-1.49166	-0.576921	1.49166	Erlin1	ER lipid raft associated 1 [Source:MGI Symbol;Acc:MGI:2387613] [ENSMUST00000170577]	AAACCCACTGTTAAGCAACATGGTGCAGCAGTAACATGAAGTAGATATAGGCAATAATAG	GO:0006629|GO:0005783|GO:0045541|GO:0045717|GO:0030433|GO:0008289|GO:0043234|GO:0032933|GO:0016020|GO:0015485|GO:0005789|GO:0016021|GO:0008202|GO:0031625|GO:0008203	ER lipid raft associated 1
A_55_P2752612	0.00257467	down	-1.48198	-0.567526	1.48198			GGACCGCTTCGTTTAAGAGTTTTAAAATGTAAGCCTAAAGCAAAGTAGAGTTTTGGTTTT
A_30_P01029649	0.0209669	down	-1.47209	-0.557869	1.47209		lincRNA:chr12:85252300-85253597 reverse strand	GAGACCCTTCCACACCTATATACAAAAATTACCTCAACTCAGGTCATAAATGGTAAAAAA
A_55_P2720410	0.00851608	down	-1.44724	-0.533302	1.44724	Fbxl20	F-box and leucine-rich repeat protein 20 [Source:MGI Symbol;Acc:MGI:1919444] [ENSMUST00000148473]	TGCATGTGATCTGCGTCTTACCTTTGCTTTTGCCTCATTGTAAGATAGGTAGAAAAAACT	GO:0005515|GO:0005737|GO:0004842|GO:0001662|GO:0005575	F-box and leucine-rich repeat protein 20
A_55_P2096071	0.0463171	down	-1.43543	-0.52148	1.43543	Nanos2	Mus musculus nanos homolog 2 (Drosophila) (Nanos2), mRNA [NM_194064]	CAGAGAAGAATGCCAGTTGGGTTTTATGCTATCTAGGAGGTTGGCTTGGAAATGGGATGA	GO:0005515|GO:0017148|GO:0048471|GO:0003723|GO:0005634|GO:0007275|GO:0007283|GO:0003729|GO:0006402|GO:0046872|GO:0006417|GO:0030154|GO:0005737|GO:1900153|GO:0000932|GO:0008270|GO:0045835|GO:0030718	nanos homolog 2 (Drosophila)
A_55_P2750016	0.0102387	down	-1.43542	-0.521473	1.43542	Scp2d1	Mus musculus SCP2 sterol-binding domain containing 1 (Scp2d1), mRNA [NM_025490]	TTTAAAGTGAGAGGCAAAGTTCTCCTTAGTCAGAAGCTGGAGAGGATCTTCAGAGAGTGG	GO:0015248|GO:0032934|GO:0006694|GO:0015914|GO:0030301|GO:0005575	SCP2 sterol-binding domain containing 1
A_52_P444611	0.0043426	down	-1.41549	-0.501306	1.41549	Gabrg2	gamma-aminobutyric acid (GABA) A receptor, subunit gamma 2 [Source:MGI Symbol;Acc:MGI:95623] [ENSMUST00000109290]	TTGAGGGGTTGCTATAGAAAACTATTTGCATCTGACATTTATCCCGATGCACCTTAGAAA	GO:0005515|GO:0006821|GO:0030424|GO:0005230|GO:0030054|GO:0005886|GO:0007268|GO:0016917|GO:0045202|GO:0042995|GO:0009791|GO:0005254|GO:0005737|GO:0045211|GO:0006810|GO:0030534|GO:0006811|GO:0004890|GO:0034707|GO:0060077|GO:0007214|GO:0031410|GO:0032590|GO:0016020|GO:0005887|GO:0016021|GO:0051932|GO:0005216|GO:0071420	gamma-aminobutyric acid (GABA) A receptor, subunit gamma 2
A_55_P2713390	0.0222069	down	-1.41528	-0.501089	1.41528	Sema3c	sema domain, immunoglobulin domain (Ig), short basic domain, secreted, (semaphorin) 3C [Source:MGI Symbol;Acc:MGI:107557] [ENSMUST00000170348]	GGCAACAATAACTGCTTTGGAATCCTTCTACTTTTCTTGAATCACAGAAACATTTTACAG	GO:0001756|GO:0001755|GO:0003350|GO:0050919|GO:0003215|GO:0005576|GO:0007275|GO:0009791|GO:0005615|GO:0030154|GO:0003151|GO:0007399|GO:0007507|GO:0001974|GO:0007411|GO:0060666|GO:0021915|GO:0060174|GO:0030215|GO:0070062	sema domain, immunoglobulin domain (Ig), short basic domain, secreted, (semaphorin) 3C
A_55_P2363442	0.0476719	down	-1.38994	-0.475026	1.38994	Zfp867	Mus musculus zinc finger protein 867 (Zfp867), mRNA [NM_178417]	ACTACATGGCTATGCTATTGGAGTTTTATCAGTGTGTAGAATAAAGTGTTTCAGTTACCC	GO:0008150|GO:0003674|GO:0005575	zinc finger protein 867
A_30_P01023578	0.0263493	down	-1.38421	-0.469063	1.38421		lincRNA:chr14:62294849-62301165 reverse strand	AAACCAATAACATGAAAGGAAACCGGAAGTGGGACCATCTAGTTCTTGATGACTCAAAGT
A_52_P255693	0.00271872	down	-1.3783	-0.462886	1.3783		autism susceptibility candidate 2 [Source:MGI Symbol;Acc:MGI:1919847] [ENSMUST00000196613]	ACAGCAACTTCCTAAATTGTAGAGAATTTAATCTTAGACATTTAACAGATAAAGAAAACA
A_65_P08713	0.0195752	down	-1.37492	-0.459353	1.37492		DAY10_15_L10.x1 FH DAY10 Mus musculus cDNA clone DAY10_15_L10 similar to Ubiquitin specific protease 28, mRNA sequence [DV043472]	CAGGCATATACTAGAGTCAGAATGCCCTTAATCTTGACTGCTGTGAGAGGTGTTCAACAG
A_52_P620240	0.00718446	down	-1.37319	-0.457531	1.37319	Gm41810		CATTAAGAGGATAAATCTGTCTGGACCCTACTAAAATCTCCATGAACATTAGTAATGATC		predicted gene, 41810
A_55_P2720745	0.0355203	down	-1.36593	-0.449885	1.36593	R3hdm1	R3H domain containing 1 [Source:MGI Symbol;Acc:MGI:2448514] [ENSMUST00000185389]	GTGACTAATTTTGTTGTTTGGTTTTGTTTTTTCCTGGATAGGATTTCTTAGTGTACTGGC	GO:0008150|GO:0003723|GO:0005575	R3H domain containing 1
A_55_P2718712	0.00211932	down	-1.3593	-0.442867	1.3593	Gtf2h5	general transcription factor IIH, polypeptide 5 [Source:MGI Symbol;Acc:MGI:107227] [ENSMUST00000146035]	GTGAGCTACCATAGGATAAAACAGGAAGATAGAGATTTCAACAAAGTCAGTTTTGTTTTG	GO:0006355|GO:0005669|GO:0006364|GO:0005730|GO:0006362|GO:0005634|GO:0071480|GO:0006351|GO:0006974|GO:0000439|GO:0006281|GO:0000182|GO:0006294|GO:0006289	general transcription factor IIH, polypeptide 5
A_55_P2738277	0.0167257	down	-1.34955	-0.432475	1.34955	Fam135a	family with sequence similarity 135, member A [Source:MGI Symbol;Acc:MGI:1915437] [ENSMUST00000185525]	GCAATGCACACATGTGATGTGAATACATACATGCAGGCAAAATGCCCATGTGCATAAACT	GO:0052689|GO:0005575|GO:0044255	family with sequence similarity 135, member A
A_52_P644853	0.00747388	down	-1.34416	-0.426703	1.34416	Proser1	Mus musculus proline and serine rich 1 (Proser1), mRNA [NM_173382]	AACTGTGAGACGTCACGACGGAATAGTACTCAAGATGGACAAAAAGTCCTTTGAGACGGT	GO:0008150|GO:0003674|GO:0005575	proline and serine rich 1
A_55_P2738122	0.0233572	down	-1.3357	-0.417599	1.3357	Cacna2d1		CTTTCTCTCTCTCGTTATCCCAGTAACTTTAATTAAATGACTCCAATTCATTGTGAAGCT	GO:0005515|GO:0005262|GO:0060402|GO:0005244|GO:0005245|GO:0030315|GO:0060307|GO:0086091|GO:0005891|GO:0046872|GO:0086057|GO:0016529|GO:0016020|GO:0086048|GO:0086002|GO:0070588|GO:0051924|GO:0006810|GO:0006816|GO:0034765|GO:0016021|GO:0070062|GO:0006811	calcium channel, voltage-dependent, alpha2/delta subunit 1
A_66_P133225	0.0399048	down	-1.33423	-0.416012	1.33423	Ppip5k1	Mus musculus diphosphoinositol pentakisphosphate kinase 1 (Ppip5k1), mRNA [NM_178795]	CTTATCTCAGTGCCATCTCAGAGCTGAACTACATGACCCAGATTGTTATCATGCTTTATG	GO:0033857|GO:0000827|GO:0006020|GO:0000829|GO:0005886|GO:0000828|GO:0003993|GO:0052724|GO:0052723|GO:0000832|GO:0005524|GO:0005829|GO:0016310|GO:0005737|GO:0032958|GO:0000166|GO:0016020|GO:0016301|GO:0005654|GO:0016740	diphosphoinositol pentakisphosphate kinase 1
A_55_P2720938	0.0402188	down	-1.32794	-0.409187	1.32794	Wdr45b	WD repeat domain 45B [Source:MGI Symbol;Acc:MGI:1914090] [ENSMUST00000127373]	TTCTTTCCTTTCCATTACCTCTGAAAAAGTTAGTTATAAGACCCTGTCTCAAAAATGCAC	GO:0034045|GO:0000422|GO:0080025|GO:0006497|GO:0032266|GO:0034497|GO:0019898|GO:0005829	WD repeat domain 45B
A_52_P996156	0.024405	down	-1.32674	-0.407882	1.32674	Gm19337		TCAGTATATAGGTTTAGACTGATTTGTTCCTTTTTTATACAATTCTGATCTACGGTTTTT		predicted gene, 19337
A_55_P2392395	0.0108701	down	-1.32442	-0.405366	1.32442	BC055308		GAAAAACCCAGGAGATGAGATAGATAGCATGTCTTTACTAAAGCAAGCCGCCACTTTTCT		cDNA sequence BC055308
A_30_P01029367	0.0204098	down	-1.32424	-0.405168	1.32424		lincRNA:chr13:107822042-107823753 forward strand	GGACACCAATAAAAAGTCAAAGGACCAAAATGGATGCATTGAGTATCTTAAAACTTGATC
A_55_P2191675	0.0454519	down	-1.32404	-0.404946	1.32404	6330418B08Rik		GGTCCTTAAAACATGGTATTAGCAGAGGTTACAACAATAAGGTCATAGCCAAAATAAAGA		RIKEN cDNA 6330418B08 gene
A_65_P15121	0.0440385	down	-1.31299	-0.392855	1.31299	2810029C07Rik	Mus musculus RIKEN cDNA 2810029C07 gene (2810029C07Rik), long non-coding RNA [NR_045295]	GACTTACAGAAGGCATACTTACTCTGAAGATGGAATGATAGCTGAAGAGACAGAGTGATG		RIKEN cDNA 2810029C07 gene
A_51_P438028	0.0336345	down	-1.31278	-0.39262	1.31278	Fam133b	family with sequence similarity 133, member B [Source:MGI Symbol;Acc:MGI:1915402] [ENSMUST00000198598]	AAACACATGGGTATTGTTTTAGGGGAACATAGGTCTTATTCAGTGACATAAGAGAAAAGG	GO:0008150|GO:0003723|GO:0005575	family with sequence similarity 133, member B
A_52_P180152	0.0250233	down	-1.30986	-0.389415	1.30986	9030407P20Rik		AGTCTACACAAGTAAGGAAACATACATAAATGCCCTTAAAAGACTTCTATCAGATCACTC	GO:0008150|GO:0003674|GO:0005575	RIKEN cDNA 9030407P20 gene
A_55_P2355345	0.0362808	down	-1.2975	-0.375734	1.2975	A130019P10Rik		TTTATGCCTCAAAGAATGCCATCATGTAACACATGCCCCTGGGTTCAATCCTCAGGACTT		RIKEN cDNA A130019P10 gene
A_55_P2029176	0.019627	down	-1.29713	-0.375319	1.29713	Atr	ataxia telangiectasia and Rad3 related [Source:MGI Symbol;Acc:MGI:108028] [ENSMUST00000185473]	TGCCTGCTGGTAAGCATGAAGATTGGAGTTCAGATCCCTGAACCCATATAAAAAGCCAGA	GO:0005515|GO:0032407|GO:0051276|GO:0032405|GO:0005634|GO:0071480|GO:0032212|GO:0034644|GO:0046777|GO:0000166|GO:0018105|GO:0016301|GO:0070198|GO:0001741|GO:0005794|GO:0005694|GO:0007566|GO:0043393|GO:0005524|GO:0003677|GO:0006974|GO:0016310|GO:0006281|GO:0004672|GO:0004674|GO:0016605|GO:0043517|GO:0005654|GO:0006468|GO:0000077|GO:0008156|GO:0090399|GO:0016740	ataxia telangiectasia and Rad3 related
A_30_P01026891	0.0273522	down	-1.29657	-0.3747	1.29657		lincRNA:chr13:107812547-107823601 forward strand	CCAGCATGACAGAAATGTCAGGAGATGTCTGGAATTAAGAGAATTACAAAGAGAAGGGGG
A_30_P01027905	0.0391745	down	-1.29477	-0.372698	1.29477		lincRNA:chrX:102568332-102587093 reverse strand	CAAAGTCAGCTCATAGTGGAGAAATACAACAAGCACAAGACTAAGGTTAACATCATTGGG
A_55_P2716472	0.0011747	down	-1.29372	-0.371526	1.29372	Rbbp4	retinoblastoma binding protein 4, chromatin remodeling factor [Source:MGI Symbol;Acc:MGI:1194912] [ENSMUST00000147183]	CTGGAATGTTTTCATTGTGCTCTGAATAGTGCTTCTGGTATTCACAGAGATCTGTTAGAT	GO:0005515|GO:0000790|GO:0033186|GO:0042826|GO:0005634|GO:0005829|GO:0016581|GO:0031497|GO:0006338|GO:0016589|GO:0008094|GO:0006355|GO:0043044|GO:0031492|GO:0006335|GO:0006336|GO:0000978|GO:0006351|GO:0006260|GO:0043234|GO:0007049|GO:0035098|GO:0005654|GO:0000980|GO:0016569	retinoblastoma binding protein 4, chromatin remodeling factor
A_30_P01029149	0.0472084	down	-1.28834	-0.365517	1.28834		lincRNA:chrX:102567595-102589870 reverse strand	TTGGAGTAACAATGGCGGGTCAGTGTTGTTGCCTATCATATTTCAAAAGATTTATGAACT
A_65_P17704	0.023361	down	-1.284	-0.360648	1.284		major facilitator superfamily domain containing 4B4 [Source:MGI Symbol;Acc:MGI:3035041] [ENSMUST00000178563]	AGGTTTTACTTATAGGAGCTGTTTTAAAGTTACTATGTAAGTTGCAGCGGTATGAACGGG
A_55_P2212259	0.0291698	down	-1.28256	-0.359028	1.28256	4930539J05Rik	Mus musculus RIKEN cDNA 4930539J05 gene (4930539J05Rik), long non-coding RNA [NR_030689]	AGTTTCAACAAAGAAGTACACTAAAACTTTACTGCTATGCAATAAAGCACAGCAAACTGG	GO:0008150|GO:0003674|GO:0005575	RIKEN cDNA 4930539J05 gene
A_55_P2610257	0.0393154	down	-1.28201	-0.358403	1.28201	Eml6	echinoderm microtubule associated protein like 6 [Source:MGI Symbol;Acc:MGI:2442895] [ENSMUST00000169980]	TGGCTGTAGAAATGACACTTATTTTCTTGCTAGCTGTTGTCCAGACTACCTTTAGTGTTC	GO:0008017|GO:0008150|GO:0005737|GO:0015630|GO:0005874|GO:0005856	echinoderm microtubule associated protein like 6
A_30_P01026941	0.0204341	down	-1.27707	-0.352841	1.27707		lincRNA:chr18:84760623-84761084 forward strand	ACACAAGGAGGCCATTTCCTGGTGAGAAACTTCAATGTCAACAAAAAGGAATACAGGGAT
A_55_P1999977	0.00335119	down	-1.27117	-0.346161	1.27117	AU041133	Mus musculus expressed sequence AU041133 (AU041133), mRNA [NM_001163064]	GACTGCACATACACAACATAGCACAGGTGTATACACACAGACAAAAATTATTATAGATGA	GO:0008150|GO:0003674|GO:0005575	expressed sequence AU041133
A_55_P1965861	0.0467089	down	-1.26954	-0.344305	1.26954	Zfp939	Mus musculus zinc finger protein 939 (Zfp939), mRNA [NM_001243021]	GGGGCAGGAGATGCATGGGACTGGGGAGTGAAATTCACAAAGACTCAATAAAGGTTTTTT	GO:0005575	zinc finger protein 939
A_55_P2714144	0.00474879	down	-1.26429	-0.338326	1.26429	Vprbp	Vpr (HIV-1) binding protein [Source:MGI Symbol;Acc:MGI:2445220] [ENSMUST00000188343]	GGATTAAAGGTGTGGCTCACTGTCTGGCTCTAAGTAAGTTTAAAAAAGAAGACAAAATTA	GO:0006355|GO:0033151|GO:0016567|GO:0030331|GO:0035212|GO:0005634|GO:0000122|GO:0005524|GO:0006351|GO:0016310|GO:0005737|GO:0000166|GO:0008180|GO:0004674|GO:0016301|GO:0030183|GO:0001650|GO:0016032|GO:0016740|GO:0016569	Vpr (HIV-1) binding protein
A_52_P411280	0.047296	down	-1.26327	-0.337168	1.26327	Ptprr	protein tyrosine phosphatase, receptor type, R [Source:MGI Symbol;Acc:MGI:109559] [ENSMUST00000142617]	AGATAGAGATGTCCCAATCTAAACAGTAGCCGGTTATTCCAAAGGTCACAAATATGGGGA	GO:0005515|GO:0030054|GO:0019901|GO:0005886|GO:0005615|GO:0005829|GO:0016791|GO:0005737|GO:0006470|GO:0016020|GO:0016787|GO:0016311|GO:0070373|GO:0004721|GO:0016021|GO:0038128|GO:0004725|GO:0010633	protein tyrosine phosphatase, receptor type, R
A_55_P2737587	0.0431735	down	-1.26258	-0.336377	1.26258	Cacna1d		GGATAGGTCTGAAGCTGTTATTGTTTTGGGGGCAGTTATATGCATTTTAATTTGTTGAAA	GO:0005515|GO:0030018|GO:0019722|GO:0005886|GO:0051928|GO:0007605|GO:0005634|GO:0086091|GO:0070838|GO:0046872|GO:0030425|GO:0016324|GO:0060372|GO:0086002|GO:0051924|GO:0043025|GO:0006810|GO:0034765|GO:0006816|GO:0086046|GO:0006811|GO:0005262|GO:0005244|GO:0005245|GO:0030506|GO:0008331|GO:0030165|GO:0055085|GO:0005891|GO:0042383|GO:0032793|GO:0070509|GO:0032590|GO:0016020|GO:0051393|GO:0005887|GO:…	calcium channel, voltage-dependent, L type, alpha 1D subunit
A_52_P30302	0.0414074	down	-1.25662	-0.329546	1.25662	Caap1	caspase activity and apoptosis inhibitor 1 [Source:MGI Symbol;Acc:MGI:1915020] [ENSMUST00000153294]	CTTCTCTTGCTTGAATGTGACTTTAATCTCTTTATGGAGGAATCACTGAAGAATATCTTG	GO:0008150|GO:0003674|GO:0006915|GO:0005575	caspase activity and apoptosis inhibitor 1
A_55_P2062737	0.0488227	down	-1.25588	-0.328698	1.25588	Elovl2	Mus musculus elongation of very long chain fatty acids (FEN1/Elo2, SUR4/Elo3, yeast)-like 2 (Elovl2), transcript variant 2, mRNA [NM_001311121]	GGGAGGCAGAAGCCATTTTTCTTTTAGATGAAAAGCATTCTGTGTGATTGTTGTATAATA	GO:0006629|GO:0000038|GO:0016747|GO:0005783|GO:0019367|GO:0030148|GO:0030176|GO:0009922|GO:0016020|GO:0006631|GO:0034625|GO:0006633|GO:0034626|GO:0016021|GO:0042761|GO:0016740	elongation of very long chain fatty acids (FEN1/Elo2, SUR4/Elo3, yeast)-like 2
A_52_P336768	0.00815095	down	-1.25345	-0.325904	1.25345		major facilitator superfamily domain containing 4B4 [Source:MGI Symbol;Acc:MGI:3035041] [ENSMUST00000178563]	TGACTTTCTCAAGTTTTATGCTGAGTGACAATGAATTGCTATGTGACTGCAATATGTTTG
A_55_P2733147	0.0498614	down	-1.25	-0.321924	1.25	A630065K11Rik		GATTAGGGTATGAATCTTTTCAGTGAGCCCTGGGGACTGTTAACCAAATAAATTTCATCT		RIKEN cDNA A630065K11 gene
A_55_P2716811	0.00743992	down	-1.24995	-0.321868	1.24995	Ube2e1	ubiquitin-conjugating enzyme E2E 1 [Source:MGI Symbol;Acc:MGI:107411] [ENSMUST00000161580]	GCTGTGATTTCTGTCTTTGGCTCTTGTCTGAGTTTGGCTTTATATTTTGTGCTGCTACCT	GO:0000209|GO:0004842|GO:0016567|GO:0033523|GO:0032020|GO:0000151|GO:0005634|GO:0005524|GO:0000166|GO:0070936|GO:0010390|GO:0016740|GO:0042296	ubiquitin-conjugating enzyme E2E 1
A_66_P116822	0.0336227	down	-1.24784	-0.319434	1.24784	Gm46933	PREDICTED: Mus musculus ESX-1 secretion-associated protein EspI-like (LOC108169096), mRNA [XM_017321256]	GGGAGCAAATTTAGTAATGGTCCTGGTTGCTGCGTTATCGGAGCATTAAAATGCAGTTTT		predicted gene, 46933
A_55_P2934727	0.0364013	down	-1.24715	-0.31863	1.24715	Exosc1		GGACTAAAACAAGAGTTGCCATTCTGTAGCATTTAATTGCAAGATCTGACTTATGAAGTG	GO:0005515|GO:0006396|GO:0005737|GO:0006364|GO:0003723|GO:0000176|GO:0005730|GO:0005634|GO:0000178	exosome component 1
A_55_P2243883	0.0145082	down	-1.24371	-0.314649	1.24371	B230117O15Rik		AATTTCCCTTTGTCTTAGTTACTTTTCTCTTTCTCTCACCAAATGCCATGATAAAGATAG		RIKEN cDNA B230117O15 gene
A_30_P01029526	0.0315143	down	-1.23517	-0.304709	1.23517		lincRNA:chr2:67411703-67412293 forward strand	TAGGTCTTTTCCGGGTCCTGTCACCAATGCTAGGAATCAGCATCAATTTCTCTCAGTCTT
A_55_P2649334	0.0362746	down	-1.23427	-0.303655	1.23427	4932438A13Rik	RIKEN cDNA 4932438A13 gene [Source:MGI Symbol;Acc:MGI:2444631] [ENSMUST00000136287]	TGCCATGCCTTTCATTTTAGCACTTAAGAGGAAGGGGTAGGCAGATAAGGAGTTCAAGGT	GO:0006629|GO:0003674|GO:0016020|GO:0019915|GO:0045444|GO:0005634|GO:0016021|GO:0007283|GO:0060612|GO:0001558|GO:0051647	RIKEN cDNA 4932438A13 gene
A_55_P2165191	0.0283074	down	-1.23293	-0.302092	1.23293	Gm7420	PREDICTED: Mus musculus predicted gene 7420 (Gm7420), misc_RNA [XR_168635]	GGCATCCTATTTTTGCATGTTATCTGGGCATCTTATCTTCGTTAAAGAATAGTGGCTTAT		predicted gene 7420
A_55_P2717907	0.0339838	down	-1.22783	-0.296116	1.22783	Tcf12	transcription factor 12 [Source:MGI Symbol;Acc:MGI:101877] [ENSMUST00000184806]	CTTTGTCTTCTCTGAGTTTCACAATGGTTCTTTTGGATAGGAAAATAAAACCATTCAACC	GO:0005515|GO:0000790|GO:0003700|GO:0044212|GO:0035497|GO:0046332|GO:0005634|GO:0030154|GO:0042803|GO:0043231|GO:0005737|GO:0045944|GO:0046983|GO:0005667|GO:0006355|GO:0046982|GO:0043425|GO:0070888|GO:0007275|GO:0000978|GO:0003677|GO:0006351|GO:0007399|GO:0010628|GO:0001077|GO:0016607|GO:0045666|GO:0071837|GO:0005654|GO:0045893|GO:0008134	transcription factor 12
A_55_P2796609	0.0143807	down	-1.22734	-0.29554	1.22734	Dnmt3b	Mus musculus DNA methyltransferase 3B (Dnmt3b), transcript variant 1, mRNA [NM_001003961]	GGTGCAAAGATGACAGATGCCCAGAGTTTACCTTTCTGGTTGATTAAAGTTGTATTTTTC	GO:0005515|GO:0000792|GO:0010468|GO:0042826|GO:0003886|GO:0006346|GO:0008168|GO:0031503|GO:0005634|GO:0032259|GO:0046872|GO:0043231|GO:0005737|GO:0071230|GO:0009008|GO:0043045|GO:0003714|GO:0000122|GO:0003677|GO:0006306|GO:0010628|GO:0005720|GO:0051571|GO:0045666|GO:0051573|GO:0045814|GO:0003682|GO:0060821|GO:0006349|GO:0005654|GO:0045892|GO:0000775|GO:0016740	DNA methyltransferase 3B
A_52_P182520	0.00403442	down	-1.22454	-0.29224	1.22454	Timm9	translocase of inner mitochondrial membrane 9 [Source:MGI Symbol;Acc:MGI:1353436] [ENSMUST00000223544]	CTTCCTTGAGGCTAGACTTTGAATCGGGAAACAATAGGAATTCATTTTCAAGTGCTTTTA	GO:0005215|GO:0042721|GO:0005743|GO:0051087|GO:0042719|GO:0015031|GO:0042803|GO:0046872|GO:0005739|GO:0016020|GO:0008565|GO:0045039|GO:0006810|GO:0072321	translocase of inner mitochondrial membrane 9
A_55_P2717812	0.0380494	down	-1.22439	-0.292063	1.22439	Psmc2	proteasome (prosome, macropain) 26S subunit, ATPase 2 [Source:MGI Symbol;Acc:MGI:109555] [ENSMUST00000132720]	AATAAATCAAAGTCAGATCATTAGGCTTGGCAACACCTTGGCACCTTGGCACCTTTTCCC	GO:0031597|GO:0005515|GO:0006511|GO:0031595|GO:0000502|GO:0045899|GO:0005634|GO:0030433|GO:0005524|GO:0001649|GO:0005829|GO:0030163|GO:0005737|GO:0043197|GO:0016787|GO:0000166|GO:0016020|GO:0000932|GO:0008540|GO:0017025|GO:0022624|GO:0016887|GO:0008134	proteasome (prosome, macropain) 26S subunit, ATPase 2
A_55_P2078650	0.00209892	down	-1.22381	-0.291376	1.22381	Mettl5	methyltransferase like 5 [Source:MGI Symbol;Acc:MGI:1922672] [ENSMUST00000135487]	CAAAAGAGAAAGACACCAAATATCAACCCAATATCAACATGCCATGTATATACATGCACA	GO:0008150|GO:0008168|GO:0005575|GO:0003676|GO:0032259|GO:0016740	methyltransferase like 5
A_55_P2566737	0.0187415	down	-1.22324	-0.290707	1.22324	Hnrnpu	heterogeneous nuclear ribonucleoprotein U [Source:MGI Symbol;Acc:MGI:1858195] [ENSMUST00000159117]	GAGTAAAAGACATGTTAGGTTCGGTTAAAGATAGGGTAGAGCTGCACTCCCCTTAGCTCA	GO:2000373|GO:0005515|GO:0008380|GO:0003723|GO:0005634|GO:0071013|GO:0005737|GO:0032211|GO:0000166|GO:0005681|GO:0006397|GO:0005697|GO:0070934|GO:0001047|GO:0005524|GO:0003677|GO:0001649|GO:0032922|GO:0035326|GO:0010628|GO:0031012|GO:0034046|GO:0016020|GO:0030529|GO:0043021|GO:0005654|GO:0055013|GO:0048511|GO:0070034|GO:0071549|GO:0070937	heterogeneous nuclear ribonucleoprotein U
A_55_P2238079	0.0119263	down	-1.22183	-0.289043	1.22183	A830054O07Rik	Q7TS76_MOUSE (Q7TS76) Sip1 protein, partial (25%) [TC1598952]	ATAGTGGTTGAATGATGCTGAAATTGGAGATGCCTAGAATATGGATAGTATATTACAACC		RIKEN cDNA A830054O07 gene
A_55_P2714444	0.04653	down	-1.22076	-0.287776	1.22076	Lrfn5	leucine rich repeat and fibronectin type III domain containing 5 [Source:MGI Symbol;Acc:MGI:2144814] [ENSMUST00000130887]	TTCCCCCTAGAGGCACCAGATGACTCCAGTTTGTGCTACATTGACAAAAGAAAGAGAGAA	GO:0016020|GO:0009986|GO:0005578|GO:0016021|GO:0005615	leucine rich repeat and fibronectin type III domain containing 5
A_66_P139155	0.0444378	down	-1.22006	-0.286953	1.22006	Dtymk		GAAAATGTAGCTGTGCCATGTAAGAGACAAGCCATAGAACGGGAGACAGGATGTATAAAA	GO:0009041|GO:0050145|GO:0006233|GO:0006227|GO:0005524|GO:0006235|GO:0004798|GO:0009165|GO:0005739|GO:0016310|GO:0005758|GO:0005737|GO:0071363|GO:0000166|GO:0016301|GO:0005759|GO:0016740	deoxythymidylate kinase
A_55_P2805240	0.0484376	down	-1.21864	-0.285277	1.21864	Sp4	Mus musculus trans-acting transcription factor 4 (Sp4), transcript variant 1, mRNA [NM_009239]	CATGTCACTAAGTTGTCATCCCACATAAATTGATGTCCAGCATAGGGTATTAAATTTACA	GO:0006355|GO:0003700|GO:0006357|GO:0000981|GO:0003713|GO:0008016|GO:0005634|GO:0003676|GO:0003677|GO:0046872|GO:0006351|GO:0005829|GO:0043565|GO:0005654	trans-acting transcription factor 4
A_55_P2044252	0.0410072	down	-1.21532	-0.28134	1.21532	Zfp512b	Mus musculus zinc finger protein 512B (Zfp512b), mRNA [NM_001164597]	TCCCCTGGCCCGGAGTGGTGCGGTGGTGGGCCATCAACTATGTATTAAAGTCACTGTATC	GO:0008150|GO:0003674	zinc finger protein 512B
A_55_P2041708	0.0254885	down	-1.21489	-0.280828	1.21489	Gas2	Mus musculus growth arrest specific 2 (Gas2), transcript variant 1, mRNA [NM_008087]	TATACCCAGGACAGAGCTGTTTTGTATCAATAAACAGCAAGATATTGTCCACACTGATTT	GO:0008017|GO:0007049|GO:0005737|GO:0016020|GO:0008360|GO:0006915|GO:0007050|GO:0005856	growth arrest specific 2
A_55_P2313163	0.0441245	down	-1.21142	-0.276698	1.21142	D10Bwg1070e		TGGTGTTTTGAAGCCGAAATAGGTCTCTTAAAGTGGAAGCCGAATCGCGTACCTAGTTGA		DNA segment, Chr 10, Brigham & Women's Genetics 1070 expressed
A_51_P380861	0.0286541	down	-1.21077	-0.275924	1.21077	Slc25a51	solute carrier family 25, member 51 [Source:MGI Symbol;Acc:MGI:2684984] [ENSMUST00000134714]	TAGGAACCAGTTTATCAGAGTTAAGTTAGTGATCTGAGTGTTGTTATAAAACATGCCATG	GO:0005739|GO:0016020|GO:0022857|GO:0006810|GO:0005743|GO:0016021|GO:0006839	solute carrier family 25, member 51
A_55_P2741534	0.0395368	down	-1.21019	-0.275232	1.21019	Uvssa	Mus musculus UV stimulated scaffold protein A (Uvssa), mRNA [NM_001081101]	ATAACATTATACCACCAGTGCCTCCTAAGCAGACCTGTCACAAGGAAGGAGATTGGAACA	GO:0016567|GO:0006281|GO:0006283|GO:0005694|GO:0000993|GO:0009411|GO:0006974	UV stimulated scaffold protein A
A_52_P515336	0.039379	down	-1.20449	-0.268426	1.20449	Atp6v0a1	MMU13836 vacuolar adenosine triphosphatase subunit Ac116 {Mus musculus} (exp=-1; wgp=0; cg=0), partial (3%) [TC1669262]	TAGACGTCATCTGAGCAGTTTATGAGAAGTGTAACATTCTCTGAGACTTTACAAGCTGGC	GO:0005515|GO:0005886|GO:0015078|GO:0016241|GO:0005829|GO:0043231|GO:0000220|GO:0005737|GO:0007035|GO:0046961|GO:0043195|GO:0006810|GO:0051117|GO:0033179|GO:0070062|GO:0006811|GO:0070072|GO:0015986|GO:0005794|GO:0031410|GO:0008021|GO:0016020|GO:0016607|GO:0030285|GO:0015991|GO:0016021|GO:0016471|GO:0015992	ATPase, H+ transporting, lysosomal V0 subunit A1
A_55_P2729838	0.0496477	down	-1.20363	-0.267392	1.20363	Ints9	BC055700 D14Ertd231e protein {Mus musculus} (exp=-1; wgp=0; cg=0), partial (38%) [TC1721930]	CTAAATAGCTGGTTTTAATCTCTAGTTTGTATCCTGTGCTATATGTAACAAAGGGGGAAA	GO:0003674|GO:0032039|GO:0005654|GO:0005634|GO:0016180|GO:0005829	integrator complex subunit 9
A_65_P18952	0.0208896	down	-1.20204	-0.265482	1.20204	Nsun4	NOL1/NOP2/Sun domain family, member 4 [Source:MGI Symbol;Acc:MGI:1919431] [ENSMUST00000152712]	CACTTCACCAAGGAGGGCACACTGAATGTCATAAATTTAGTCCCAAGGTCGGGGATAATA	GO:0000049|GO:0042256|GO:0042254|GO:0003723|GO:0006364|GO:0008168|GO:0030488|GO:0070131|GO:0005634|GO:0019843|GO:0032259|GO:0005762|GO:0005739|GO:0016428|GO:0031167|GO:0005737|GO:0070181|GO:0009383|GO:0016740	NOL1/NOP2/Sun domain family, member 4
A_55_P2372666	0.0479275	down	-1.20201	-0.265452	1.20201	9030607L02Rik		TTTTAGGACATTAAGAAGTTAAAGTTGAGAGACTTTAATGGGAGTGGGCATGGGATAGGG		RIKEN cDNA 9030607L02 gene
A_66_P116860	0.0498567	down	-1.19976	-0.262748	1.19976	5031434O11Rik	Mus musculus RIKEN cDNA 5031434O11 gene (5031434O11Rik), long non-coding RNA [NR_033624]	AAAGGCTACAATCGGAAACTGCGCATTTCTGTAACAATAACTTCAGACAAAGTAAGATGA	GO:0008150|GO:0003674|GO:0005575	RIKEN cDNA 5031434O11 gene
A_30_P01028569	0.0395628	down	-1.19721	-0.259676	1.19721		lincRNA:chr2:48818825-48822612 forward strand	TAGACCATTGCCCAGAATGACTGAGACCCTTGGTTTAATCTACAAAAGTACAAGAAAAAA
A_55_P2720053	0.0441472	down	-1.18943	-0.250266	1.18943	Kmt5b	lysine methyltransferase 5B [Source:MGI Symbol;Acc:MGI:2444557] [ENSMUST00000135586]	AAGAAGAAAGTTGACTTGGTGTTCAAGGCCGTCCTCATTTACATTGGGTGATCAAGGCCA	GO:0000780|GO:0006355|GO:0005694|GO:0034770|GO:0016571|GO:0008168|GO:0005634|GO:0032259|GO:0006351|GO:0018024|GO:0042799|GO:0007517|GO:0016569|GO:0016740|GO:0034773	lysine methyltransferase 5B
A_55_P2935865	0.00411553	down	-1.18544	-0.245423	1.18544	Timm9	translocase of inner mitochondrial membrane 9 [Source:MGI Symbol;Acc:MGI:1353436] [ENSMUST00000223544]	TAATTAAGAGTTGCCTGTAATGCTGGGTGTAGTGGCAGCCTTTAGGCCTAGCTACAAAGA	GO:0005215|GO:0042721|GO:0005743|GO:0051087|GO:0042719|GO:0015031|GO:0042803|GO:0046872|GO:0005739|GO:0016020|GO:0008565|GO:0045039|GO:0006810|GO:0072321	translocase of inner mitochondrial membrane 9
A_51_P337662	0.021547	down	-1.18485	-0.244701	1.18485	Ints6l	Mus musculus integrator complex subunit 6 like (Ints6l), mRNA [NM_172779]	AGTGCTCTTCCACTTTGACTAGGACCATTACAAAGTGTATCTGAGGCTGCACTAACCTCT	GO:0008150|GO:0003674|GO:0005575	integrator complex subunit 6 like
A_52_P240090	0.0107186	down	-1.18481	-0.244659	1.18481	Cops5	COP9 signalosome subunit 5 [Source:MGI Symbol;Acc:MGI:1349415] [ENSMUST00000139578]	GTGAAGCTCCTTATTTATGGTCGTAGCTTTATTAATACTCGGGTTACATGGAATGAACTT	GO:0005515|GO:0000338|GO:0005667|GO:0016579|GO:0006355|GO:0030054|GO:0004843|GO:0003713|GO:0045202|GO:0005634|GO:0031410|GO:0046872|GO:0008021|GO:0046328|GO:0005737|GO:0016787|GO:0008180|GO:0045944|GO:0051726|GO:0006508|GO:0005654|GO:0008233|GO:0008237	COP9 signalosome subunit 5
A_65_P04966	0.0366517	down	-1.18344	-0.242984	1.18344	Gm21992	predicted gene 21992 [Source:MGI Symbol;Acc:MGI:5439461] [ENSMUST00000178727]	CTCCAAGAGTCAGTTTTTGAACTTGCATATCATAGCGTAGTCTTGTAACTCATAGCTATG		predicted gene 21992
A_55_P2737902	0.0182897	down	-1.18026	-0.239109	1.18026	Col4a3bp		AGCCATCATACCAGCACATTTCAGTTTTTAAGACTTATGATAGACCTGTCTTGAAAAACC	GO:0034976|GO:0048471|GO:0005783|GO:0008283|GO:0006672|GO:0070273|GO:0005829|GO:0008289|GO:0005739|GO:0005737|GO:0006936|GO:0016301|GO:0006810|GO:0035621|GO:0005794|GO:0035620|GO:0055088|GO:0001701|GO:0000902|GO:0007165|GO:0003007|GO:0070584|GO:0006869|GO:0097001|GO:0005654|GO:0007029	collagen, type IV, alpha 3 (Goodpasture antigen) binding protein
A_55_P2249220	0.041326	down	-1.16802	-0.224068	1.16802	A430102J17Rik	Q502S3_BRARE (Q502S3) Mtp protein, partial (7%) [TC1622460]	CACCTTCACAATAATGGTAATGCCTCTTCCCAAATAATTAAAGCTTATGTCATGTTGACA		RIKEN cDNA A430102J17 gene
A_55_P2728536	0.025085	down	-1.16579	-0.221304	1.16579	Rbak	Mus musculus RB-associated KRAB zinc finger (Rbak), transcript variant 1, mRNA [NM_021326]	TAGCTGATAGGGAAGTACATAGCTTTCTATGTCGGTGCTTACCCGTAGAGTGGTTTTTGT	GO:0005622|GO:0006355|GO:0005654|GO:0005634|GO:0003676|GO:0046872|GO:0006351	RB-associated KRAB zinc finger
A_55_P2720978	0.0353715	down	-1.16284	-0.217653	1.16284	Unc80	unc-80, NALCN activator [Source:MGI Symbol;Acc:MGI:2652882] [ENSMUST00000187179]	GATTTGGGAAATAGTTTTATTTGGTTTAGCTGACCCGGGACAAGAATTTCTCTTAGAAAA	GO:0005515|GO:0008150|GO:0016020|GO:0016021|GO:0005575	unc-80, NALCN activator
A_55_P2905349	0.0475999	down	-1.15834	-0.212063	1.15834	Rnf170	Mus musculus ring finger protein 170 (Rnf170), mRNA [NM_029965]	TTGACTTCTTAGCCTCAGTGTGTGTGTTTAGGGACAGAAAGCTAAAATCTGTCACATTTC	GO:0008150|GO:0003674|GO:0016020|GO:0005783|GO:0016021|GO:0005575|GO:0046872|GO:0016740	ring finger protein 170
A_55_P2722150	0.0163539	down	-1.15613	-0.209302	1.15613	Kctd18	Mus musculus potassium channel tetramerisation domain containing 18 (Kctd18), transcript variant 1, mRNA [NM_001159864]	CATTGCATTGCTTTGAGAAAGTGAGGCAGGCATACTCATGATGCTTCTTTTTAAATAAAT	GO:0008150|GO:0003674|GO:0005575	potassium channel tetramerisation domain containing 18
A_55_P2048036	0.0337919	down	-1.12951	-0.1757	1.12951	Zfx	Mus musculus zinc finger protein X-linked (Zfx), transcript variant 1, mRNA [NM_001044386]	GACATTTTGCTGCATTTTACAACTTTTTAGGAGGTCAAAGTTAAGTTTGCCCTATGGATT	GO:0060746|GO:0006355|GO:0005730|GO:0005634|GO:0007283|GO:0009790|GO:0003676|GO:0009791|GO:0048599|GO:0003677|GO:0007281|GO:0046872|GO:0006351|GO:0048872|GO:0009566|GO:0001541|GO:0035264|GO:0005654	zinc finger protein X-linked
A_52_P685971	0.0232331	down	-1.09732	-0.133979	1.09732	Srsf11	Mus musculus serine/arginine-rich splicing factor 11 (Srsf11), transcript variant 2, mRNA [NM_001093752]	CAGTAGTATCTTATGCACAGTGATTCCATGTTATATGCAGACTAGGTAGGCAACTGTTTT	GO:0008150|GO:0016607|GO:0003723	serine/arginine-rich splicing factor 11
A_55_P1965507	0.0138815	down	-1.0901	-0.124466	1.0901	Trnau1ap	Mus musculus tRNA selenocysteine 1 associated protein 1 (Trnau1ap), mRNA [NM_027925]	GCAGAGGCCTAGAATAATGACCTTTTTCTATTGTGAAGCTTCTATCTTTTTGAATGTGAT	GO:0005515|GO:0005737|GO:0000049|GO:0003723|GO:0001514|GO:0005634|GO:0003676|GO:0006412	tRNA selenocysteine 1 associated protein 1
A_55_P2093241	0.0271782	down	-1.08013	-0.111202	1.08013	Zc3h4	Mus musculus zinc finger CCCH-type containing 4 (Zc3h4), mRNA [NM_198631]	CTCTCATGTGGTCTCTTAATCCAGTAATTGTATTACTGCCATTAAAGGATGCAGTTATTT	GO:0003723|GO:0046872	zinc finger CCCH-type containing 4
A_55_P2034275	0.0194742	up	1.10541	0.144577	1.10541	Arfgap2	Mus musculus ADP-ribosylation factor GTPase activating protein 2 (Arfgap2), transcript variant 1, mRNA [NM_001166024]	TTCAGCACTGTTTGTATTGAAACAAAGTGGTGTCAAAATAAAGCCCCCAAGGGGCCCTGT	GO:0005737|GO:0005794|GO:0016020|GO:0005886|GO:0006810|GO:0016192|GO:0015031|GO:0046872|GO:0005829|GO:0005096	ADP-ribosylation factor GTPase activating protein 2
A_55_P2038494	0.0365626	up	1.10982	0.150328	1.10982	Rexo2	Mus musculus RNA exonuclease 2 (Rexo2), mRNA [NM_024233]	TATCAAACAGCCGGACGAGTTGCTGGACAGCATGTCAGACTGGTGCAAGGAGCATCACGG	GO:0008408|GO:0090305|GO:0005730|GO:0016788|GO:0005634|GO:0003676|GO:0005739|GO:0004518|GO:0004527|GO:0006139|GO:0000175|GO:0016787|GO:0005925	RNA exonuclease 2
A_52_P165001	0.0101839	up	1.12503	0.169966	1.12503	Sec16a	Mus musculus SEC16 homolog A, endoplasmic reticulum export factor (Sec16a), mRNA [NM_153125]	TTTGGAACCCTGAGATGATTAGATAACTGTTCTTCACCAAGAACCAACTAGCTGCCTCAG	GO:0005794|GO:0005886|GO:0005783|GO:0004445|GO:0007029|GO:0005829	SEC16 homolog A, endoplasmic reticulum export factor
A_55_P2109263	0.0301621	up	1.12663	0.172015	1.12663	Ppp1r14b	Mus musculus protein phosphatase 1, regulatory (inhibitor) subunit 14B (Ppp1r14b), mRNA [NM_008889]	TATATTGACTCTGCGGCGCAGGCCCTTTAAAAATAAAGCTAGGATACAGCCTTTGGAGCA	GO:0042325|GO:0005737|GO:0019888|GO:0045087|GO:0004864|GO:0019212	protein phosphatase 1, regulatory (inhibitor) subunit 14B
A_66_P120260	0.0456325	up	1.12881	0.174802	1.12881	Taf10	Mus musculus TATA-box binding protein associated factor 10 (Taf10), mRNA [NM_020024]	AACCCAGATGTATTTGTCTTTCCCTCTGTCCCCACACGAGCCTGTTTTCATAATAAACTT	GO:0010468|GO:0048471|GO:0003700|GO:0006367|GO:0005634|GO:0009790|GO:0043623|GO:0005737|GO:0000082|GO:0035264|GO:0000125|GO:0051260|GO:0070063|GO:0004402|GO:0006352|GO:0016578|GO:0006355|GO:0005669|GO:0030914|GO:0003713|GO:0030331|GO:0006915|GO:0003677|GO:0006351|GO:0033276|GO:0001889|GO:0043966|GO:0051101|GO:0019899|GO:0070365	TATA-box binding protein associated factor 10
A_51_P429682	0.0123461	up	1.155	0.207888	1.155	Ebp	Mus musculus phenylalkylamine Ca2+ antagonist (emopamil) binding protein (Ebp), mRNA [NM_007898]	AGAAGGTGGCAAGTCCGTGACGGTGGCAACTTCCCAAACCAGGAAATAAAATGTCTTTTA	GO:0030097|GO:0006629|GO:0004769|GO:0006695|GO:0006694|GO:0000247|GO:0005783|GO:0005634|GO:0031410|GO:0005635|GO:0047750|GO:0043231|GO:0016020|GO:0016126|GO:0005789|GO:0016125|GO:0016021|GO:0016853|GO:0008202|GO:0008203	phenylalkylamine Ca2+ antagonist (emopamil) binding protein
A_55_P2758828	0.0188402	up	1.15515	0.208077	1.15515	Phb	Mus musculus prohibitin (Phb), mRNA [NM_008831]	CCCCCAGAAAATCACTGTGAAATTTCATGATTGGCTTAAAGTGAAGGAAATAAAGGTAAA	GO:0005515|GO:0030308|GO:0008285|GO:0044212|GO:0042826|GO:0005886|GO:0031871|GO:0000981|GO:0005743|GO:0005634|GO:0001851|GO:0001850|GO:0005739|GO:0005737|GO:0010944|GO:0031315|GO:0043209|GO:0071354|GO:0070373|GO:0070374|GO:0010942|GO:0030061|GO:0070062|GO:0050847|GO:0045745|GO:0043066|GO:0006355|GO:0016575|GO:0009986|GO:0042177|GO:0050821|GO:0060766|GO:0000122|GO:0008022|GO:2000323|GO:0001649|GO:…	prohibitin
A_55_P2805669	0.0479733	up	1.1619	0.216486	1.1619	Map2k3	Mus musculus mitogen-activated protein kinase kinase 3 (Map2k3), mRNA [NM_008928]	AATCTATTTTTGTGAAGAAAGGCCTGCCTCTTCCACCCTTTTCCTGGGCAGGAACCTATT	GO:0005515|GO:0060048|GO:0005829|GO:0000187|GO:0005737|GO:0006954|GO:0000166|GO:0000165|GO:0016301|GO:0045860|GO:0004708|GO:0031098|GO:0019901|GO:0042981|GO:0005524|GO:0007346|GO:0016310|GO:0042035|GO:0004672|GO:0016020|GO:0004674|GO:0006468|GO:0004713|GO:0045893|GO:0016740	mitogen-activated protein kinase kinase 3
A_55_P2153292	0.00442442	up	1.16343	0.218387	1.16343	Tubb4b	Mus musculus tubulin, beta 4B class IVB (Tubb4b), mRNA [NM_146116]	TTTGAGGAGGAGGCTGAGGAGGAGGAGGTGGCTTAGAGCTGTCTTAGTCACTAAAGCATG	GO:0003725|GO:0045298|GO:0005874|GO:0003924|GO:0005634|GO:0005525|GO:0031012|GO:0005737|GO:0000166|GO:0043209|GO:0015630|GO:0005200|GO:0005856|GO:0007017|GO:0070062	tubulin, beta 4B class IVB
A_51_P493558	0.0387283	up	1.16952	0.225919	1.16952	Rnpep	Mus musculus arginyl aminopeptidase (aminopeptidase B) (Rnpep), transcript variant 1, mRNA [NM_145417]	CTCAGAAAGGCTTCACAGGCTTCCTGAAGAATTGCTCCTTCCCAAATTCATGTTCTCACT	GO:0043005|GO:0042277|GO:0005794|GO:0005886|GO:0005507|GO:0005576|GO:0045776|GO:0005615|GO:0046872|GO:0016787|GO:0004177|GO:0070006|GO:0006508|GO:0008233|GO:0008270|GO:0030141|GO:0043171|GO:0008237|GO:0009897|GO:0070062|GO:0050897	arginyl aminopeptidase (aminopeptidase B)
A_66_P124330	0.00775398	up	1.17196	0.228922	1.17196		predicted gene 11383 [Source:MGI Symbol;Acc:MGI:3649586] [ENSMUST00000121346]	AGAAGAAGGCAGCCATCATCTCTGCTGAGGGTGACTCCAACGCCGCTGAACTGTTGATCG
A_55_P2152872	0.0453699	up	1.17711	0.235255	1.17711	Fgfrl1	Mus musculus fibroblast growth factor receptor-like 1 (Fgfrl1), transcript variant 1, mRNA [NM_054071]	TTGGGTACCCTCACTGTCCATGGCTGCCTGGTCTCTGTAATTTTATATAGAGTTTGAGCT	GO:0030133|GO:0005007|GO:0005794|GO:0008285|GO:0005886|GO:0017134|GO:0060412|GO:0044291|GO:0003179|GO:0001501|GO:0016020|GO:0005887|GO:0040037|GO:0060539|GO:0051260|GO:0001571|GO:0016021|GO:0008201|GO:0007166	fibroblast growth factor receptor-like 1
A_66_P105891	0.0142664	up	1.18976	0.25067	1.18976		predicted gene 4996 [Source:MGI Symbol;Acc:MGI:3646769] [ENSMUST00000122042]	CATTGCATACCAGCTCTCCTGCTCTATCACCTACCAGCCACCAGGGCAGTCTGTGCTTCT
A_55_P2740132	0.0497625	up	1.19215	0.253565	1.19215	Srebf2	sterol regulatory element binding factor 2 [Source:MGI Symbol;Acc:MGI:107585] [ENSMUST00000023100]	TCCCTCCTCCCTCATGCTTATCCTCATCCCTTCAAGCTGGTTGAAGAGAGTAGGCAGGGG	GO:0005515|GO:0006629|GO:2000188|GO:0003700|GO:0044212|GO:0005783|GO:0005634|GO:0030425|GO:0043231|GO:0005739|GO:0005737|GO:0045944|GO:0032937|GO:0046983|GO:0009725|GO:0008202|GO:0072368|GO:0008203|GO:0009267|GO:0006355|GO:0005794|GO:0070888|GO:0031410|GO:0000122|GO:0000978|GO:0008022|GO:0010886|GO:0003677|GO:0006351|GO:0043565|GO:0001078|GO:0016020|GO:0003682|GO:0090370|GO:0005654|GO:0016021|GO:…	sterol regulatory element binding factor 2
A_51_P465582	0.0219684	up	1.19619	0.258448	1.19619	Hdhd3	Mus musculus haloacid dehalogenase-like hydrolase domain containing 3 (Hdhd3), mRNA [NM_024257]	GTCTGGTGAGGGAAGTAGCTGGGACCAAATAAACACTGGAGGCAGGGAGTCCCTTCTCTC	GO:0005739|GO:0016787|GO:0008152	haloacid dehalogenase-like hydrolase domain containing 3
A_52_P546228	0.0095264	up	1.19715	0.259603	1.19715	Mettl3	Mus musculus methyltransferase like 3 (Mettl3), mRNA [NM_019721]	CTGGACTGCGATGTGATTGTAGCTGAGGTTCGTTCCACCAGTCATAAACCAGATGAAATA	GO:0005515|GO:0001734|GO:0003723|GO:0008168|GO:0005634|GO:0003729|GO:0016422|GO:0032259|GO:0006382|GO:0005737|GO:0001510|GO:0031053|GO:0006397|GO:0046982|GO:0016556|GO:0080009|GO:0008173|GO:0061157|GO:0006139|GO:0016607|GO:0000398|GO:0019827|GO:0007623|GO:0048511|GO:0016740	methyltransferase like 3
A_30_P01029538	0.036696	up	1.19988	0.262891	1.19988		lincRNA:chr4:135138014-135174889 forward strand	TCACCACGTTACACAAGGCTCCTTATCTCTGGATTCCCTGTGCCCTACTCCTGGAGCTGA
A_52_P131559	0.0345978	up	1.20201	0.265452	1.20201	Srprb	Mus musculus signal recognition particle receptor, B subunit (Srprb), mRNA [NM_009275]	AACAGAGAGGGCATCGCTTTGAGAGTAAGGTCGCATCTGAGAAGTCCTTGTCTCCTGCCT	GO:0005622|GO:0005881|GO:0005737|GO:0005785|GO:0016020|GO:0000166|GO:0007264|GO:0005783|GO:0005047|GO:0016021|GO:0005525|GO:0031625	signal recognition particle receptor, B subunit
A_51_P347764	0.0117251	up	1.20352	0.26726	1.20352	Noc3l	Mus musculus NOC3 like DNA replication regulator (Noc3l), mRNA [NM_021315]	TCTTAGATATCTGCATGTGCATGGCAGAGACACAAGGATATGTGAGGGCCTGTTTCTGTT	GO:0005739|GO:0016607|GO:0003723|GO:0003682|GO:0005730|GO:0045444|GO:0005634	NOC3 like DNA replication regulator
A_30_P01017818	0.0325136	up	1.20953	0.274448	1.20953		lincRNA:chr16:11008534-11013759 forward strand	TCTTGGCCCTCCACACCCACGCTTTAGGGAAGATCAGATATTTCTTCTTGTACTAACTGT
A_51_P423127	0.0405801	up	1.21061	0.275734	1.21061	Gba	Mus musculus glucosidase, beta, acid (Gba), transcript variant 2, mRNA [NM_001077411]	GGATTTCCTGGCTCCAGCCAAAGCTACTTTAGGAGAGACACACCGCTTGTTCCCCAACAC	GO:0006629|GO:0043627|GO:0097066|GO:0032715|GO:0032436|GO:0004348|GO:0005765|GO:0005764|GO:0005615|GO:0043243|GO:0043407|GO:0016798|GO:0071356|GO:0046513|GO:0046512|GO:0009268|GO:0070062|GO:0009267|GO:0043202|GO:0051247|GO:0006665|GO:0051246|GO:0032463|GO:0035307|GO:0005102|GO:0032268|GO:0033574|GO:0032269|GO:0006680|GO:0016787|GO:0016020|GO:0008152|GO:0033561|GO:0043589|GO:0071548|GO:0023021	glucosidase, beta, acid
A_66_P111609	0.0261196	up	1.21658	0.28283	1.21658	Meaf6	MYST/Esa1-associated factor 6 [Source:MGI Symbol;Acc:MGI:1917338] [ENSMUST00000152816]	TGCCTTCAGATACGGGGAAACACTTAAAGCTCCTCAGTGCGAGCATCCCTCCCTCCGTAG	GO:0070776|GO:0006355|GO:0016573|GO:0005694|GO:0005730|GO:0005634|GO:0006351|GO:0005829|GO:0043981|GO:0016604|GO:0003674|GO:0043983|GO:0043982|GO:0043968|GO:0035267|GO:0000123|GO:0000776|GO:0044154|GO:0005654|GO:0000775|GO:0016569	MYST/Esa1-associated factor 6
A_30_P01019830	0.0395491	up	1.22165	0.288826	1.22165		lincRNA:chrX:50087925-50101700 forward strand	AATTAGGAAATGGAACCCCCACACCGCCCAGGCCAAAGCCCACGGTGCCCCAGTGACACA
A_55_P1958857	0.0139012	up	1.2355	0.305098	1.2355	Nek6	Mus musculus NIMA (never in mitosis gene a)-related expressed kinase 6 (Nek6), transcript variant 1, mRNA [NM_001159631]	GGGCCAGCCTTTGCAAATGGTTACCACCATTGGTTTAGTTCTTAGTACCTTTCCATACAA	GO:0031572|GO:0005634|GO:0046872|GO:0043231|GO:0005829|GO:0032147|GO:0005737|GO:0046777|GO:0007059|GO:0000166|GO:0018105|GO:0016301|GO:0004871|GO:0043123|GO:0005856|GO:0031098|GO:0023014|GO:0000287|GO:0005815|GO:0019901|GO:0006915|GO:0042981|GO:0005524|GO:0006974|GO:0007346|GO:0016310|GO:0007049|GO:0004672|GO:0004674|GO:0006468|GO:0005654|GO:0030071|GO:0019894|GO:0016740|GO:0051301	NIMA (never in mitosis gene a)-related expressed kinase 6
A_55_P2482418	0.0455511	up	1.23984	0.31015	1.23984		Mus musculus endothelin converting enzyme 2 (Ece2), transcript variant 3, mRNA [NM_025462]	TAAAACAGTGCCAGTGGGATCAAGCCCATGTGAACCAATACAGTGTGAGTCCAACTAAAT
A_51_P336161	0.0234632	up	1.24308	0.313921	1.24308	Man2b1	Mus musculus mannosidase 2, alpha B1 (Man2b1), mRNA [NM_010764]	ACACTGAAGCCTATGGAAATACGTACCTTCCTGGCCTCTGTACAATGGCAAGAACACAGG	GO:0005975|GO:0003824|GO:0005537|GO:0005615|GO:0005764|GO:0046872|GO:0016787|GO:0016798|GO:0008152|GO:0006517|GO:0007611|GO:0030246|GO:0004559|GO:0006464|GO:0070062|GO:0006013	mannosidase 2, alpha B1
A_51_P453995	0.0127132	up	1.26031	0.333781	1.26031	Gm11961	Mus musculus predicted gene 11961 (Gm11961), transcript variant 2, long non-coding RNA [NR_027797]	AATGCTAAATACTGCTCATGGCACCTTGCCGAAACTCCTCTTCCCTTTCAGCTAAAAAAG		predicted gene 11961
A_65_P17773	0.0259559	up	1.27733	0.353127	1.27733	Imp4	IMP4, U3 small nucleolar ribonucleoprotein [Source:MGI Symbol;Acc:MGI:106572] [ENSMUST00000027303]	TAGGAAATACGCTTCTCTATAGTTTACAGTCTGTGGTATAGTTTACACACACTGCTGTCG	GO:0030515|GO:0042254|GO:0030529|GO:0006364|GO:0003723|GO:0032040|GO:0030519|GO:0005730|GO:0001650|GO:0005634|GO:0042134|GO:0034457	IMP4, U3 small nucleolar ribonucleoprotein
A_55_P2716491	0.0317748	up	1.28127	0.357574	1.28127	Ang6	Mus musculus angiogenin, ribonuclease A family, member 6 (Ang6), mRNA [NM_001011876]	TGTTATTGCCTGTGAAGATGCCTGGCCTGTCCACTTCGATGAGTCTTTTATCAGTCTGTA	GO:0004519|GO:0004540|GO:0005575	angiogenin, ribonuclease A family, member 6
A_51_P279163	0.0339637	up	1.28577	0.362636	1.28577	Plcg2	Mus musculus phospholipase C, gamma 2 (Plcg2), mRNA [NM_172285]	GTGCCTTTTGAACTTCCCTGTTCTCAGCCTCATTGAATAAAGACAACAGTTTCATGCCAA	GO:0050853|GO:0006629|GO:0005515|GO:0010468|GO:0050852|GO:0005886|GO:0007204|GO:0005829|GO:0035556|GO:0043069|GO:0004629|GO:0032237|GO:0032959|GO:0030183|GO:0032026|GO:0032496|GO:0033198|GO:0032481|GO:0004871|GO:0070062|GO:0008081|GO:0051209|GO:0006661|GO:0016042|GO:0007165|GO:0016020|GO:0016787|GO:0004435|GO:0002316|GO:0001784|GO:0009395|GO:0002092	phospholipase C, gamma 2
A_55_P2739667	0.0128107	up	1.28765	0.364739	1.28765	Tyms	Mus musculus thymidylate synthase (Tyms), transcript variant 1, mRNA [NM_021288]	CCAGGTGATTTTGTCCACACTTTGGGAGATGCACATATGTACCTGAATCATATAGAGCCG	GO:0017148|GO:0048037|GO:0008168|GO:0005730|GO:0005743|GO:0006231|GO:0046078|GO:0005634|GO:0003729|GO:0032259|GO:0042803|GO:0009165|GO:0006417|GO:0035999|GO:0004799|GO:0005739|GO:0005542|GO:0005737|GO:0016020|GO:0000166|GO:0008144|GO:0005759|GO:0016740|GO:0000900	thymidylate synthase
A_55_P2745167	0.0305125	up	1.28947	0.366782	1.28947	Gabpa	Mus musculus GA repeat binding protein, alpha (Gabpa), mRNA [NM_008065]	ACAGGAAACAATGGTCAGATCCAACTATGGCAGTTTTTGCTAGAACTTCTTACTGACAAG	GO:0000790|GO:0006355|GO:0003700|GO:0046982|GO:0044212|GO:0006357|GO:0005634|GO:0000122|GO:0000978|GO:0001228|GO:0001701|GO:0003677|GO:0006351|GO:0043565|GO:0010628|GO:0045653|GO:0001077|GO:0045944|GO:0003682|GO:0005654|GO:0033613	GA repeat binding protein, alpha
A_66_P117149	0.0251874	up	1.29608	0.374157	1.29608	Tcirg1	Mus musculus T cell, immune regulator 1, ATPase, H+ transporting, lysosomal V0 protein A3 (Tcirg1), transcript variant 3, mRNA [NM_001167784]	GTGACTAGCTACCCACTGCAATCCCTGCTTCTCCGAAGTGGGACAGGAATAAAGAGCTGG	GO:0005739|GO:0007039|GO:0016324|GO:0070072|GO:0015986|GO:0005886|GO:0046961|GO:0007035|GO:0016236|GO:0051117|GO:0005765|GO:0016471	T cell, immune regulator 1, ATPase, H+ transporting, lysosomal V0 protein A3
A_52_P635338	0.0127106	up	1.29772	0.375978	1.29772	Fes	Mus musculus feline sarcoma oncogene (Fes), mRNA [NM_010194]	TTCTTCCTGCCCAAATTCCTCTCTTAGGCAGAAAAATAAAACAAGTTGTGTTCATCGGGA	GO:0005515|GO:0008017|GO:0030054|GO:0005886|GO:0007098|GO:0001578|GO:0008360|GO:2000145|GO:2000251|GO:0030155|GO:0030154|GO:0008289|GO:0005737|GO:0046777|GO:0045639|GO:0000166|GO:0006935|GO:0007173|GO:0016301|GO:0042127|GO:0015630|GO:0005856|GO:0007155|GO:0038083|GO:0034987|GO:0043304|GO:0031116|GO:0005794|GO:0005102|GO:0018108|GO:0031410|GO:0005524|GO:0031234|GO:0016310|GO:0004672|GO:0016477|GO:…	feline sarcoma oncogene
A_55_P2042823	0.035754	up	1.3002	0.378737	1.3002	Sh3bp2	Mus musculus SH3-domain binding protein 2 (Sh3bp2), transcript variant 2, mRNA [NM_001145859]	GCCAGAGACCTTGGCACTATCTGATTTCATTGCACTTTATGTTAGAAAATAAAGTTTCTT	GO:0005515|GO:0017124|GO:0001784	SH3-domain binding protein 2
A_55_P2258366	0.0464714	up	1.31898	0.399428	1.31898	C030009H01Rik	Q3TUF2_MOUSE (Q3TUF2) 14, 17 days embryo head cDNA, RIKEN full-length enriched library, clone:3222404B11 product:sacsin, full insert sequence, partial (7%) [TC1595901]	TTTGAATTCATAGAGACCCCTTTGCCTCTTCCCCCTGAGTACTGGCATTAAAGGTATGTG		RIKEN cDNA C030009H01 gene
A_51_P277792	0.0355544	up	1.32296	0.40377	1.32296	Ctsh	Mus musculus cathepsin H (Ctsh), transcript variant 1, mRNA [NM_007801]	CCAGAGGAACCACACATTTAAAATGGCGTTGAACCAGTTTTCAGATATGAGCTTTGCTGA	GO:0030984|GO:0008284|GO:0004252|GO:0097208|GO:2001235|GO:0010813|GO:0010815|GO:0043621|GO:0070324|GO:0032403|GO:0005764|GO:0005615|GO:0043231|GO:0005829|GO:0031648|GO:0000932|GO:0051603|GO:0033619|GO:0006508|GO:0043129|GO:0032526|GO:0070371|GO:0030108|GO:0070062|GO:0043066|GO:0030335|GO:0001669|GO:0005930|GO:0008656|GO:0045766|GO:0001520|GO:0004197|GO:0010628|GO:0010952|GO:0016505|GO:0004175|GO:…	cathepsin H
A_55_P2020256	0.0280921	up	1.32728	0.408473	1.32728	Sik2	Mus musculus salt inducible kinase 2 (Sik2), mRNA [NM_178710]	GTAAACTAGCCTCTCCAAAGAGACTGGTGATCCAAACATGAGGTAAAATTTCCATTCGGC	GO:0008286|GO:0000287|GO:0046626|GO:0005634|GO:0005524|GO:0046872|GO:0035556|GO:0016310|GO:0005737|GO:0046777|GO:0004672|GO:0000166|GO:0004674|GO:0016301|GO:0006468|GO:0016740	salt inducible kinase 2
A_55_P2152962	0.0367123	up	1.33279	0.414449	1.33279	Mtr	Mus musculus 5-methyltetrahydrofolate-homocysteine methyltransferase (Mtr), mRNA [NM_001081128]	TTATGTTTGCTGACCTCAGGGGGGATAATCCAGCGTGCCTTAGAAATAACAACAAAAGCG	GO:0031103|GO:0009235|GO:0071732|GO:0031419|GO:0008168|GO:0008652|GO:0009086|GO:0042558|GO:0048678|GO:0032259|GO:0008705|GO:0050667|GO:0046872|GO:0005829|GO:0005542|GO:0005737|GO:0046653|GO:0006479|GO:0006555|GO:0008270|GO:0016597|GO:0044237|GO:0016740	5-methyltetrahydrofolate-homocysteine methyltransferase
A_51_P294020	0.0291851	up	1.33742	0.419455	1.33742	Ticam1	Mus musculus toll-like receptor adaptor molecule 1 (Ticam1), mRNA [NM_174989]	AGAGTGACCAGGTTGGACCCCACCTAGATGGCTAGAGTGACAAGATTGGACTTCACCTGG	GO:0005515|GO:0032755|GO:0043496|GO:0030890|GO:0045429|GO:0032092|GO:0032816|GO:0002756|GO:0051607|GO:0051092|GO:0006954|GO:0002281|GO:0031398|GO:0032496|GO:0032481|GO:0004871|GO:0043123|GO:0031663|GO:0019901|GO:0032760|GO:0006915|GO:0031410|GO:0097190|GO:1900017|GO:0010628|GO:0071404|GO:0007165|GO:0045359|GO:0071222|GO:0045087|GO:0050871|GO:0035666|GO:0043330|GO:0045080|GO:0010508|GO:0002376	toll-like receptor adaptor molecule 1
A_51_P327796	0.00254723	up	1.34051	0.422782	1.34051	Itgb5	Mus musculus integrin beta 5 (Itgb5), transcript variant 2, mRNA [NM_010580]	GCCAGACAAGAAGGTATCCGGAAGAGTCTGTGTGTACAAAGCTAGCGCGCAGCCTGGCTT	GO:0090136|GO:0005515|GO:0008305|GO:0009986|GO:0043149|GO:0005102|GO:0043235|GO:0005178|GO:0007160|GO:0016020|GO:0007229|GO:0034684|GO:0004872|GO:0007179|GO:0016021|GO:0007155|GO:0031252|GO:0005925|GO:0070062	integrin beta 5
A_55_P2002103	0.0213712	up	1.34154	0.423886	1.34154	Arhgap45	Mus musculus Rho GTPase activating protein 45 (Arhgap45), transcript variant 1, mRNA [NM_001142701]	GTAAAGGAGCTTTCCACATGAACTCACAATTTTCTTGAAATAAACTTCTTAACCAACTGC	GO:0035556|GO:0007165|GO:0003674|GO:0005737|GO:0016020|GO:0005886|GO:0042995|GO:0046872|GO:0005096	Rho GTPase activating protein 45
A_51_P309158	0.00376301	up	1.34239	0.424802	1.34239	Snx20	Mus musculus sorting nexin 20 (Snx20), mRNA [NM_027840]	TACCGCACAGAATGTGTTCAAGGCCAGCCTAAAAAGTTTGCTGAGACTGGCTCCAAATAA	GO:0005886|GO:0005546|GO:0005634|GO:0032266|GO:0015031|GO:0008289|GO:0005737|GO:0016020|GO:0031901|GO:0006810|GO:0005654|GO:0035091|GO:0005768	sorting nexin 20
A_52_P365011	0.0119993	up	1.34365	0.426162	1.34365	Fes	Mus musculus feline sarcoma oncogene (Fes), mRNA [NM_010194]	CCAACCTCACCAATCAGCAGACACGGGAGTTTGTAGAAAAGGGGCATCGTCTGCCTTGCC	GO:0005515|GO:0008017|GO:0030054|GO:0005886|GO:0007098|GO:0001578|GO:0008360|GO:2000145|GO:2000251|GO:0030155|GO:0030154|GO:0008289|GO:0005737|GO:0046777|GO:0045639|GO:0000166|GO:0006935|GO:0007173|GO:0016301|GO:0042127|GO:0015630|GO:0005856|GO:0007155|GO:0038083|GO:0034987|GO:0043304|GO:0031116|GO:0005794|GO:0005102|GO:0018108|GO:0031410|GO:0005524|GO:0031234|GO:0016310|GO:0004672|GO:0016477|GO:…	feline sarcoma oncogene
A_52_P226489	0.00431233	up	1.34421	0.426759	1.34421		CJ042244 RIKEN full-length enriched mouse cDNA library, C57BL [CJ042244]	CATTGGCATCCAGGACAACAAATGCAGCTTGGCTGATGTTTTAGTGTCTGCTAAGAGCCA
A_52_P515247	0.00841732	up	1.35576	0.439099	1.35576	Arhgdib	Mus musculus Rho, GDP dissociation inhibitor (GDI) beta (Arhgdib), transcript variant 1, mRNA [NM_007486]	AGCTCTCCTTTTGTGGGAGACACTGTAAACAACACCAAAGGAAAAGAATAAAATCGTTGT	GO:2000249|GO:0048365|GO:0005737|GO:0016020|GO:0035023|GO:0003924|GO:0005094|GO:0070062|GO:0005829|GO:0005096	Rho, GDP dissociation inhibitor (GDI) beta
A_55_P1966804	0.00689824	up	1.35685	0.440263	1.35685	Fdps	Mus musculus farnesyl diphosphate synthetase (Fdps), transcript variant 1, mRNA [NM_001253751]	TCTTCATGGAACTTGCAAACAAGATCTACAAACGGAGAAAGTGACCCCGGAATTGGAGAG	GO:0006629|GO:0006695|GO:0006694|GO:0003723|GO:0004337|GO:0008299|GO:0046872|GO:0061051|GO:0005829|GO:0005739|GO:0005737|GO:0045337|GO:0005759|GO:0016126|GO:0004161|GO:0005654|GO:0045542|GO:0016740|GO:0008202|GO:0004311|GO:0008203|GO:0005777	farnesyl diphosphate synthetase
A_51_P282667	0.000340343	up	1.35756	0.441011	1.35756	Hexa	Mus musculus hexosaminidase A (Hexa), mRNA [NM_010421]	GAGAGACTGTGGAGCAGTAACCTGACAACTAATATAGACTTTGCCTTTAAACGTTTGTCG	GO:0019915|GO:0007605|GO:0042582|GO:0060395|GO:0005764|GO:0004553|GO:0048667|GO:0016798|GO:0050884|GO:0007628|GO:0050885|GO:0007626|GO:0030203|GO:0070062|GO:0008375|GO:0004563|GO:0046982|GO:0005975|GO:0006689|GO:0042552|GO:0006024|GO:0019953|GO:0001501|GO:0016020|GO:0016787|GO:0008152|GO:0007040	hexosaminidase A
A_66_P123028	0.0196354	up	1.35942	0.442996	1.35942	Gm29676		ATTCAACCCCTCCCACTCTAGGAACCCTTTCTCATTTTTCTTTTAATAAATACGAGTTCA		predicted gene, 29676
A_55_P2168267	0.00361814	up	1.3725	0.456808	1.3725			ATGGAACTTGCAAACAAGATCTATAAGAGGAGAAAGTGACCCCGGAATTGGAGAGGCTGA
A_55_P2831021	0.0201391	up	1.37663	0.461139	1.37663	Selplg	Mus musculus selectin, platelet (p-selectin) ligand (Selplg), mRNA [NM_009151]	ACAGAATGACCTCGCGCTGCGGCCTGGCCCAGCACAGGCATCCAATAAACATATTATAAT	GO:0005515|GO:0016020|GO:0005886|GO:0016021|GO:0001931|GO:0050900|GO:0007155|GO:0050901|GO:0050902	selectin, platelet (p-selectin) ligand
A_52_P51078	0.0406282	up	1.37838	0.46297	1.37838	Ctsh	Mus musculus cathepsin H (Ctsh), transcript variant 1, mRNA [NM_007801]	ACCTAGAATCGTCTCTCTTTCCAGCTCTCTTCATGTACTGGGAGCTGTAATGGTTACCTT	GO:0030984|GO:0008284|GO:0004252|GO:0097208|GO:2001235|GO:0010813|GO:0010815|GO:0043621|GO:0070324|GO:0032403|GO:0005764|GO:0005615|GO:0043231|GO:0005829|GO:0031648|GO:0000932|GO:0051603|GO:0033619|GO:0006508|GO:0043129|GO:0032526|GO:0070371|GO:0030108|GO:0070062|GO:0043066|GO:0030335|GO:0001669|GO:0005930|GO:0008656|GO:0045766|GO:0001520|GO:0004197|GO:0010628|GO:0010952|GO:0016505|GO:0004175|GO:…	cathepsin H
A_55_P2026761	0.00529963	up	1.37934	0.46398	1.37934		predicted gene 5873 [Source:MGI Symbol;Acc:MGI:3648385] [ENSMUST00000177157]	GCCCCCCATCCATCCATCTTCATGGAACTTGCAAACAAGATCTACAAGCAGAGAAAGTGA
A_55_P2071466	0.0347353	up	1.38082	0.465522	1.38082	Ncf1	Mus musculus neutrophil cytosolic factor 1 (Ncf1), transcript variant 1, mRNA [NM_001286037]	TTTAAAAAGAGAGGATATGCCTCCATAAGATCTTGGTGATTAATGGGGGAGGGTCCAGCC	GO:0045730|GO:0005515|GO:0071800|GO:0017124|GO:0005886|GO:0050830|GO:0008283|GO:0050832|GO:0046330|GO:0002102|GO:0050665|GO:0006691|GO:0001878|GO:0030425|GO:0005829|GO:0008289|GO:0002679|GO:0001909|GO:0009617|GO:0005737|GO:0006954|GO:1900745|GO:0045986|GO:0016176|GO:0016175|GO:0006612|GO:0043025|GO:0071276|GO:0070947|GO:0042742|GO:0070946|GO:0042554|GO:0005791|GO:0005794|GO:0045741|GO:0043325|GO:…	neutrophil cytosolic factor 1
A_51_P503797	0.0455779	up	1.38124	0.465969	1.38124	Lair1	Mus musculus leukocyte-associated Ig-like receptor 1 (Lair1), transcript variant b, mRNA [NM_178611]	ACAGACTGTAAGGACTCAAACTCTGTTTTCATTGTTATCCAAAGATGAGTGGAGAAATGA	GO:0016020|GO:0005886|GO:0016021|GO:0070062	leukocyte-associated Ig-like receptor 1
A_52_P354520	0.00123579	up	1.38691	0.471873	1.38691	Edem1	Mus musculus ER degradation enhancer, mannosidase alpha-like 1 (Edem1), mRNA [NM_138677]	ACACAAATCTGGAACCAGATACATGTTTACAACTGAGGGCCATATCATATCTGTGGACAA	GO:0005515|GO:0006986|GO:0005783|GO:0004571|GO:0005509|GO:0030176|GO:0030433|GO:0051787|GO:0000139|GO:0016020|GO:0006491|GO:0016021|GO:0004559	ER degradation enhancer, mannosidase alpha-like 1
A_51_P319460	0.00111818	up	1.39104	0.476168	1.39104	Osmr	Mus musculus oncostatin M receptor (Osmr), transcript variant 1, mRNA [NM_011019]	ATTGCAGATGCTCTGTTTACATTTTCTTGTCAATGGACTTCTCACTGGAAACTTGCACCC	GO:0008284|GO:0004896|GO:0004924|GO:0038165|GO:0016324|GO:0019955|GO:0016020|GO:0019838|GO:0005887|GO:0005900|GO:0016021|GO:0034097|GO:0007166|GO:0009897	oncostatin M receptor
A_52_P577748	0.0479827	up	1.39437	0.47961	1.39437	Lpxn	Mus musculus leupaxin (Lpxn), mRNA [NM_134152]	CTCTGCATTTTGCTTTTTAAGCGGAAGTGTATTTTTACTGACACATGTGATGAATAAAGC	GO:0003712|GO:0005515|GO:0033628|GO:0006355|GO:0030054|GO:0005886|GO:0050859|GO:0002102|GO:0005634|GO:0042995|GO:0046872|GO:0006351|GO:0005829|GO:0005737|GO:0007162|GO:0016607|GO:0016020|GO:0007155|GO:0005925	leupaxin
A_51_P331279	0.0029574	up	1.3954	0.480682	1.3954	Arpc1b	Mus musculus actin related protein 2/3 complex, subunit 1B (Arpc1b), mRNA [NM_023142]	GAGGCTAAGGGCTGCTTTGCTAAATGTTTCTAGGATGCAGTACACTGCTACAAAGGAAGA	GO:0034314|GO:0005737|GO:0051015|GO:0030833|GO:0005885|GO:0005200|GO:0003779|GO:0015629|GO:0005856|GO:0032403|GO:0005925|GO:0070062	actin related protein 2/3 complex, subunit 1B
A_66_P114333	0.0145955	up	1.39942	0.484832	1.39942	Tlr12	Mus musculus toll-like receptor 12 (Tlr12), mRNA [NM_205823]	CCGCGGGGTATGTGACATTCCCAAGATCTTCAAATCCTCAGTAAACTTGCTAAATTCATG	GO:0009617|GO:0007165|GO:0006954|GO:0016020|GO:0045087|GO:0042832|GO:0016021|GO:0002224|GO:0004888|GO:0002376	toll-like receptor 12
A_51_P121891	0.0395518	up	1.41534	0.501151	1.41534	Rac2	Mus musculus RAS-related C3 botulinum substrate 2 (Rac2), mRNA [NM_009008]	TCAGAAAAGCACAGAACAAATCTACTTCAGTAAATCTCTCATCTGCCCAGCCAAGTGAGG	GO:0008284|GO:0030036|GO:0007264|GO:0005884|GO:0010810|GO:0045453|GO:0003924|GO:0060753|GO:0060263|GO:0005635|GO:0005829|GO:0005622|GO:0019887|GO:0010592|GO:0005737|GO:0006935|GO:0000166|GO:0042129|GO:0007015|GO:0070062|GO:0043304|GO:0005525|GO:0030027|GO:0071593|GO:0007186|GO:0016020|GO:0030031|GO:0090023|GO:0005925	RAS-related C3 botulinum substrate 2
A_55_P2482103	0.00654925	up	1.41842	0.504286	1.41842	Gngt2	Mus musculus guanine nucleotide binding protein (G protein), gamma transducing activity polypeptide 2 (Gngt2), transcript variant 3, mRNA [NM_001284393]	CCTAAGGACCAATGTTTTCTTCCTCTTAGACACAAATAAAGATGCTGAGAAAAAGCAAAA	GO:0007165|GO:0016020|GO:0007186|GO:0005886|GO:0005834|GO:0004871	guanine nucleotide binding protein (G protein), gamma transducing activity polypeptide 2
A_55_P2151986	0.00504474	up	1.42844	0.51444	1.42844	Gngt2	Mus musculus guanine nucleotide binding protein (G protein), gamma transducing activity polypeptide 2 (Gngt2), transcript variant 3, mRNA [NM_001284393]	GTGTACTGGGATACCTAAGGACCAATGTTTTCTTCCTCTTAGACACAAATAAAGATGCTG	GO:0007165|GO:0016020|GO:0007186|GO:0005886|GO:0005834|GO:0004871	guanine nucleotide binding protein (G protein), gamma transducing activity polypeptide 2
A_30_P01018861	0.0444803	up	1.43064	0.516658	1.43064		lincRNA:chr2:152172745-152184745 reverse strand	ATCACGGCGGTGCGTCAGGGATTGCCACGCGGGGTTTAAAGACGATGTCACTCCAACGAG
A_51_P211491	0.000157189	up	1.43304	0.519078	1.43304	Gusb	Mus musculus glucuronidase, beta (Gusb), mRNA [NM_010368]	TTAGTTTTTTGGCCTTGGCTTTGTGAACTCTTGAAAGCCTGCTGTGTGAACATTCTCACT	GO:0004566|GO:0005783|GO:0005975|GO:0019904|GO:0005102|GO:0005615|GO:0005764|GO:0004553|GO:0043231|GO:0016020|GO:0016787|GO:0016798|GO:0008152|GO:0030246|GO:0070062	glucuronidase, beta
A_55_P2506040	0.0279857	up	1.43485	0.520901	1.43485	Grn	Mus musculus granulin (Grn), mRNA [NM_008175]	TGATGACTTCACTAGGTGTCCTACAAACAATACCTGCTGCAAACTCAATTCTGGGGACTG	GO:0050679|GO:0001835|GO:0005783|GO:0007566|GO:0003723|GO:0005576|GO:0048488|GO:0005125|GO:0005615|GO:0005764|GO:0035988|GO:0061351|GO:0005739|GO:0010976|GO:0060179|GO:0060999|GO:0032355|GO:0070062|GO:0005768	granulin
A_55_P2166555	0.0103234	up	1.43639	0.522443	1.43639		predicted pseudogene 5637 [Source:MGI Symbol;Acc:MGI:3648120] [ENSMUST00000153890]	TCAACCAAATCTCGGTGCTCATCGGGGGCAAGGCCAAGTGCTCACAGTTCTGCACTACAG
A_55_P2069306	0.0443226	up	1.43732	0.523384	1.43732	Ptpn18	Mus musculus protein tyrosine phosphatase, non-receptor type 18 (Ptpn18), mRNA [NM_011206]	CAGTGTGTTATGTATGAGTGGGACTTGTGGGCCTGATTCAAAATAAAAGTTTCTCAGGGC	GO:0005515|GO:0016791|GO:0005737|GO:0006470|GO:0016787|GO:0016311|GO:0005634|GO:0004721|GO:0004725|GO:0004726	protein tyrosine phosphatase, non-receptor type 18
A_51_P109508	0.0193421	up	1.43882	0.524887	1.43882	Havcr2	Mus musculus hepatitis A virus cellular receptor 2 (Havcr2), mRNA [NM_134250]	CTAACAAAATCCATTAGAGATAACAGCTCTCATGCAGAAGGGAAAACTAATCTCAAATGT	GO:0005515|GO:0032753|GO:0030054|GO:0032715|GO:0043032|GO:0050830|GO:0032712|GO:0032815|GO:0001819|GO:0002519|GO:0042130|GO:0070374|GO:0032689|GO:0032687|GO:0045824|GO:0070062|GO:0032729|GO:0030886|GO:0009986|GO:0060135|GO:0032720|GO:0032722|GO:2000521|GO:0002838|GO:0045089|GO:0045087|GO:2001189|GO:0034162|GO:0002376|GO:0071656|GO:1900426|GO:1900425|GO:0032732|GO:0046872|GO:0006954|GO:0002281|GO:…	hepatitis A virus cellular receptor 2
A_55_P2119957	0.00729456	up	1.44453	0.530603	1.44453	Mlxipl	Mus musculus MLX interacting protein-like (Mlxipl), mRNA [NM_021455]	GGCATCTTGCATGAATGTAGATGTGTGTGTGCGTATGTGGATTTTATAAAAAAGAAAATG	GO:0005515|GO:0071157|GO:0008284|GO:0003700|GO:0090324|GO:0005634|GO:0010255|GO:0005829|GO:0035538|GO:0046889|GO:0005737|GO:0033137|GO:0045944|GO:0046983|GO:0071333|GO:0045821|GO:0005667|GO:0006355|GO:0046982|GO:0006357|GO:0019901|GO:0045723|GO:0055089|GO:0000122|GO:0042593|GO:0000978|GO:0003677|GO:0006351|GO:0009749|GO:0043565|GO:0006110|GO:0001078|GO:0045893|GO:2000505|GO:0045892|GO:0008134	MLX interacting protein-like
A_55_P2074035	0.0354614	up	1.45175	0.537791	1.45175	Haao	Mus musculus 3-hydroxyanthranilate 3,4-dioxygenase (Haao), mRNA [NM_025325]	CTGTCCCCATGTGCCCAGCAGCCTGACACTAAGAAATCTCTCAATAAAGGCATCCTGCTG	GO:0031966|GO:0005506|GO:0000334|GO:0051213|GO:0019363|GO:0010043|GO:0008198|GO:0046872|GO:0005829|GO:0005737|GO:0019825|GO:0046874|GO:0016491|GO:0070050|GO:0046686|GO:0070062|GO:0055114	3-hydroxyanthranilate 3,4-dioxygenase
A_51_P438821	0.00154551	up	1.45529	0.541306	1.45529	Pycard	Mus musculus PYD and CARD domain containing (Pycard), mRNA [NM_023258]	ACCTGCAAGGACTCCCTCCTCCAGGCCTTGAAGGAAATACATCCCTACTTGGTGATGGAC	GO:0005515|GO:0032755|GO:0046330|GO:0002218|GO:0002020|GO:0042803|GO:0042802|GO:0051607|GO:0030838|GO:0046983|GO:0043025|GO:0005523|GO:0032688|GO:0043124|GO:0032729|GO:0032760|GO:0010803|GO:0033209|GO:0043087|GO:0044325|GO:0043280|GO:0016505|GO:0042771|GO:0043234|GO:0043281|GO:0050870|GO:0045087|GO:0002230|GO:0017024|GO:0010506|GO:0002277|GO:0019899|GO:0002376|GO:0005138|GO:0032090|GO:0005783|GO:…	PYD and CARD domain containing
A_51_P185660	0.0453286	up	1.45863	0.544617	1.45863	Ccl9	Mus musculus chemokine (C-C motif) ligand 9 (Ccl9), mRNA [NM_011338]	CAACTAGGATGAAATAAATTCTGCCTTAGCCCAGTAGTATGTCTGTGTTTGTAAGGACCC	GO:0008009|GO:0070098|GO:0048020|GO:0030593|GO:0005576|GO:0005125|GO:0005615|GO:0045662|GO:0002548|GO:0043547|GO:0006955|GO:0006954|GO:0071346|GO:0006935|GO:0007186|GO:0071356|GO:0071347|GO:0048247|GO:0070374	chemokine (C-C motif) ligand 9
A_55_P2118570	0.00123163	up	1.46905	0.554887	1.46905	Cd37	Mus musculus CD37 antigen (Cd37), transcript variant 1, mRNA [NM_001290802]	TCTGTCTGCCACCTCCCACATGACACCTCAAATAAATCCCCTTTGGGTTTTTGGCTTTTT	GO:0050688|GO:0001772|GO:0008285|GO:0030886|GO:0016020|GO:0005887|GO:0002639|GO:0042832|GO:0002920|GO:0016021|GO:0007166|GO:0070062	CD37 antigen
A_55_P2158498	0.00854942	up	1.46931	0.55514	1.46931	Btk	Mus musculus Bruton agammaglobulinemia tyrosine kinase (Btk), mRNA [NM_013482]	AGACTCCTAACAGACTGAATTGGGGATGGGAACACTTTGGGGGAGGGAAAACTGTAAATA	GO:0005515|GO:0001812|GO:0048471|GO:0005886|GO:0007249|GO:0001818|GO:0005634|GO:0046872|GO:0042802|GO:0008289|GO:0005829|GO:0035556|GO:0005737|GO:0046777|GO:0000166|GO:0016301|GO:0002344|GO:0048469|GO:0038083|GO:0006355|GO:0010033|GO:0005102|GO:0005547|GO:0030889|GO:0006915|GO:0018108|GO:0031410|GO:0005524|GO:0001805|GO:0006351|GO:0031234|GO:0002250|GO:0016310|GO:0004672|GO:0016020|GO:0002553|GO:…	Bruton agammaglobulinemia tyrosine kinase
A_55_P2503970	0.00103562	up	1.48903	0.574369	1.48903	Elf4	Mus musculus E74-like factor 4 (ets domain transcription factor) (Elf4), mRNA [NM_019680]	AGCACCTAGCCACAGTGCCTGATACACAGTAGGTGCTCAATAAATGTTTATTGAAAGGCT	GO:0006355|GO:0003700|GO:0000981|GO:0005634|GO:0000978|GO:0001866|GO:0003677|GO:0030154|GO:0006351|GO:0043565|GO:0016604|GO:0001077|GO:0045944|GO:0045087|GO:0016605|GO:0001787|GO:0005654|GO:0045893	E74-like factor 4 (ets domain transcription factor)
A_55_P2505725	0.0493402	up	1.49043	0.575725	1.49043	Ptpn6	Mus musculus protein tyrosine phosphatase, non-receptor type 6 (Ptpn6), transcript variant 2, mRNA [NM_001077705]	TTACGTGGCCATTGCCCAGTTCATCGAAACGACCAAGAAGAAACTGGAGATCATACAATC	GO:0050853|GO:0005515|GO:0045577|GO:0008284|GO:0017124|GO:0008283|GO:0050859|GO:0042267|GO:0051279|GO:0019221|GO:0050732|GO:0005634|GO:2000045|GO:0030154|GO:0042130|GO:0043409|GO:0035556|GO:0016791|GO:0042105|GO:0005737|GO:0006470|GO:0033277|GO:0005911|GO:0005001|GO:0002244|GO:0043407|GO:0004721|GO:0070372|GO:0050839|GO:0042169|GO:0002924|GO:0004725|GO:0030220|GO:0070062|GO:0019901|GO:0046703|GO:…	protein tyrosine phosphatase, non-receptor type 6
A_55_P1971963	0.0343131	up	1.49337	0.578574	1.49337	Tmem176b	Mus musculus transmembrane protein 176B (Tmem176b), transcript variant 1, mRNA [NM_023056]	CTTCCACGAACAGATATTATGTCATTTTATCCAATGCCGATAAAGGAGAAACAACTTGAA	GO:0005515|GO:0016020|GO:0005634|GO:0016021|GO:2001199|GO:0030154	transmembrane protein 176B
A_52_P231075	0.00300223	up	1.49804	0.583074	1.49804	Fcrls	Mus musculus Fc receptor-like S, scavenger receptor (Fcrls), mRNA [NM_030707]	GAAGCTCTGCCTGTGCTCATTCAGGTAGCCCTGTGCAATGGCACAGAAAAGACCCTGGCT		Fc receptor-like S, scavenger receptor
A_51_P253803	0.0004122	up	1.51107	0.595574	1.51107	Mki67	Mus musculus antigen identified by monoclonal antibody Ki 67 (Mki67), mRNA [NM_001081117]	ATACTACTGCTACTGCCTGAGTTTAAGGAAGGAAGCTTTGAGCTTTCCTGGTCATACTCT	GO:0000793|GO:0051321|GO:0007088|GO:0072574|GO:0008283|GO:0005694|GO:0003723|GO:0051983|GO:0005730|GO:0005634|GO:0008022|GO:0003677|GO:0005524|GO:0016604|GO:0005737|GO:0007049|GO:0016020|GO:0000166|GO:0000775	antigen identified by monoclonal antibody Ki 67
A_55_P2743349	0.0191233	up	1.52009	0.604156	1.52009	Derl3	Mus musculus Der1-like domain family, member 3 (Derl3), mRNA [NM_024440]	TGCCCCACGGGGTTCACTCAGTACGGGATTTCCCCAAATCTGGCCTGTTATTTCTATGGC	GO:0005785|GO:0016020|GO:0004252|GO:0005783|GO:0048500|GO:0030176|GO:0016021|GO:0030433|GO:0030968|GO:0018279	Der1-like domain family, member 3
A_66_P111502	0.00351101	up	1.52025	0.604304	1.52025	Cyba	Mus musculus cytochrome b-245, alpha polypeptide (Cyba), transcript variant 2, mRNA [NM_001301284]	ACGTTTCACACAGTGGTATTTCGGCGCCTACTCTATCGCTGCAGGTGTGCTCATCTGTCT	GO:0045730|GO:0032755|GO:0005515|GO:0017124|GO:0005886|GO:1900426|GO:0030307|GO:0051279|GO:0006801|GO:0005634|GO:0050665|GO:0046872|GO:0030425|GO:0070257|GO:0005739|GO:0050766|GO:0005737|GO:0016324|GO:0006954|GO:0016175|GO:0043025|GO:0006810|GO:0034137|GO:0032930|GO:0033864|GO:0042554|GO:0001725|GO:0005794|GO:0046982|GO:0032760|GO:0071310|GO:0072593|GO:0009055|GO:0097038|GO:0048661|GO:0014895|GO:…	cytochrome b-245, alpha polypeptide
A_51_P297679	0.00128044	up	1.52349	0.607381	1.52349	Hcls1	Mus musculus hematopoietic cell specific Lyn substrate 1 (Hcls1), mRNA [NM_008225]	CCTAGAGGGGAGGCTCTCACAGGGCTGCCTGATTCGCCCTGTTGTGCTTTTGCTCATTTT	GO:0005515|GO:0051897|GO:0008284|GO:0017124|GO:0005886|GO:0050731|GO:0005634|GO:0032403|GO:0042993|GO:0005829|GO:0005739|GO:0005737|GO:0033138|GO:0030833|GO:0030854|GO:0045944|GO:0001085|GO:0030041|GO:0009725|GO:0005667|GO:0042531|GO:0019901|GO:0014068|GO:0003779|GO:0000122|GO:0045651|GO:2000107|GO:0071345|GO:0030218	hematopoietic cell specific Lyn substrate 1
A_51_P484020	0.00867946	up	1.52404	0.607903	1.52404	Cd300c2	Mus musculus CD300C molecule 2 (Cd300c2), mRNA [NM_134158]	TCCCTAAACACAGCTCCTCTGGTGGCTGAGGACAGCCAGTAAATACATATTTCTTGAGAA	GO:0005515|GO:0016020|GO:0005886|GO:0050715|GO:0016021|GO:0002376	CD300C molecule 2
A_52_P114722	0.0189711	up	1.53758	0.620665	1.53758	Ptpn6	Mus musculus protein tyrosine phosphatase, non-receptor type 6 (Ptpn6), transcript variant 2, mRNA [NM_001077705]	CGGTCGGCAGACAAGGAGAAGAACAAAGGTTCTCTCAAGAGGAAGTGATCTGGGCATTCG	GO:0050853|GO:0005515|GO:0045577|GO:0008284|GO:0017124|GO:0008283|GO:0050859|GO:0042267|GO:0051279|GO:0019221|GO:0050732|GO:0005634|GO:2000045|GO:0030154|GO:0042130|GO:0043409|GO:0035556|GO:0016791|GO:0042105|GO:0005737|GO:0006470|GO:0033277|GO:0005911|GO:0005001|GO:0002244|GO:0043407|GO:0004721|GO:0070372|GO:0050839|GO:0042169|GO:0002924|GO:0004725|GO:0030220|GO:0070062|GO:0019901|GO:0046703|GO:…	protein tyrosine phosphatase, non-receptor type 6
A_51_P102789	0.00267003	up	1.53801	0.621063	1.53801	C1qc	Mus musculus complement component 1, q subcomponent, C chain (C1qc), mRNA [NM_007574]	TCTGGGAACCACCTAATGGTATTATTCCTGTGGCCATTTATCAATACCTTATGAGACTAT	GO:0005581|GO:0045087|GO:0006958|GO:0030853|GO:0072562|GO:0005576|GO:0045650|GO:0005615|GO:0070062|GO:0002376	complement component 1, q subcomponent, C chain
A_55_P2129047	0.0244039	up	1.53886	0.621864	1.53886	Tlr7	Mus musculus toll-like receptor 7 (Tlr7), transcript variant 1, mRNA [NM_001290755]	CATAAATGAAGGTCTGAATTTTTCCTAACAGTTGTCATGGCTCAGATTGGTGGGAAATCA	GO:0005515|GO:0003725|GO:0032755|GO:0042346|GO:0003727|GO:0005886|GO:0005783|GO:0032009|GO:0005764|GO:0032757|GO:0051607|GO:0005737|GO:0006955|GO:0006954|GO:0045078|GO:0002755|GO:0008144|GO:0001774|GO:0034154|GO:0007252|GO:0045416|GO:0031410|GO:0032722|GO:0002224|GO:0043235|GO:0007165|GO:0045359|GO:0035197|GO:0016020|GO:0045087|GO:0045356|GO:0001932|GO:0016021|GO:0005768|GO:0004888|GO:0002376	toll-like receptor 7
A_66_P133594	0.00613189	up	1.53948	0.622439	1.53948	5730416F02Rik	GB	TGGGGTGCCCTCTGGATGCTCAATAAAGGACACATTTCACCACCCCCCAAATAAAATAAA		capping protein (actin filament), gelsolin-like pseudogene
A_55_P2717089	0.00425249	up	1.54374	0.626434	1.54374	P2ry6	Mus musculus pyrimidinergic receptor P2Y, G-protein coupled, 6 (P2ry6), mRNA [NM_183168]	CACGTTCACATCCATTTGCCAAGACTTTTGCATAAGAGAGAAATAAATGTGTTTTTGTGG	GO:0030321|GO:0005886|GO:0004930|GO:0071380|GO:0014911|GO:0007165|GO:0016323|GO:0071407|GO:0045029|GO:0016324|GO:0019103|GO:0007186|GO:0016020|GO:0045028|GO:0004871|GO:0016021	pyrimidinergic receptor P2Y, G-protein coupled, 6
A_55_P1999364	0.0368125	up	1.54415	0.626814	1.54415	Krt85	Mus musculus keratin 85 (Krt85), mRNA [NM_016879]	AGTACCAGGAGGTAATGAACTCCAAGCTGGCACTGGACATCGAGATCGCCACCTACAGGC	GO:0005882|GO:0005198|GO:0045095	keratin 85
A_52_P354823	0.0051506	up	1.54939	0.631698	1.54939	Irf8	Mus musculus interferon regulatory factor 8 (Irf8), transcript variant 2, mRNA [NM_008320]	AACAGACAGGGTCGACAGAGTGTGTGATACATGCAAACAGAATCCTTGGAGTGTGTGATA	GO:0005515|GO:0006909|GO:0003700|GO:0005634|GO:0032735|GO:0060261|GO:0009617|GO:0005737|GO:0006955|GO:0045944|GO:0030099|GO:0044130|GO:0042742|GO:0032729|GO:0000975|GO:0006355|GO:0000977|GO:0042832|GO:0000122|GO:0000978|GO:0003677|GO:0006351|GO:0001078|GO:0071222|GO:0071346|GO:0005654|GO:0045893	interferon regulatory factor 8
A_55_P2806229	0.00721954	up	1.55112	0.633308	1.55112	Ncf2	Mus musculus neutrophil cytosolic factor 2 (Ncf2), mRNA [NM_010877]	ACCCAGTTTGGAAATGTGGCCTAACTTACCATTTCCCTATTAAAATTGAACCTGTCACAC	GO:0045730|GO:0042554|GO:0005515|GO:0006909|GO:0014070|GO:0001669|GO:0006801|GO:0005730|GO:0045777|GO:0008022|GO:0032870|GO:0005829|GO:0009749|GO:0048365|GO:0005737|GO:0043525|GO:0006742|GO:0016176|GO:0016020|GO:0016175|GO:0032496|GO:0043020	neutrophil cytosolic factor 2
A_51_P423981	0.0113204	up	1.55887	0.640498	1.55887	Ctss	Mus musculus cathepsin S (Ctss), transcript variant 2, mRNA [NM_021281]	TTGCCTGCAATATCCAGAGGAACCAAGTGTGTCGTGATCAATGTGTAGTTACTGTACTAA	GO:0045453|GO:0048002|GO:0010447|GO:0005518|GO:2001259|GO:0005764|GO:0005615|GO:0043231|GO:0006955|GO:0016485|GO:0019882|GO:0051603|GO:0030574|GO:0006508|GO:0001968|GO:0034769|GO:0009986|GO:0043394|GO:0004197|GO:0016020|GO:0016787|GO:0043236|GO:0050729|GO:0008233|GO:0008234|GO:0051930	cathepsin S
A_51_P364600	0.0343949	up	1.5589	0.640525	1.5589	Fyb	Mus musculus FYN binding protein (Fyb), transcript variant 1, mRNA [NM_011815]	TGATGGTTGCATCTATGACAATGACTAGCACTCTGCTCTGTTCATTCCACTGTGCCTCTT	GO:0005515|GO:0007165|GO:0045576|GO:0006955|GO:0005737|GO:0030054|GO:0005886|GO:0005102|GO:0005634|GO:0015629|GO:0072659|GO:0032403	FYN binding protein
A_55_P1998631	0.000239281	up	1.58017	0.660082	1.58017	Capg	Mus musculus capping protein (actin filament), gelsolin-like (Capg), transcript variant 2, mRNA [NM_001042534]	CCTGCTGGGTCAGCACTGAGGTGCCCTCTGGATGCTCAATAAAGGACACATTCCATTCCC	GO:0072686|GO:0045296|GO:0005814|GO:0019904|GO:0005730|GO:0003779|GO:0005576|GO:0005634|GO:0005615|GO:0032403|GO:0051693|GO:0051016|GO:0005737|GO:0051015|GO:0030031|GO:0005654|GO:0070062	capping protein (actin filament), gelsolin-like
A_52_P646832	0.0359096	up	1.59028	0.669284	1.59028	Samsn1	Mus musculus SAM domain, SH3 domain and nuclear localization signals, 1 (Samsn1), mRNA [NM_023380]	TGGAAGGTTTCCAAATGTACCCCAAAGTGCTAAGTGTTTCAGTCTGTACAATTGTTCATG	GO:0005737|GO:0050869|GO:0003723|GO:0050732|GO:0005634|GO:0001784|GO:0042995|GO:0002820|GO:0005829	SAM domain, SH3 domain and nuclear localization signals, 1
A_51_P181451	0.00254391	up	1.60348	0.681206	1.60348	C1qa	Mus musculus complement component 1, q subcomponent, alpha polypeptide (C1qa), mRNA [NM_007572]	CCGGCCAGCTTTCTCAGCCATTCGGCAGAACCCAATGACGCTTGGCAACGTGGTTATCTT	GO:0005515|GO:0005581|GO:0045087|GO:0006958|GO:0005576|GO:0005615|GO:0070062|GO:0002376	complement component 1, q subcomponent, alpha polypeptide
A_51_P384629	0.000212528	up	1.62722	0.702407	1.62722	Ctsd	Mus musculus cathepsin D (Ctsd), mRNA [NM_009983]	GAAGGAGCAAGAGGACAGAAGCAAAACTATGAACCTGGGGGGTTACCTAGGGCTTGACCC	GO:0042277|GO:0005576|GO:0005615|GO:0005764|GO:0005739|GO:0031012|GO:0030163|GO:0060441|GO:0004175|GO:0016787|GO:0006508|GO:0045121|GO:0008233|GO:0004190|GO:0000045|GO:0070062	cathepsin D
A_51_P328613	0.000378061	up	1.63375	0.708186	1.63375	Fcgr3	FCGR3_MOUSE (P08508) Low affinity immunoglobulin gamma Fc region receptor III precursor (IgG Fc receptor III) (Fc-gamma RIII) (FcRIII), complete [TC1581981]	TTACAAGCAGGCCGGGATGTTTGGTTCTTCAATCACAACGACTTAGGATCACCAGTTCAA	GO:0001812|GO:0045576|GO:0001820|GO:0005886|GO:0009986|GO:0042535|GO:0030593|GO:0042590|GO:0006910|GO:0006911|GO:0001805|GO:0050766|GO:0016020|GO:0019864|GO:0050776|GO:0001798|GO:0016021|GO:0019770|GO:0001788|GO:0007166|GO:0009897|GO:0070062	Fc receptor, IgG, low affinity III
A_51_P256202	0.0003767	up	1.64409	0.717292	1.64409	Ctsz	Mus musculus cathepsin Z (Ctsz), mRNA [NM_022325]	ACAGTGCTTGTGGACATGAGGACCAGAGTGTGGACTGCATCCCGAGAGGAGACGGTAAAG	GO:0032091|GO:2000179|GO:0009986|GO:0005783|GO:0031410|GO:0005615|GO:0005764|GO:0043231|GO:0030426|GO:0004197|GO:0060441|GO:0043525|GO:0016787|GO:0051603|GO:0004180|GO:0006508|GO:0010977|GO:0008233|GO:0010757|GO:0008234|GO:0070062	cathepsin Z
A_55_P1979341	0.00146154	up	1.64658	0.719471	1.64658	Cyba	Mus musculus cytochrome b-245, alpha polypeptide (Cyba), transcript variant 1, mRNA [NM_007806]	TCGTGTGACCTTCAGTGGCTGTCTACAGCTCCTGCTTGAGTTTCTGTGGAGTTGTCCCCC	GO:0045730|GO:0032755|GO:0005515|GO:0017124|GO:0005886|GO:1900426|GO:0030307|GO:0051279|GO:0006801|GO:0005634|GO:0050665|GO:0046872|GO:0030425|GO:0070257|GO:0005739|GO:0050766|GO:0005737|GO:0016324|GO:0006954|GO:0016175|GO:0043025|GO:0006810|GO:0034137|GO:0032930|GO:0033864|GO:0042554|GO:0001725|GO:0005794|GO:0046982|GO:0032760|GO:0071310|GO:0072593|GO:0009055|GO:0097038|GO:0048661|GO:0014895|GO:…	cytochrome b-245, alpha polypeptide
A_52_P338956	0.0113177	up	1.65704	0.728612	1.65704	Aspg	Mus musculus asparaginase (Aspg), mRNA [NM_001081169]	CTGCTTCCCAGCCTTTCCGCACGACAATCTGAAGGTCTTTGTTGAGAAGAATGTCAATAA	GO:0016042|GO:0006629|GO:0006520|GO:0006530|GO:0016787|GO:0004622|GO:0004067|GO:0006528|GO:0003847|GO:0006644	asparaginase
A_51_P351860	0.000514849	up	1.66226	0.733148	1.66226	C1qb	Mus musculus complement component 1, q subcomponent, beta polypeptide (C1qb), mRNA [NM_009777]	ATTCTGGGGACTACGGGGCTACACAGAAAGTCGCCTTCTCTGCCCTGAGGACCATCAACA	GO:0048839|GO:0005581|GO:0045087|GO:0006958|GO:0072562|GO:0005576|GO:0005615|GO:0005602|GO:0042803|GO:0070062|GO:0002376	complement component 1, q subcomponent, beta polypeptide
A_51_P405476	0.000303347	up	1.66781	0.737955	1.66781	Fcer1g	Mus musculus Fc receptor, IgE, high affinity I, gamma polypeptide (Fcer1g), mRNA [NM_010185]	AGGTCCCCATCTCCGTTAAAGACTTACTCACTGACATTTCTCTTCTTCCAGCCTCCTTTG	GO:0033026|GO:0032755|GO:0005515|GO:0001812|GO:0045576|GO:0016064|GO:0032733|GO:0005886|GO:0010543|GO:0002554|GO:0042803|GO:0031623|GO:0032998|GO:0019886|GO:0050766|GO:0019863|GO:0019864|GO:0051260|GO:0002283|GO:0001798|GO:0019767|GO:0042742|GO:0032765|GO:0032760|GO:0009986|GO:0030593|GO:0042590|GO:0072659|GO:0006911|GO:0001805|GO:0043306|GO:0071404|GO:0007165|GO:0016020|GO:0050778|GO:0005887|GO:…	Fc receptor, IgE, high affinity I, gamma polypeptide
A_52_P677117	0.0374124	up	1.67635	0.745328	1.67635	Ptprc	Mus musculus protein tyrosine phosphatase, receptor type, C (Ptprc), transcript variant 2, mRNA [NM_011210]	TTATGGGAAATGTAAAATTGACTATGGCCATTTCCTATGCTTAAGACCATCTTTGACTTG	GO:0005515|GO:0050732|GO:0048539|GO:0002711|GO:0051607|GO:0006933|GO:0046641|GO:0034113|GO:0010332|GO:0070062|GO:0051209|GO:0009986|GO:0019901|GO:0045588|GO:0043395|GO:0005887|GO:0016311|GO:2000473|GO:0005925|GO:0048304|GO:0009897|GO:2001236|GO:0050853|GO:0050852|GO:0045577|GO:2001238|GO:0050855|GO:0050857|GO:0005886|GO:0030890|GO:0048864|GO:0071944|GO:0002378|GO:0031953|GO:0000187|GO:0016791|GO:…	protein tyrosine phosphatase, receptor type, C
A_51_P147942	0.000673724	up	1.68043	0.748826	1.68043	Igf1	Mus musculus insulin-like growth factor 1 (Igf1), transcript variant 1, mRNA [NM_010512]	CGCAGGATCCTTTGCTGCTTGAGCAACCTGCAAAACATCGAAACACCTACCAAATAACAA	GO:0005515|GO:0010468|GO:0007608|GO:0033160|GO:0009408|GO:0005159|GO:0030307|GO:0005158|GO:0030879|GO:0005614|GO:0005615|GO:0030104|GO:0042127|GO:0043025|GO:0007613|GO:0014834|GO:0005496|GO:0042531|GO:0030335|GO:0014068|GO:0014904|GO:0014065|GO:0001649|GO:0030166|GO:0005178|GO:0005179|GO:0010560|GO:0043388|GO:0043491|GO:0010656|GO:0007623|GO:0010001|GO:0035630|GO:0008083|GO:0042567|GO:0008284|GO:…	insulin-like growth factor 1
A_52_P408757	0.000408302	up	1.68419	0.752051	1.68419	Fcgr3	Mus musculus Fc receptor, IgG, low affinity III (Fcgr3), mRNA [NM_010188]	CTACAAAAGTAATTTCTCTATCCCAAAAGCCAACCACAGTCACAGTGGGGACTACTACTG	GO:0001812|GO:0045576|GO:0001820|GO:0005886|GO:0009986|GO:0042535|GO:0030593|GO:0042590|GO:0006910|GO:0006911|GO:0001805|GO:0050766|GO:0016020|GO:0019864|GO:0050776|GO:0001798|GO:0016021|GO:0019770|GO:0001788|GO:0007166|GO:0009897|GO:0070062	Fc receptor, IgG, low affinity III
A_55_P2804638	0.000187657	up	1.69074	0.757654	1.69074	Cd14	Mus musculus CD14 antigen (Cd14), mRNA [NM_009841]	GGAAGGGGGAAACTCATTCCTGAAAGTTGTCCATCTGTGTTCACAAATAAATATTTTTTA	GO:0034142|GO:0070891|GO:0005886|GO:0002237|GO:0050715|GO:0031225|GO:0005615|GO:0031362|GO:0045807|GO:0009617|GO:0006954|GO:0032481|GO:0071219|GO:0031663|GO:2000484|GO:0070062|GO:0071723|GO:0032729|GO:0046696|GO:0071726|GO:0005794|GO:0009986|GO:0032760|GO:0005576|GO:0006898|GO:0001530|GO:0071223|GO:0071222|GO:0016020|GO:0045087|GO:0034612|GO:0045121|GO:0071727|GO:0009897|GO:0002376	CD14 antigen
A_65_P14603	0.00487042	up	1.69093	0.757821	1.69093	LOC108167440	PREDICTED: Mus musculus uncharacterized LOC108167440 (LOC108167440), transcript variant X4, misc_RNA [XR_001778181]	AATTTTAATTATGGTGCCTTAAGAGACCCACTAAACAAAAATGCCTCTATTGTAGACCAC		uncharacterized LOC108167440
A_55_P1960053	0.000821024	up	1.70403	0.768949	1.70403	Hvcn1	Mus musculus hydrogen voltage-gated channel 1 (Hvcn1), transcript variant 1, mRNA [NM_001042489]	AAAGGAACTGAAATCTAGAGAGAAATAACCTTTCATTCCAAGTAATAAACCTTTCCCACC	GO:0071294|GO:0005244|GO:0005886|GO:0055085|GO:0010043|GO:0071467|GO:0030171|GO:0016020|GO:0005887|GO:0006810|GO:0034765|GO:0016021|GO:0005216|GO:0009268|GO:0006811|GO:0015992	hydrogen voltage-gated channel 1
A_55_P1984243	0.00346971	up	1.71227	0.77591	1.71227	Naip2	Mus musculus NLR family, apoptosis inhibitory protein 2 (Naip2), transcript variant 1, mRNA [NM_010872]	TTCTAGTACATTTCACTCTAGACAGGCATGGTGCAATCCTAGTACTTAGGAGCCTGAGCA	GO:0004842|GO:0072557|GO:0090263|GO:0006915|GO:0071391|GO:0005634|GO:0005524|GO:0070269|GO:0046872|GO:0006954|GO:0000166|GO:0045087|GO:0043154|GO:0016045|GO:0042742|GO:0043027|GO:0070062|GO:0002376	NLR family, apoptosis inhibitory protein 2
A_51_P262208	0.000873367	up	1.71589	0.778959	1.71589	Itgb2	Mus musculus integrin beta 2 (Itgb2), mRNA [NM_008404]	AAAGCTAGAGCATGAGTTATCATAATCAAGCAGATGTGACCCCCTCAGACCACGCCTCCT	GO:0006909|GO:0005515|GO:0005886|GO:0050730|GO:0034687|GO:0032403|GO:0046872|GO:0045429|GO:0031623|GO:0016337|GO:0051092|GO:0030101|GO:0031072|GO:0007159|GO:0004872|GO:0034113|GO:0007155|GO:0050839|GO:0070062|GO:0008305|GO:0046982|GO:0009986|GO:0019901|GO:0002523|GO:0030593|GO:0045766|GO:0043235|GO:0071404|GO:0030369|GO:0016020|GO:0007160|GO:0043542|GO:0007229|GO:0045123|GO:0043113|GO:0050798|GO:…	integrin beta 2
A_55_P2734922	0.00139647	up	1.71994	0.782355	1.71994	Siglech	Mus musculus sialic acid binding Ig-like lectin H (Siglech), transcript variant 2, mRNA [NM_001310738]	CAAAACATGGAATTTCTGTGAGGAAAGGATCTCTGTGCATGTGACAGACCTCACTCACAG	GO:0009986|GO:0038024|GO:0033691|GO:0006898	sialic acid binding Ig-like lectin H
A_51_P264825	0.0144994	up	1.73125	0.791812	1.73125	Lag3	Mus musculus lymphocyte-activation gene 3 (Lag3), mRNA [NM_008479]	GGAGAAAACAGTTGCTACTGAGAAGATTTTCTGCCTTAGAACATGGGATTCAGCCATTTC	GO:0045085|GO:0042289|GO:0016020|GO:0050868|GO:0045954|GO:0016021|GO:0009897|GO:0007166|GO:0004888	lymphocyte-activation gene 3
A_51_P465350	0.000185897	up	1.73138	0.791921	1.73138	Ly86	Mus musculus lymphocyte antigen 86 (Ly86), mRNA [NM_010745]	CCTGAGTAGTCTTGAAGCCCTATTGTAGTACCTCTCCTTATGTAATTACGTTTCATCAAA	GO:0006954|GO:0045087|GO:0031666|GO:0005576|GO:0002376	lymphocyte antigen 86
A_55_P2185605	0.000222813	up	1.75596	0.812264	1.75596	Cd48	Mus musculus CD48 antigen (Cd48), mRNA [NM_007649]	CCTGTGTGCCCAGTCCTTTACAAAGATTTCAAATCAACCTTTTAAAAACTGTGCATAATA	GO:0005515|GO:0045576|GO:0005886|GO:0031225|GO:0003823|GO:0002819|GO:0007165|GO:0043234|GO:0042110|GO:0016020|GO:0004872|GO:0045121|GO:0046658|GO:0009897|GO:0070062	CD48 antigen
A_51_P448664	0.000507862	up	1.77919	0.831221	1.77919	Tbxas1	Mus musculus thromboxane A synthase 1, platelet (Tbxas1), mRNA [NM_011539]	TTGTGTCACGCTGATATAGAAGGCACGTGGGAAAGAGGAAGCACTTTGTAATGGTAACAT	GO:0006629|GO:0006693|GO:0005506|GO:0005783|GO:0046872|GO:0004497|GO:0045907|GO:0030644|GO:0001516|GO:0016020|GO:0006631|GO:0016491|GO:0006633|GO:0016021|GO:0016705|GO:0016853|GO:0004796|GO:0055114|GO:0020037	thromboxane A synthase 1, platelet
A_55_P2087622	0.0018051	up	1.78373	0.834895	1.78373	Il4i1	Mus musculus interleukin 4 induced 1 (Il4i1), mRNA [NM_010215]	CTCTTCAGGGCAGACAGACCACCTACACTAATAGCCCACAATAAAGTTATTTTTGTTAAA	GO:0001716|GO:0009072|GO:0005764	interleukin 4 induced 1
A_52_P52303	0.0308741	up	1.80566	0.852526	1.80566	Gfap	Mus musculus glial fibrillary acidic protein (Gfap), transcript variant 1, mRNA [NM_001131020]	GGTTATATTAACAGAGCTAGCCTATGCTAAAGGTTAGGTTGTACTAATAGAGCTAGCCTA	GO:0005882|GO:0005515|GO:0045109|GO:0031102|GO:0045103|GO:0060291|GO:0042995|GO:0042802|GO:0005622|GO:0005737|GO:0030198|GO:0043209|GO:0060020|GO:0045111|GO:0019900|GO:0009611|GO:0051580|GO:0060252|GO:0044297|GO:0010625|GO:0005178|GO:0016020|GO:0014002|GO:0005198|GO:0010977|GO:0005200	glial fibrillary acidic protein
A_51_P296764	0.0401511	up	1.81034	0.856263	1.81034	Fcgr1	Mus musculus Fc receptor, IgG, high affinity I (Fcgr1), mRNA [NM_010186]	TCTGGTTTCACATCCTGTTTTATCTGTCAGTGGGAATAATGTTTTCGTTGAACACGGTTC	GO:0005886|GO:0042590|GO:0006910|GO:0006911|GO:0060100|GO:0001805|GO:0006898|GO:0009617|GO:0050766|GO:0031774|GO:0016020|GO:0019864|GO:0045087|GO:0050776|GO:0019884|GO:0045121|GO:0001798|GO:0016021|GO:0019770|GO:0042742|GO:0001788|GO:0007166|GO:0009897|GO:0002376	Fc receptor, IgG, high affinity I
A_51_P172853	0.00018818	up	1.84035	0.879983	1.84035	Cd14	Mus musculus CD14 antigen (Cd14), mRNA [NM_009841]	GGAGCTCCATCATCCCAAGCAGTGGCCTTGTCAGGAACTCTGGCTTTGCTCCTAGGAGAT	GO:0034142|GO:0070891|GO:0005886|GO:0002237|GO:0050715|GO:0031225|GO:0005615|GO:0031362|GO:0045807|GO:0009617|GO:0006954|GO:0032481|GO:0071219|GO:0031663|GO:2000484|GO:0070062|GO:0071723|GO:0032729|GO:0046696|GO:0071726|GO:0005794|GO:0009986|GO:0032760|GO:0005576|GO:0006898|GO:0001530|GO:0071223|GO:0071222|GO:0016020|GO:0045087|GO:0034612|GO:0045121|GO:0071727|GO:0009897|GO:0002376	CD14 antigen
A_51_P390538	0.00132141	up	1.8837	0.913572	1.8837	Mpeg1	Mus musculus macrophage expressed gene 1 (Mpeg1), mRNA [NM_010821]	AAGAGGGCTAATTGCACAACCTCTCCATCGAACCTGCCTCTTGAGCGTTAAAATGTTCTT	GO:0016020|GO:0016021	macrophage expressed gene 1
A_66_P112305	0.000403951	up	1.88687	0.915996	1.88687	Myo1f	Mus musculus myosin IF (Myo1f), mRNA [NM_053214]	CCTGGGAGCAAAGTGCTGTGCACTGCCCAGAGTTAGGAGACGTGGACAGTTAGACCTTTC	GO:0005516|GO:0030335|GO:0002446|GO:0050830|GO:0043312|GO:0003779|GO:0016459|GO:0005524|GO:0003674|GO:0003774|GO:0007162|GO:0031941|GO:0000166|GO:0032956|GO:0045088|GO:0030864	myosin IF
A_51_P270741	0.000154458	up	1.9042	0.929184	1.9042	Syngr1	Mus musculus synaptogyrin 1 (Syngr1), transcript variant 1b, mRNA [NM_009303]	CTATGGCTCACCATTGGCTAGCTCATGCAGCATCGCTTCCTTGGTTTATTCTTTGTGTTT	GO:0031594|GO:0030054|GO:0016020|GO:0043195|GO:0048169|GO:0045202|GO:0030672|GO:0016021|GO:0006605|GO:0048172|GO:0008021	synaptogyrin 1
A_55_P1961943	0.000189495	up	1.9241	0.944187	1.9241	Cd68	Mus musculus CD68 antigen (Cd68), transcript variant 1, mRNA [NM_001291058]	GCCTCATCTCTTCACCATGCCACTGACTCAACAGTTACCTTCCTTCTCTGTCTTTAGGAA	GO:0016020|GO:0005886|GO:0071310|GO:0016021|GO:0005764|GO:0005768	CD68 antigen
A_51_P120470	0.000160344	up	1.98178	0.986794	1.98178	Cd68	Mus musculus CD68 antigen (Cd68), transcript variant 1, mRNA [NM_001291058]	TTGGGCCAAAGCTTCTGCTGTGGAAATGCAAGCATAGTTCTTTCTCCAGCTGTTCACCTT	GO:0016020|GO:0005886|GO:0071310|GO:0016021|GO:0005764|GO:0005768	CD68 antigen
A_51_P447976	0.0115632	up	2.01451	1.01043	2.01451	Fam46c	Mus musculus family with sequence similarity 46, member C (Fam46c), mRNA [NM_001142952]	GAGAATTTCATTCATCAATAAACCAAAGCCAATAGCTGGAGACTTGAGATCTGGTTGGAA	GO:0008150|GO:0003674|GO:0005575	family with sequence similarity 46, member C
A_55_P1962937	0.000190825	up	2.02447	1.01754	2.02447	Trem2	Mus musculus triggering receptor expressed on myeloid cells 2 (Trem2), transcript variant 2, mRNA [NM_001272078]	ACAGCTGGATGGTTGTCTGTCAACTTCTGCACTTTGGACATTAAACATTCTCCACACACC	GO:0005515|GO:0005886|GO:0070891|GO:0050731|GO:0097028|GO:0043231|GO:0050850|GO:0070392|GO:0002588|GO:0097110|GO:0032497|GO:0032499|GO:0070374|GO:0031663|GO:0042834|GO:0005576|GO:0006911|GO:0001530|GO:0071223|GO:2000350|GO:0016020|GO:0045087|GO:0016021|GO:0071224|GO:0004888	triggering receptor expressed on myeloid cells 2
A_55_P2157250	0.0067483	up	2.10206	1.0718	2.10206	Gfap	Mus musculus glial fibrillary acidic protein (Gfap), transcript variant 2, mRNA [NM_010277]	TTTGAGGAACTGAAACGTGTTGTGTTCAAGCAGCCTGGTGGCTAGTGCCTTCATATTAGA	GO:0005882|GO:0005515|GO:0045109|GO:0031102|GO:0045103|GO:0060291|GO:0042995|GO:0042802|GO:0005622|GO:0005737|GO:0030198|GO:0043209|GO:0060020|GO:0045111|GO:0019900|GO:0009611|GO:0051580|GO:0060252|GO:0044297|GO:0010625|GO:0005178|GO:0016020|GO:0014002|GO:0005198|GO:0010977|GO:0005200	glial fibrillary acidic protein
A_51_P186476	0.000176708	up	2.11148	1.07825	2.11148	Slc11a1	Mus musculus solute carrier family 11 (proton-coupled divalent metal ion transporters), member 1 (Slc11a1), mRNA [NM_013612]	CCGGTTTCCAGTTTGGACAAGTGCTTTACCTCGGAATAATGACACCATTCTTATCACCAC	GO:0006909|GO:0005215|GO:0046915|GO:0001818|GO:0001819|GO:0070839|GO:0005764|GO:0042803|GO:0006879|GO:0007035|GO:0000165|GO:0070574|GO:0006810|GO:0030670|GO:0032496|GO:0048255|GO:0042742|GO:0032729|GO:0002369|GO:0009986|GO:0042832|GO:0060586|GO:0015707|GO:0042116|GO:0042060|GO:0009279|GO:0032632|GO:0010008|GO:0045730|GO:0043091|GO:0005886|GO:0048002|GO:0055072|GO:0032147|GO:0009617|GO:0050766|GO:…	solute carrier family 11 (proton-coupled divalent metal ion transporters), member 1
A_66_P117032	0.0178885	up	2.14657	1.10203	2.14657	C4b	Mus musculus complement component 4B (Chido blood group) (C4b), mRNA [NM_009780]	TTAGGACTCTGGCTCTCTGAGCTCAGCTCAGGGTTAGGGCCTCACTGGATTAGAGGCTCT	GO:0044216|GO:0030424|GO:0016064|GO:0001848|GO:0001849|GO:0045202|GO:0072562|GO:0005576|GO:0005615|GO:0030425|GO:0006956|GO:0043025|GO:0030246|GO:0070062	complement component 4B (Chido blood group)
A_51_P246066	0.000567649	up	2.20159	1.13855	2.20159	Slamf9	Mus musculus SLAM family member 9 (Slamf9), mRNA [NM_029612]	TGGGATTGGGATCAGAGTTGAACATCTAAAAGAGCAGTATTCCCTGAGAGACACCATCTG	GO:0008150|GO:0003674|GO:0016020|GO:0016021|GO:0005575	SLAM family member 9
A_52_P238027	0.00249261	up	2.23741	1.16183	2.23741	Lyz2	lysozyme 2 [Source:MGI Symbol;Acc:MGI:96897] [ENSMUST00000092163]	CTTAAGTTCCTTCATTCACACTAACTCTGAGACAGATGAGCCTGTATCAGCAAATAACCA	GO:0048237|GO:0005795|GO:0050830|GO:0003796|GO:0005576|GO:0003824|GO:0005615|GO:0042802|GO:0050829|GO:0005902|GO:0000137|GO:0005737|GO:0016787|GO:0016798|GO:0016998|GO:0019835|GO:0008152|GO:0005788|GO:0030141|GO:0030140|GO:0042742|GO:0070062	lysozyme 2
A_55_P2044932	0.0012686	up	2.26453	1.17921	2.26453	Gpr84	Mus musculus G protein-coupled receptor 84 (Gpr84), mRNA [NM_030720]	GTCAACCCTGTGTGACCCAAGGAGTGTGGTTAATTATTAATAAAGACATTGCATCCCCCC	GO:0043235|GO:0007165|GO:0016020|GO:0007186|GO:0005886|GO:0005887|GO:0004930|GO:0007200|GO:0004966|GO:0007188|GO:0016021|GO:0004871	G protein-coupled receptor 84
A_51_P428708	0.00416456	up	2.28939	1.19496	2.28939	C4b	Mus musculus complement component 4B (Chido blood group) (C4b), mRNA [NM_009780]	TCACTGGAGCGAAGGGTGGAGGACAAGGATGGCTACCGGATGAGGTTCGCCTGCTATTAT	GO:0044216|GO:0030424|GO:0016064|GO:0001848|GO:0001849|GO:0045202|GO:0072562|GO:0005576|GO:0005615|GO:0030425|GO:0006956|GO:0043025|GO:0030246|GO:0070062	complement component 4B (Chido blood group)
A_55_P2181738	0.00133415	up	2.34161	1.2275	2.34161	Lyz1	Mus musculus lysozyme 1 (Lyz1), mRNA [NM_013590]	CCAATAACCACAGGAGCAAATCTAATCTCACAGTGAAAAAGTACAAATGGCATTAAATGA	GO:0048237|GO:0005795|GO:0050830|GO:0003796|GO:0005576|GO:0003824|GO:0005615|GO:0042802|GO:0050829|GO:0005902|GO:0000137|GO:0005737|GO:0016787|GO:0016798|GO:0016998|GO:0019835|GO:0008152|GO:0005788|GO:0030141|GO:0030140|GO:0042742|GO:0070062	lysozyme 1
A_51_P261517	0.000153844	up	2.38006	1.251	2.38006	Tyrobp	Mus musculus TYRO protein tyrosine kinase binding protein (Tyrobp), mRNA [NM_011662]	GGACCCGGAAACAACACATTGCTGAGACTGAGTCGCCTTATCAGGAGCTTCAGGGTCAGA	GO:0005515|GO:0016020|GO:0009986|GO:0007229|GO:0002281|GO:2001204|GO:0005102|GO:0016021|GO:0002283|GO:0042802	TYRO protein tyrosine kinase binding protein
A_51_P359636	0.0263638	up	2.45855	1.29781	2.45855	Lgals3bp	Mus musculus lectin, galactoside-binding, soluble, 3 binding protein (Lgals3bp), mRNA [NM_011150]	TACTGCAGTAGCCCCATCTGTCACAGTCACTCATCAAAAATCATTAAAGTCTCACGTGCT	GO:0031012|GO:0005515|GO:0016020|GO:0005578|GO:0072562|GO:0005576|GO:0007155|GO:0005615|GO:0070062|GO:0005044	lectin, galactoside-binding, soluble, 3 binding protein
A_55_P1978424	0.000155243	up	2.63525	1.39794	2.63525	Bcl2a1d	Mus musculus B cell leukemia/lymphoma 2 related protein A1d (Bcl2a1d), mRNA [NM_007536]	CACTTGGCATTTCCATTTACAAACATGAAACTTGTCTTTCCAGAGTTGCAGATATTTTGT	GO:0050852|GO:0051400|GO:0043065|GO:0008630|GO:0046982|GO:0001836|GO:0005741|GO:0042803|GO:0097192|GO:0008053|GO:0030217|GO:0043154|GO:0043027|GO:0015267	B cell leukemia/lymphoma 2 related protein A1d
A_51_P151126	0.000155309	up	3.18695	1.67218	3.18695	Cd52	Mus musculus CD52 antigen (Cd52), mRNA [NM_013706]	GGGAAGGGTTGATAGCAGATATCCAAGGAGGCTAAAGTTGACAGCCAATGGCCGGAATGG	GO:0016020|GO:0005886|GO:0097225|GO:0031225	CD52 antigen
A_51_P483280	0.000153836	up	3.1887	1.67297	3.1887	Prnp	Mus musculus prion protein (Prnp), transcript variant 1, mRNA [NM_011170]	TTGCTTTTTACCCCAGCAGACATAAACTGCGATAGCTTCAGCTTGCACTGTGGATTTTCT	GO:0008017|GO:0005515|GO:0035584|GO:0050730|GO:0050731|GO:0031225|GO:0002020|GO:0042802|GO:0043231|GO:0006878|GO:0043525|GO:0007611|GO:0051260|GO:0010942|GO:0006979|GO:0032689|GO:0005521|GO:0070062|GO:0031965|GO:0005794|GO:0009986|GO:0005507|GO:0090314|GO:0014069|GO:0070885|GO:0043086|GO:0044325|GO:0006139|GO:0045121|GO:0046688|GO:0046686|GO:0071280|GO:0043008|GO:0005886|GO:0005783|GO:0061098|GO:…	prion protein
A_51_P460954	0.000153836	up	4.80289	2.2639	4.80289	Ccl6	Mus musculus chemokine (C-C motif) ligand 6 (Ccl6), mRNA [NM_009139]	AATGTGTCTGGTTCTGATACAAGCTTAAGCCGGGTAATATCTAGCTGAGATGAAATCAAT	GO:0008009|GO:0070098|GO:0048020|GO:0030593|GO:0005576|GO:0005125|GO:0005615|GO:0002548|GO:0043547|GO:0006955|GO:0006954|GO:0071346|GO:0006935|GO:0007186|GO:0060326|GO:0071356|GO:0071347|GO:0048247|GO:0070374	chemokine (C-C motif) ligand 6
