# Supplementary material for: Sex- and region-specific cortical and hippocampal whole genome transcriptome profiles from control and APP/PS1 Alzheimer’s disease mice
Source: PLoS One. 2024 Feb 7;19(2):e0296959. doi: 10.1371/journal.pone.0296959 (PMC10849391; doi:10.1371/journal.pone.0296959)
Supplement: S1 File — S1 Fig: Genotyping of APP/PS1 AD mice and WT control animals. S2 Fig: 3D image of the murine brain including the RS cortex and hippocampus (BROIs) used for transcriptome analysis in our study. S3 Fig: PCA of transcriptomes from the RS cortex and hippocampus of WT controls and APP/PS1 AD mice of both sexes. S4 Fig: Hierarchical clustering of transcriptome data from the RS cortex and hippocampus of WT control and APP/PS1 AD mice of both sexes. S5 Fig: Bar diagrams of the top 30 candidates of DEGs with highest significant FCs (FC > 1.5 and FC < -1.5, p < 0.05). S6 Fig: Pathway analysis of intersectional and signature gene sets in APP/PS1 subgroups. S7 Fig: Comparative qPCR analysis of selected gene transcript levels from the hippocampus of female and male APP/PS1 AD with 5XFAD mice. S1 Table: PCR reaction set-up using PCR Mastermix and genomic DNA. S2 Table: Materials used for one-color microarray-based gene expression data collection. S3 Table: Software used for one-color microarray-based gene expression data collection. S4 Table: Details on genes, forward and reverse primer sequences and annealing temperatures relevant for qPCR experimentation. S5 Table: Characteristics of DEGs in the RS cortex of female APP/PS1 AD mice. S6 Table: Characteristics of DEGs in the hippocampus of female APP/PS1 AD mice. S7 Table: Characteristics of DEGs in the RS cortex of male APP/PS1 AD mice. S8 Table: Characteristics of DEGs in the hippocampus of male APP/PS1 AD mice. S9 Table: Venn analysis of DEGs in the RS cortex and hippocampus of female APP/PS1 AD mice. S10 Table: Venn analysis of DEGs genes in the RS cortex and hippocampus of male APP/PS1 AD mice. S11 Table: Venn analysis of DEGs in the RS cortex of male and female APP/PS1 AD mice. S12 Table: Venn analysis of DEGs in the hippocampus of male and female APP/PS1 AD mice. S13 Table: Differentially regulated l(i)ncRNAs in APP/PS1 AD vs. WT mice. S14 Table: qPCR-based FC analysis of selected genes in the hippocampus of APP/PS1 AD vs. [file pone.0296959.s001.zip › Supplementary Files_R1/Supplementary Table 8_FCs_Males_Hip_TG vs WT_sort.xlsx]

## Sheet: Sig FCs_TG vs WT_Male_Hip
Differentially expressed genes in the hippocampus of male APP/PS1 mice versus controls
ProbeName	p ([Male Transgenic Hippocampus] vs [Male Wildtype Hippocampus])	Regulation ([Male Transgenic Hippocampus] vs [Male Wildtype Hippocampus])	FC ([Male Transgenic Hippocampus] vs [Male Wildtype Hippocampus])	Log FC ([Male Transgenic Hippocampus] vs [Male Wildtype Hippocampus])	FC (abs) ([Male Transgenic Hippocampus] vs [Male Wildtype Hippocampus])	GeneSymbol	Description	Sequence	Go	GeneName
A_55_P2016937	0.0443181	down	-2.08731	-1.06165	2.08731	Arpp21	Mus musculus cyclic AMP-regulated phosphoprotein, 21 (Arpp21), transcript variant 6, mRNA [NM_001177619]	AGAAACAATAATTACTCACAAAAGCCCCAAACGAAATCCAGTCAGTCAAGGCACCCGGGA	GO:0034605|GO:0005516|GO:0003674|GO:0005737|GO:0003676	cyclic AMP-regulated phosphoprotein, 21
A_55_P2032147	0.0318142	down	-2.00492	-1.00354	2.00492	Wnt9a	Mus musculus wingless-type MMTV integration site family, member 9A (Wnt9a), mRNA [NM_139298]	CCTGAGTGACTGCAGAGAATGTATTTATTTAACAGCTTTGTGTAACAAAACCAGAAACAA	GO:0005515|GO:0007093|GO:0008285|GO:0045597|GO:0005102|GO:0005578|GO:0048704|GO:0005576|GO:0007275|GO:0048856|GO:0005615|GO:0005109|GO:0045880|GO:0045165|GO:0030182|GO:0060548|GO:0061037|GO:0032331|GO:0035115|GO:0043154|GO:0016055|GO:0060070|GO:0070062	wingless-type MMTV integration site family, member 9A
A_55_P1997525	0.000218901	down	-1.97643	-0.982897	1.97643	Arpp21	Mus musculus cyclic AMP-regulated phosphoprotein, 21 (Arpp21), transcript variant 5, mRNA [NM_001177617]	GCCTCAGTCCAGTACAGTGCTCAGCGGAGTCAGCAAATACCACAGACCACACAGCAAGCA	GO:0034605|GO:0005516|GO:0003674|GO:0005737|GO:0003676	cyclic AMP-regulated phosphoprotein, 21
A_52_P209930	0.00856559	down	-1.9418	-0.957397	1.9418	Arpp21	Mus musculus cyclic AMP-regulated phosphoprotein, 21 (Arpp21), transcript variant 7, mRNA [NM_001177623]	CTATGAAGAAATGGATTTCAGAAGGATCATTGAAATAGAACTTCATCACACTTTACACCG	GO:0034605|GO:0005516|GO:0003674|GO:0005737|GO:0003676	cyclic AMP-regulated phosphoprotein, 21
A_52_P203948	0.0131581	down	-1.9134	-0.936138	1.9134	Pla2g4e	Mus musculus phospholipase A2, group IVE (Pla2g4e), mRNA [NM_177845]	TGGTTGTTGAGAGATTAATGACACCCAACGGTGTTGTTTATATGTTTCAAATGGACTCCT	GO:0016042|GO:0006629|GO:0005737|GO:0016787|GO:0016020|GO:0008152|GO:0004623|GO:0004620|GO:0009395|GO:0005764|GO:0046872	phospholipase A2, group IVE
A_52_P1036791	0.0233092	down	-1.90388	-0.92894	1.90388			TAATTTTGCCAAAAACTGACCTTTGTTTACAGACAATATCAAAAGACTAATGTTATGAGG
A_55_P2091596	0.0233065	down	-1.70402	-0.768946	1.70402	4933407I18Rik	PREDICTED: Mus musculus RIKEN cDNA 4933407I18 gene (4933407I18Rik), misc_RNA [XR_108093]	ATTATTGATTTTTCAGACGGGACCTCATGTCACCAGGGCTAGTCTTATACTTCATATGGC		RIKEN cDNA 4933407I18 gene
A_55_P2738072	0.0102456	down	-1.64972	-0.722218	1.64972	Hlcs		AGGAATTAGAATTGCTTACTGATTACTCGAGGCAGTCAAAGGGCATATGGCTGTCCCTTC	GO:0009305|GO:0008283|GO:0016874|GO:0071110|GO:0003824|GO:0016363|GO:0042803|GO:0005829|GO:0005739|GO:0005737|GO:0000166|GO:0018271|GO:0000785|GO:0004080|GO:0016570|GO:0005524|GO:0070781|GO:0008152|GO:0005652|GO:0009374|GO:0004078|GO:0004077|GO:0019899|GO:0004079|GO:0006464	holocarboxylase synthetase (biotin- [propriony-Coenzyme A-carboxylase (ATP-hydrolysing)] ligase)
A_65_P02026	0.00770368	down	-1.56356	-0.644838	1.56356		Q8K0H2_MOUSE (Q8K0H2) Chpt1 protein, partial (18%) [TC1615856]	GGGAAGGATTTATTTCTCAGCACAAAGAATTGTTATTTTAAAAGTTTAAGTTGGGGCTGG
A_52_P238858	0.00389788	down	-1.51679	-0.601024	1.51679	Shisa9	Mus musculus shisa family member 9 (Shisa9), transcript variant 2, mRNA [NM_001174086]	TAAGAAGCGGCGACTGAACCAGAGCACCTGTACCAACTACGACACGCCACTCTGGCTTAA	GO:0008328|GO:0030054|GO:0005886|GO:2000311|GO:0014069|GO:0045202|GO:0042995|GO:0030165|GO:0016020|GO:0032591|GO:0045211|GO:0032281|GO:0016021|GO:0048172	shisa family member 9
A_55_P2733412	0.0203429	down	-1.5033	-0.588133	1.5033	Hdac9	histone deacetylase 9 [Source:MGI Symbol;Acc:MGI:1931221] [ENSMUST00000211632]	AGAAGGTCCTGACAACACTCTACACAGCCTTTCATTTTTGTTCTGTTTTGTTCTATTATT	GO:0005515|GO:0042826|GO:0006325|GO:0005634|GO:0007507|GO:0005737|GO:0006954|GO:0070491|GO:0005080|GO:0030183|GO:0051153|GO:0090050|GO:0004407|GO:0032041|GO:0070932|GO:0005667|GO:0070933|GO:0006355|GO:0016575|GO:0032869|GO:0034983|GO:0003714|GO:0048742|GO:0000122|GO:0006351|GO:0033558|GO:0045843|GO:0007399|GO:0042113|GO:0035097|GO:0000118|GO:0016787|GO:0045892|GO:0016569|GO:0008134	histone deacetylase 9
A_52_P456243	0.000169604	down	-1.4942	-0.579372	1.4942	2900079G21Rik	Mus musculus RIKEN cDNA 2900079G21 gene (2900079G21Rik), transcript variant 2, long non-coding RNA [NR_033431]	TACCACCTCGAGTCCTAGGGATGTTTGGCCAGAGCTTCTGGGTTTCTGGTACTCCGTGCT	GO:0008150|GO:0003674|GO:0005575	RIKEN cDNA 2900079G21 gene
A_55_P2640935	0.0319459	down	-1.48744	-0.572833	1.48744	Etl4	enhancer trap locus 4 [Source:MGI Symbol;Acc:MGI:95454] [ENSMUST00000125772]	CCATCTAAGACTAAGAATGACTGTCAATTTCCAGGGTAGTTATGACTAAATTTCCATGAA	GO:0005515|GO:0005737|GO:0048706|GO:0007275	enhancer trap locus 4
A_55_P2024874	0.00120671	down	-1.47212	-0.557891	1.47212	Lrp3	Mus musculus low density lipoprotein receptor-related protein 3 (Lrp3), mRNA [NM_001024707]	TCAGCTCATCGCACAGGGCCTCATCCCACCGGTTGAGGATTTTCCTGTCTACAGTGCATC	GO:0005515|GO:0008150|GO:0005575	low density lipoprotein receptor-related protein 3
A_65_P12334	0.0423089	down	-1.40564	-0.491229	1.40564		BB162508 RIKEN full-length enriched, 16 days neonate thymus Mus musculus cDNA clone A130067N03 3'. [BB162508]	GAGTCACTGACTCTTTCTAAATGGTCAACACCCGTTTTTTAAAGGAGCAATGACAATCTT
A_51_P451106	0.000841401	down	-1.39502	-0.480289	1.39502	Brca2	Mus musculus breast cancer 2, early onset (Brca2), transcript variant 2, mRNA [NM_009765]	TGGTTGTCATCGACTGATTTAAAAAGCTTTAGGAGTAGACTGGATCACTACAACTATCAT	GO:0005515|GO:0030879|GO:0001556|GO:0007283|GO:0002020|GO:0033593|GO:0000910|GO:0003697|GO:0042127|GO:0070200|GO:0006978|GO:0005856|GO:0010332|GO:0000784|GO:0005813|GO:0032465|GO:0007569|GO:0043234|GO:0042771|GO:0045931|GO:0007049|GO:0006281|GO:0043966|GO:0043967|GO:0007420|GO:0005654|GO:0006289|GO:0045893|GO:0007141|GO:0051276|GO:0010165|GO:0048478|GO:0008283|GO:0001833|GO:0005634|GO:0043009|GO:…	breast cancer 2, early onset
A_51_P228777	0.0379702	down	-1.39451	-0.47976	1.39451	Fcho1	Mus musculus FCH domain only 1 (Fcho1), transcript variant 2, non-coding RNA [NR_028267]	TGGGAACTGACGAATTCTAGAGGAGGGTTCTCAGGATACAGGACCACCTGTATCCTGAGC	GO:0072583|GO:0005905|GO:0016020|GO:0005886|GO:0035612|GO:0005654|GO:0048268|GO:0006897|GO:0005829	FCH domain only 1
A_30_P01021634	0.0382128	down	-1.39355	-0.47876	1.39355		lincRNA:chr7:86662963-86663649 forward strand	GAATTTAGAAGGCAAATTAAATGCAGGCACCCCTTTATTGAATAGGTAGTGTCCATTCAC
A_66_P109844	0.0197455	down	-1.39233	-0.477502	1.39233	Slc4a3	solute carrier family 4 (anion exchanger), member 3 [Source:MGI Symbol;Acc:MGI:109350] [ENSMUST00000132612]	GACATTTGGAATTTATCCCAAAGTCCCATGTTTCAACTGACCATTCCTTGACTGAGCCTT	GO:0006820|GO:0005215|GO:0008509|GO:0005886|GO:0005623|GO:0015297|GO:0005452|GO:0016020|GO:0005887|GO:0015301|GO:0006810|GO:0051453|GO:0016021|GO:0019899|GO:0008510|GO:0006811	solute carrier family 4 (anion exchanger), member 3
A_52_P107225	0.044887	down	-1.39161	-0.476755	1.39161	Fam81a	Mus musculus family with sequence similarity 81, member A (Fam81a), mRNA [NM_029784]	TCCGCATCAAAGATGACATCGTCAGCAGTTTGCAGAAGATGCAGAATAAAGGGGGAGGTG	GO:0008150|GO:0003674|GO:0005575	family with sequence similarity 81, member A
A_55_P2274378	0.000532753	down	-1.38292	-0.467723	1.38292	AW549542	Mus musculus expressed sequence AW549542 (AW549542), long non-coding RNA [NR_045702]	AGAGATCTGTTTTCCCTGGCTTGAGGCCCCGAGGGTCAGCTGTAAATAAAATAGGTTTTT		expressed sequence AW549542
A_65_P18993	0.0218986	down	-1.38202	-0.466775	1.38202	Far2	Mus musculus fatty acyl CoA reductase 2 (Far2), transcript variant 1, mRNA [NM_001347516]	TTAATGCTAAAAGGAACAAACGGTGTAGATGAGTACACACCAAATGAGAACACAATCATA	GO:0006629|GO:0016020|GO:0016491|GO:0016021|GO:0080019|GO:0035336|GO:0005779|GO:0055114|GO:0010025|GO:0005777	fatty acyl CoA reductase 2
A_52_P354974	0.0256701	down	-1.37916	-0.463795	1.37916	Gm40091	PREDICTED: Mus musculus predicted gene, 40091 (Gm40091), transcript variant X3, ncRNA [XR_867449]	GTTGGGTTCCGAGCTCCTACTATGACTCAAACACGTGAGTCTATTGACTTTTCTGCAATG		predicted gene, 40091
A_55_P2015007	0.00197027	down	-1.37856	-0.46316	1.37856	Zfp46	Mus musculus zinc finger protein 46 (Zfp46), mRNA [NM_009557]	CTTGGTATTGGTCAACCATCCTAGTGTCTTGTCTATAGCTGTATTATCTTAACAATATTC	GO:0005622|GO:0006355|GO:0003700|GO:0005654|GO:0005634|GO:0003676|GO:0003677|GO:0046872|GO:0006351|GO:0005829	zinc finger protein 46
A_55_P2713451	0.0089902	down	-1.37429	-0.458683	1.37429	Pot1a	protection of telomeres 1A [Source:MGI Symbol;Acc:MGI:2141503] [ENSMUST00000136089]	GAAACAAAGATAGTAACACTGCACATGAGCCATAAACATGCCACACAAAGGCCAAAGTTT	GO:0005515|GO:0051974|GO:0051276|GO:0010521|GO:0005634|GO:0051973|GO:0032212|GO:0032211|GO:0032210|GO:0000723|GO:0051096|GO:0070200|GO:0017151|GO:0032508|GO:0031627|GO:0043047|GO:0000784|GO:0000783|GO:0070187|GO:0016233|GO:0000781|GO:0005694|GO:0042162|GO:0003677|GO:0060383|GO:0007004|GO:0032202	protection of telomeres 1A
A_55_P2733472	0.0195155	down	-1.37378	-0.458146	1.37378	Tctn2		ATCCAGGAATGGTGGTTAATACGGCCTGATATAGAAATGGGATGGAGACCCTGATTGCTT	GO:0005515|GO:0005737|GO:0016020|GO:0060271|GO:0030030|GO:0036038|GO:0042995|GO:0016021|GO:0005856|GO:0007224	tectonic family member 2
A_55_P2223282	0.0261618	down	-1.3704	-0.454597	1.3704	B130019D13Rik		CTCAAAGTCCATGCATCTCAAAGACAATAGCTAGCCTGGGTTAAATGTGAGACACTATCT		RIKEN cDNA B130019D13 gene
A_55_P2344753	0.0461736	down	-1.36872	-0.452823	1.36872	A930009L07Rik	Q08529_TOBAC (Q08529) Glycine-rich protein, partial (9%) [TC1759047]	ATTTTGCACAAGATGAGGACCTTTGGTTTGGATGATCTGGTCACACATGAAGATTGATCC		RIKEN cDNA A930009L07 gene
A_52_P403420	0.0154241	down	-1.36712	-0.451144	1.36712	Atp6v1h	ATPase, H+ transporting, lysosomal V1 subunit H [Source:MGI Symbol;Acc:MGI:1914864] [ENSMUST00000192142]	CAGTGACTATTAGATGGTCGTTAGGACTGATGCTTATAAAAGAAAAGAAATAAAGGTTGG	GO:0000221|GO:0046961|GO:0007035|GO:0015991|GO:0006810|GO:0016820|GO:0005765|GO:0070062|GO:0015992|GO:0006897|GO:0006811	ATPase, H+ transporting, lysosomal V1 subunit H
A_66_P134548	0.0316676	down	-1.36225	-0.44599	1.36225	Ctr9	CTR9 homolog, Paf1/RNA polymerase II complex component [Source:MGI Symbol;Acc:MGI:109345] [ENSMUST00000152019]	GTGTGTTGTATGAAAGCACGCCATGTGGATTAGGATGCCTCAGGAGGCCAACGAAGGCTT	GO:0005515|GO:2000653|GO:0033523|GO:0001832|GO:0080182|GO:0005634|GO:1900364|GO:0001711|GO:0045638|GO:0045944|GO:2001162|GO:0070102|GO:0016055|GO:0042169|GO:0006355|GO:0000993|GO:0001826|GO:0016570|GO:0035327|GO:0000122|GO:0001829|GO:0007259|GO:0006351|GO:0071222|GO:0051571|GO:0019827|GO:0032968|GO:0016593|GO:2001168|GO:0005654|GO:0010390	CTR9 homolog, Paf1/RNA polymerase II complex component
A_30_P01031557	0.0206596	down	-1.34972	-0.432657	1.34972		lincRNA:chr9:113233366-113261487 reverse strand	AATAACTTTAATGTCCACTGGAATGGCTCTGTGGAAGCTGCCCTGCCAAAGAAAACAGGT
A_66_P134336	0.0271558	down	-1.34545	-0.428094	1.34545	Gm20063	Mus musculus predicted gene, 20063 (Gm20063), long non-coding RNA [NR_045049]	AAGTGAACAAAGTATATATCCAAATATTGATTCAGAATCCAAAAGACCTCTGCCTCTCTG		predicted gene, 20063
A_51_P170737	0.00546055	down	-1.34199	-0.42437	1.34199	Cspg5	Mus musculus chondroitin sulfate proteoglycan 5 (Cspg5), transcript variant 1, mRNA [NM_013884]	TAAGGATACAGTAGGAGGTGGAGACCTGGAAGATGAAAACGACCTTCTCCTGCCCTCTCA	GO:0005794|GO:0016020|GO:0005886|GO:0005783|GO:0030660|GO:0050804|GO:0007275|GO:0016021|GO:0040008|GO:0030154|GO:0007399	chondroitin sulfate proteoglycan 5
A_55_P2003319	0.0314789	down	-1.33051	-0.411979	1.33051	Gm9257	PREDICTED: Mus musculus predicted gene 9257 (Gm9257), mRNA [XM_006515300]	TTAATCTCCACTGCCAGCTGCCATGGGCAAGCAGAACAGCAAGCTGTGTCCTGAGGTGCT	GO:0008150|GO:0003674|GO:0005575	predicted gene 9257
A_55_P2718227	0.00578534	down	-1.32001	-0.400551	1.32001	Matr3	matrin 3 [Source:MGI Symbol;Acc:MGI:1298379] [ENSMUST00000186158]	CTTTACTAATAAATCATCTCTGTTTTAGAGGCTTAACAGAGCTACTTTGTGAGAAGAACC	GO:0010608|GO:0005737|GO:0016020|GO:0003723|GO:0003170|GO:0008270|GO:0005634|GO:0003281|GO:0003676|GO:0046872|GO:0016363	matrin 3
A_51_P503797	0.0467563	down	-1.31958	-0.400081	1.31958	Lair1	Mus musculus leukocyte-associated Ig-like receptor 1 (Lair1), transcript variant b, mRNA [NM_178611]	ACAGACTGTAAGGACTCAAACTCTGTTTTCATTGTTATCCAAAGATGAGTGGAGAAATGA	GO:0016020|GO:0005886|GO:0016021|GO:0070062	leukocyte-associated Ig-like receptor 1
A_66_P134181	0.0274821	down	-1.31855	-0.398951	1.31855	Aym1	Mus musculus activator of yeast meiotic promoters 1 (Aym1), mRNA [NM_001012726]	CTCCTGGAGCACGAAGAGTTAATGGAGCACACATCATCCTAAAACATGCCCCCTCCCAAT	GO:0001674|GO:0003674|GO:0045944|GO:0001673	activator of yeast meiotic promoters 1
A_51_P509339	0.0129046	down	-1.3154	-0.395505	1.3154	Uvssa	Mus musculus UV stimulated scaffold protein A (Uvssa), mRNA [NM_001081101]	CAGATTACTCCAGTTCCGTATTAGTGGGTGATTTCTGTACCCCACTTTATCCAGAATACA	GO:0016567|GO:0006281|GO:0006283|GO:0005694|GO:0000993|GO:0009411|GO:0006974	UV stimulated scaffold protein A
A_55_P2718368	0.0265605	down	-1.3135	-0.393421	1.3135	Brwd1	bromodomain and WD repeat domain containing 1 [Source:MGI Symbol;Acc:MGI:1890651] [ENSMUST00000148432]	GAAATGTGATCTATAGACAGAAAATCACCAGGATATCAGCAGTTTCTCTATTTTGATGCT	GO:0005515|GO:0006355|GO:0005737|GO:0006357|GO:0008360|GO:0007010|GO:0005730|GO:0005634|GO:0006351|GO:0005829	bromodomain and WD repeat domain containing 1
A_55_P2717892	0.00209875	down	-1.31311	-0.392988	1.31311	Ablim2	actin-binding LIM protein 2 [Source:MGI Symbol;Acc:MGI:2385758] [ENSMUST00000153025]	GAAGAAGTCCCACTTGGAGAAATGCTGATGTTACCTGTGAACAGACTAAATTCCAACATT	GO:0003674|GO:0005737|GO:0030036|GO:0045944|GO:0007010|GO:0003779|GO:0030016|GO:0015629|GO:0046872|GO:0006351	actin-binding LIM protein 2
A_55_P2732893	0.00211453	down	-1.31299	-0.392856	1.31299	Ankrd39	Mus musculus ankyrin repeat domain 39 (Ankrd39), transcript variant 1, mRNA [NM_026241]	TATCCCATGGGTCCAACCCCTGGCTGGTCGACAATGATGGCATGACCAGTCTGCATAAGG	GO:0008150|GO:0003674|GO:0005575	ankyrin repeat domain 39
A_55_P2055920	0.0266604	down	-1.30568	-0.384805	1.30568	Kcnd3os	Mus musculus potassium voltage-gated channel, Shal-related family, member 3, opposite strand (Kcnd3os), long non-coding RNA [NR_040759]	TATTGCTTAGTACTCGGACCCAGCGTGAGGAGTGGGACAACCACGGGAGCATAGGATCCA		potassium voltage-gated channel, Shal-related family, member 3, opposite strand
A_55_P2048096	0.0397475	down	-1.30556	-0.384668	1.30556	Mzf1	Mus musculus myeloid zinc finger 1 (Mzf1), transcript variant 3, mRNA [NM_001290453]	CAACAGGCCCCAGTAAAGCCTGGGCTTCAGGAGGTGCTCAATAAACACATGATGTCTCCC	GO:0001078|GO:0006355|GO:0001077|GO:0044212|GO:0045944|GO:0005634|GO:0000122|GO:0000978|GO:0042803	myeloid zinc finger 1
A_30_P01020460	0.00816886	down	-1.30272	-0.381524	1.30272		lincRNA:chr9:31873801-31874407 forward strand	TCTTATTAATGTCACAGGAATCCATTGATGGTTTGACCTATTACTAGAGTCTTTAGGATC
A_52_P996156	0.0244727	down	-1.30261	-0.381407	1.30261	Gm19337		TCAGTATATAGGTTTAGACTGATTTGTTCCTTTTTTATACAATTCTGATCTACGGTTTTT		predicted gene, 19337
A_51_P507787	0.00180611	down	-1.29849	-0.376834	1.29849	Sergef	Mus musculus secretion regulating guanine nucleotide exchange factor (Sergef), mRNA [NM_013789]	TCTTGTGGCTCGGAGCACAACTTGGCAGTAATTAGGGACAAGTGCTGCTCCTGGGGTTGG	GO:0005085|GO:0005737|GO:0016235|GO:0050709|GO:0005654|GO:0005634|GO:0005087|GO:0043231|GO:0005829	secretion regulating guanine nucleotide exchange factor
A_66_P125699	0.0158703	down	-1.29479	-0.372717	1.29479		PREDICTED: Mus musculus predicted gene, 19938 (Gm19938), misc_RNA [XR_107227]	GTAAAGATTTCAATCATTTAATGCAGCTCAAAGGGCAGTGCTGCCAGAGGAAGCCCATGA
A_65_P15121	0.0400843	down	-1.29435	-0.372226	1.29435	2810029C07Rik	Mus musculus RIKEN cDNA 2810029C07 gene (2810029C07Rik), long non-coding RNA [NR_045295]	GACTTACAGAAGGCATACTTACTCTGAAGATGGAATGATAGCTGAAGAGACAGAGTGATG		RIKEN cDNA 2810029C07 gene
A_66_P136523	0.00446016	down	-1.27853	-0.354484	1.27853	Tmem181a	Mus musculus transmembrane protein 181A (Tmem181a), mRNA [NM_001033178]	AAAGCTAAAGACAGTTATACCTTCAAACCCACTGTCCACATATAACCAACAACTATGGCT	GO:0015643|GO:0009405|GO:0005575	transmembrane protein 181A
A_30_P01029526	0.00471285	down	-1.27722	-0.353006	1.27722		lincRNA:chr2:67411703-67412293 forward strand	TAGGTCTTTTCCGGGTCCTGTCACCAATGCTAGGAATCAGCATCAATTTCTCTCAGTCTT
A_55_P2611185	0.0134382	down	-1.27524	-0.350766	1.27524	Pikfyve	phosphoinositide kinase, FYVE finger containing [Source:MGI Symbol;Acc:MGI:1335106] [ENSMUST00000188799]	CATGTGCAGATAAATCTGAAAGAAGGGCACATACTTGTTAAGAAAATGACAGAATTGCAA	GO:0005515|GO:0048471|GO:0034504|GO:0046872|GO:0005829|GO:0035556|GO:0000166|GO:0016301|GO:0005911|GO:0042147|GO:0012506|GO:0000285|GO:0046488|GO:0016307|GO:0031410|GO:0005524|GO:0016308|GO:0032288|GO:0016310|GO:0016020|GO:0031901|GO:0032593|GO:2000785|GO:0008270|GO:0045121|GO:0010008|GO:0016740|GO:0005768	phosphoinositide kinase, FYVE type zinc finger containing
A_55_P2716256	0.0452788	down	-1.27498	-0.350476	1.27498	Usp14	ubiquitin specific peptidase 14 [Source:MGI Symbol;Acc:MGI:1928898] [ENSMUST00000145929]	GGCAACAGCCACCTTTACCTCTTAAACCATCTTTTCAGGTAAAACCATAGTGCCTTTTTT	GO:0005515|GO:0006511|GO:0016579|GO:0000502|GO:0004843|GO:0009986|GO:0004866|GO:0005886|GO:0045202|GO:0007268|GO:0005634|GO:0031410|GO:0005829|GO:0005737|GO:0016787|GO:0016020|GO:0061136|GO:0050920|GO:0070628|GO:0006508|GO:0008233|GO:0008234|GO:0070062	ubiquitin specific peptidase 14
A_55_P2330069	0.035275	down	-1.27246	-0.347624	1.27246	D130007C19Rik		TTTGAACCATCTTAAAGCTATAATGCCATTTCGCCAGCAGATGGCGCTTCGTAGGTTAGG		RIKEN cDNA D130007C19 gene
A_51_P140000	0.0311243	down	-1.26664	-0.341002	1.26664	Sptan1	spectrin alpha, non-erythrocytic 1 [Source:MGI Symbol;Acc:MGI:98386] [ENSMUST00000131827]	AAATCAGAGTTTCCTTTAGTAGTTGTGTAGTAAGCTAAACCTTGCAAAAACTACTTGGAG	GO:0005515|GO:0005516|GO:0030018|GO:0005886|GO:0032437|GO:0032403|GO:0046872|GO:0043231|GO:0005916|GO:0005737|GO:0043209|GO:0015630|GO:0005856|GO:0070062|GO:0019905|GO:0045296|GO:0031532|GO:0046982|GO:0005509|GO:0030507|GO:0033270|GO:0003779|GO:0016328|GO:0051693|GO:0043234|GO:0047485|GO:0016020|GO:0030863	spectrin alpha, non-erythrocytic 1
A_51_P114274	0.00553539	down	-1.2646	-0.338676	1.2646	Ccdc57	Mus musculus coiled-coil domain containing 57 (Ccdc57), mRNA [NM_027745]	ACCTTCAAGACCCAGCTGTTTCCAAAAGGTCAACCGGAGCCCTGTCCCCATACAAAAGGC	GO:0008150|GO:0003674|GO:0005575	coiled-coil domain containing 57
A_55_P2728763	0.0297327	down	-1.26315	-0.337031	1.26315	Ldlr	low density lipoprotein receptor [Source:MGI Symbol;Acc:MGI:96765] [ENSMUST00000214359]	TCTATGTAGCAAGTTCAAGGCCAGCTTGGACTGTGTGAAATGTCTCAGAAAAAAGAGTTC	GO:0005515|GO:2000188|GO:0010899|GO:0010898|GO:0030301|GO:0002020|GO:0005615|GO:0005764|GO:1900223|GO:0042802|GO:0071398|GO:0005041|GO:0005622|GO:0030299|GO:0010986|GO:0015914|GO:0034362|GO:0006810|GO:0090118|GO:0042632|GO:0005794|GO:0009986|GO:0005509|GO:0030169|GO:0006898|GO:0006897|GO:0051248|GO:0043235|GO:0070508|GO:0042157|GO:0009897|GO:0042159|GO:0006629|GO:0005886|GO:0045807|GO:0016323|GO:…	low density lipoprotein receptor
A_55_P2147736	0.0344746	down	-1.25895	-0.332221	1.25895	Dpysl4	Mus musculus dihydropyrimidinase-like 4 (Dpysl4), mRNA [NM_011993]	TGCTGTACCAGATGCCGGCCACCACCGGCCAAGCCTGATGTGAGTCAGGTCAATAAAAAA	GO:0051219|GO:0005515|GO:0005737|GO:0016810|GO:0016787|GO:0070997|GO:0031005	dihydropyrimidinase-like 4
A_52_P8743	0.0495424	down	-1.25648	-0.329388	1.25648	Vezt	vezatin, adherens junctions transmembrane protein [Source:MGI Symbol;Acc:MGI:2143698] [ENSMUST00000150704]	TAAGGGAAAGAACATTGATCAATTTCTTTTATTTCCAGGGTAATCCTCAGGATCATGCTT	GO:0005515|GO:0030054|GO:0005886|GO:0002142|GO:0005634|GO:0007275|GO:0031410|GO:0043009|GO:0005829|GO:0016337|GO:0016020|GO:0005654|GO:0017022|GO:0016021	vezatin, adherens junctions transmembrane protein
A_55_P2727301	0.0314246	down	-1.25407	-0.326621	1.25407	Fibp	FIBP_MOUSE (Q9JI19) Acidic fibroblast growth factor intracellular binding protein (aFGF intracellular binding protein) (FGF-1 intracellular binding protein), partial (94%) [TC1587879]	AGAAGACTCATAAGGTTTATGGAAACTAAATAGTCCTCAGATCGGCCCTCAGCACTGGGT	GO:0070527|GO:0016607|GO:0016020|GO:0017134|GO:0005634|GO:0070062	fibroblast growth factor (acidic) intracellular binding protein
A_55_P2037513	0.000921559	down	-1.24929	-0.321109	1.24929	Pld3	Mus musculus phospholipase D family, member 3 (Pld3), transcript variant 1, mRNA [NM_001317355]	TGGGCCCAGACCTTTGGCCCACCCCCAAAGGGCCAAGATTATAAGTAAATAATTGTCTGT	GO:0016042|GO:0006629|GO:0016787|GO:0016020|GO:0005783|GO:0070290|GO:0004630|GO:0016021|GO:0003824|GO:0070062	phospholipase D family, member 3
A_52_P614336	0.0443425	down	-1.24831	-0.319975	1.24831	Pld3	Mus musculus phospholipase D family, member 3 (Pld3), transcript variant 2, mRNA [NM_011116]	AGAGACTGGGAATCCCCATACAGCCACGATCTCGACACCTCAGCCAACAGTGTGGGCAAT	GO:0016042|GO:0006629|GO:0016787|GO:0016020|GO:0005783|GO:0070290|GO:0004630|GO:0016021|GO:0003824|GO:0070062	phospholipase D family, member 3
A_55_P2426564	0.0476319	down	-1.24539	-0.316601	1.24539	1500004A13Rik		CTACTTCTTTAATTAACCCAATAAAACTCACTGGATGTGACTGGACAGATGGCTCAGCAG		RIKEN cDNA 1500004A13 gene
A_66_P124397	0.0161059	down	-1.23797	-0.307978	1.23797	Lrp3	Mus musculus low density lipoprotein receptor-related protein 3 (Lrp3), mRNA [NM_001024707]	ATTGGACACGCCGGTGACTGCCACAGCCCCGCTTTGGAACCAGGGAATACACATTCATTT	GO:0005515|GO:0008150|GO:0005575	low density lipoprotein receptor-related protein 3
A_55_P2719915	0.0404629	down	-1.23328	-0.302502	1.23328	Copa	coatomer protein complex subunit alpha [Source:MGI Symbol;Acc:MGI:1334462] [ENSMUST00000133909]	TCTGAGTTGTACTCAGTTAGCAGAGTGCTTACCCAGCATGTTCAAAACTCCGGATTCAGA	GO:0030126|GO:0005794|GO:0006890|GO:0006891|GO:0005576|GO:0031410|GO:0030157|GO:0015031|GO:0005615|GO:0006886|GO:0030117|GO:0006888|GO:0005737|GO:0005179|GO:0016020|GO:0005198|GO:0006810|GO:0016192|GO:0070062	coatomer protein complex subunit alpha
A_30_P01022964	0.0320048	down	-1.22814	-0.296478	1.22814		lincRNA:chr18:38776580-38841080 reverse strand	GTCTCTTCCTGAACCTGTTCTGTATGCTGTCCCAGAGGCAGGCGTCTCCCTTTCCCTGAA
A_66_P116074	0.0318013	down	-1.22809	-0.296417	1.22809	B4galnt4	Q766D5_MOUSE (Q766D5) Beta1,4-N-acetylgalactosaminyltransferase IV, partial (65%) [TC1667299]	CCTCTCTGTAACTACTGTCTTACTTATCCAGGTTGAAGGGCTCTCTGGAGCCCCCCTCAA	GO:0005794|GO:0016020|GO:0032580|GO:0016021|GO:0033842|GO:0016740|GO:0008376	beta-1,4-N-acetyl-galactosaminyl transferase 4
A_55_P2714444	0.0229214	down	-1.22716	-0.295321	1.22716	Lrfn5	leucine rich repeat and fibronectin type III domain containing 5 [Source:MGI Symbol;Acc:MGI:2144814] [ENSMUST00000130887]	TTCCCCCTAGAGGCACCAGATGACTCCAGTTTGTGCTACATTGACAAAAGAAAGAGAGAA	GO:0016020|GO:0009986|GO:0005578|GO:0016021|GO:0005615	leucine rich repeat and fibronectin type III domain containing 5
A_66_P119885	0.00317352	down	-1.22697	-0.295098	1.22697	Pld3	Mus musculus phospholipase D family, member 3 (Pld3), transcript variant 1, mRNA [NM_001317355]	TTGGCCCACCCCCAAAGGGCCAAGATTATAAGTAAATAATTGTCTGTATAGCCTGTGCTT	GO:0016042|GO:0006629|GO:0016787|GO:0016020|GO:0005783|GO:0070290|GO:0004630|GO:0016021|GO:0003824|GO:0070062	phospholipase D family, member 3
A_55_P2184567	0.0268561	down	-1.22661	-0.294672	1.22661	Gm3161		TTATTTCTGGAGTGCTGAATCCTTCCTTGGCTCTCCCTGTTAACCCCTATATCTGGGAAT		predicted gene 3161
A_55_P1952414	0.0400233	down	-1.22549	-0.293362	1.22549	Odf2	Mus musculus outer dense fiber of sperm tails 2 (Odf2), transcript variant 2, mRNA [NM_001113214]	CGATTTCTGAAAGGAGTGAGCTATCATCAGTGCTGTGAAATAAAAGTCTGGTGTGCCAAA	GO:0005813|GO:0017137|GO:0005814|GO:0005874|GO:0005634|GO:0007275|GO:0042995|GO:0007283|GO:0030154|GO:0036064|GO:0005929|GO:0005737|GO:0005200|GO:0005856	outer dense fiber of sperm tails 2
A_51_P456366	0.00434414	down	-1.22034	-0.287279	1.22034	Pard6a	Mus musculus par-6 family cell polarity regulator alpha (Pard6a), transcript variant 3, mRNA [NM_001047436]	CTACTTCCTGGTGCTGGCAGCTCTCTGCCCTCCTTGGATAGCAGAGAGCAAGCCAATTCT	GO:0005515|GO:0030054|GO:0005886|GO:0007098|GO:0034451|GO:0005634|GO:0030010|GO:0005737|GO:0005080|GO:0043025|GO:0005856|GO:0005938|GO:0005813|GO:0045177|GO:0044295|GO:0045217|GO:0043234|GO:0007049|GO:0030742|GO:0007163|GO:0016020|GO:0001933|GO:0017048|GO:0005923|GO:0060341|GO:0051301	par-6 family cell polarity regulator alpha
A_55_P2716811	0.0121991	down	-1.21879	-0.28545	1.21879	Ube2e1	ubiquitin-conjugating enzyme E2E 1 [Source:MGI Symbol;Acc:MGI:107411] [ENSMUST00000161580]	GCTGTGATTTCTGTCTTTGGCTCTTGTCTGAGTTTGGCTTTATATTTTGTGCTGCTACCT	GO:0000209|GO:0004842|GO:0016567|GO:0033523|GO:0032020|GO:0000151|GO:0005634|GO:0005524|GO:0000166|GO:0070936|GO:0010390|GO:0016740|GO:0042296	ubiquitin-conjugating enzyme E2E 1
A_55_P2716696	0.0214584	down	-1.21785	-0.28434	1.21785	Gm21992	predicted gene 21992 [Source:MGI Symbol;Acc:MGI:5439461] [ENSMUST00000178353]	GAGCAGATACTGGTACTACACCCTTGTTCCTCCAAAACTGCAAGCCAAAATAAACTTTTT		predicted gene 21992
A_55_P2117425	0.042283	down	-1.21734	-0.283727	1.21734	Syt5	Mus musculus synaptotagmin V (Syt5), mRNA [NM_016908]	CTTCCCACACAGCTTGACTCCTATGCTGCTCTTGGGGCCAAATAAAATACTCAATAGCTT	GO:0043005|GO:0048471|GO:0030054|GO:0005886|GO:0048791|GO:0031045|GO:0045202|GO:0006906|GO:0046872|GO:0017158|GO:0005544|GO:0030276|GO:0000149|GO:0043025|GO:0030672|GO:0019905|GO:0046982|GO:0005509|GO:0005546|GO:0031410|GO:0048488|GO:0016020|GO:0001786|GO:0016021|GO:0005768	synaptotagmin V
A_30_P01019659	0.0113987	down	-1.21675	-0.283031	1.21675		lincRNA:chr4:40840725-40860875 forward strand	CTCCTACCTGAAGGACAGTTGGCAATCTAAATAATAAAAACACTGGTATGCATTCAAATC
A_55_P2349752	0.0222397	down	-1.21016	-0.275194	1.21016	8030494B02Rik		CTCATGTGAAAAATGTCAGGGTGAAACCCAGTAGTTTGTACACTTGATAAATGCTAATTT		Riken cDNA 8030494B02 gene
A_55_P2173825	0.0360384	down	-1.20798	-0.272601	1.20798	Tox2	Mus musculus TOX high mobility group box family member 2 (Tox2), mRNA [NM_001098799]	GAGTAACGAAGACTATGAGATTCCTCCTATAACGCCTCCCAATCTCCCTGAGCCATCCCT	GO:0001077|GO:0045944|GO:0001085|GO:0005654|GO:0005634|GO:0000978	TOX high mobility group box family member 2
A_55_P2719519	0.0236709	down	-1.20694	-0.271356	1.20694	Abhd5	abhydrolase domain containing 5 [Source:MGI Symbol;Acc:MGI:1914719] [ENSMUST00000176005]	TGCCACTCTGCAACAGCTTCCACATCTCCTCCTTTTTGTTTTAATAAAATGAGGCTGGTC	GO:0005515|GO:0005811|GO:0006629|GO:0050996|GO:0042171|GO:0016746|GO:0004806|GO:0010898|GO:0008654|GO:0003841|GO:0030154|GO:0005829|GO:0005737|GO:0010891|GO:0006631|GO:0006654|GO:0016740|GO:0051006	abhydrolase domain containing 5
A_51_P373004	0.0469744	down	-1.2068	-0.27119	1.2068	Spata32	Mus musculus spermatogenesis associated 32 (Spata32), mRNA [NM_177801]	TTATTGCTGAAAATCCATTTTAAGCTGTCATCCCCTCAGCCCCAGAGAAATGACTAGACA	GO:0048471|GO:0003779|GO:0007283	spermatogenesis associated 32
A_52_P88591	0.0226462	down	-1.20073	-0.263906	1.20073	Pofut2	Mus musculus protein O-fucosyltransferase 2 (Pofut2), mRNA [NM_030262]	ATGTCAACCCCCCAGAAGGCTTCAATCTCCGCAGGGATGTCTATATCCGGGTGGCATCCT	GO:0010468|GO:0001707|GO:0005794|GO:0051046|GO:0005783|GO:0005975|GO:0016757|GO:0008417|GO:0046922|GO:0010717|GO:0036066|GO:0036065|GO:0006004|GO:0016740	protein O-fucosyltransferase 2
A_52_P252737	0.0445125	down	-1.19848	-0.261201	1.19848	Rangap1	Mus musculus RAN GTPase activating protein 1 (Rangap1), transcript variant 1, mRNA [NM_011241]	CTCCCTGCTGGACTAACCCAAGTCCACTGTGGGGAATTGATGCCTAGGGGAAGGGTAGAA	GO:0072686|GO:0048471|GO:0031965|GO:0045296|GO:0016235|GO:0005694|GO:0003723|GO:0005634|GO:0005635|GO:0030425|GO:0043231|GO:0005829|GO:0046826|GO:0007165|GO:0005737|GO:0016020|GO:0005643|GO:0071375|GO:0008536|GO:0000776|GO:0005856|GO:0031625|GO:0000775|GO:0005096	RAN GTPase activating protein 1
A_30_P01025340	0.0403614	down	-1.19769	-0.260255	1.19769		lincRNA:chr4:123361002-123364781 reverse strand	AAGAATGATCCTCAGCGTTTGCTAGCTGGCTGCTGCAGGGTTGAGGGAGTCTGGGTCAGT
A_55_P2043996	0.0183625	down	-1.19509	-0.257121	1.19509	Cops7a	Mus musculus COP9 signalosome subunit 7A (Cops7a), transcript variant 2, mRNA [NM_001164089]	TTAAAGTTACGACAGCAGCTGCTGCTGCAGCCACCTCCCAGGATCCTGAGCAACACCTGA	GO:0003674|GO:0000338|GO:0005737|GO:0008180|GO:0005654|GO:0005634|GO:0005829	COP9 signalosome subunit 7A
A_52_P215418	0.0379464	down	-1.1918	-0.25314	1.1918	Armc9	Mus musculus armadillo repeat containing 9 (Armc9), transcript variant 2, mRNA [NM_027456]	TGATCCGCCAGATAGAGTTTATCATCAAGCAGCTGAATTCTGAAGATTTACTCGATGGTG	GO:0008150|GO:0003674|GO:0070062	armadillo repeat containing 9
A_66_P140441	0.0387415	down	-1.1907	-0.25181	1.1907	Smyd2	SET and MYND domain containing 2 [Source:MGI Symbol;Acc:MGI:1915889] [ENSMUST00000144452]	GCAATGTCATCGAGGAGTTCCGGAGGGCCAAACACTACAAATATAACCTTTCTGTGTGGC	GO:0005515|GO:0006355|GO:0008285|GO:0016571|GO:0008168|GO:0010452|GO:0000993|GO:0018027|GO:0005634|GO:0000122|GO:0032259|GO:0018026|GO:0016279|GO:0046872|GO:0006351|GO:0018024|GO:0005829|GO:0002039|GO:0005737|GO:0046975|GO:0043516|GO:0016740|GO:0016569	SET and MYND domain containing 2
A_55_P2714564	0.0455104	down	-1.18921	-0.249999	1.18921	Sptbn1	spectrin beta, non-erythrocytic 1 [Source:MGI Symbol;Acc:MGI:98388] [ENSMUST00000149117]	GCCTACATGGGCTTCAGAGTAAATGCCAGGTTACCAAGGCTGCAAAAACAAAAACAAAAA	GO:0007009|GO:0005515|GO:0005516|GO:0008091|GO:0005886|GO:0043001|GO:0072661|GO:0003723|GO:0032437|GO:0005634|GO:0032403|GO:0005737|GO:0005543|GO:0030673|GO:0005856|GO:1900042|GO:0070062|GO:0045296|GO:0000281|GO:0071709|GO:0005730|GO:0030506|GO:0014069|GO:0003779|GO:0031430|GO:0051693|GO:0007182|GO:0043234|GO:0051020|GO:0016020|GO:0007184|GO:0005200|GO:0030863	spectrin beta, non-erythrocytic 1
A_30_P01022531	0.00878543	down	-1.18447	-0.24424	1.18447		lincRNA:chr17:22076711-22099431 reverse strand	TGATTGTCTTTCCTTACCTGGCATTCAATCTGGCACTCTAAGAAAAGGTCTTTGGTGCTC
A_51_P320105	0.0077712	down	-1.18148	-0.240595	1.18148	Smyd2	Mus musculus SET and MYND domain containing 2 (Smyd2), mRNA [NM_026796]	CCTGTAGGAATGCTCAGTGGAGCTGACCGAGGAAGAAAATAAAAGAGCCAGTCATTGAAA	GO:0005515|GO:0006355|GO:0008285|GO:0016571|GO:0008168|GO:0010452|GO:0000993|GO:0018027|GO:0005634|GO:0000122|GO:0032259|GO:0018026|GO:0016279|GO:0046872|GO:0006351|GO:0018024|GO:0005829|GO:0002039|GO:0005737|GO:0046975|GO:0043516|GO:0016740|GO:0016569	SET and MYND domain containing 2
A_52_P714817	0.0153236	down	-1.18139	-0.240481	1.18139		BB098352 RIKEN full-length enriched, 12 days embryo, embryonic body between diaphragm region and neck Mus musculus cDNA clone 9430063I10 3'. [BB098352]	GAGAAGGTGAATGTCAACACTAGAAAAACTGATGGTTACTTTAACCAATTGATATCTAGG
A_51_P499061	0.0293214	down	-1.18029	-0.239141	1.18029	Ube2o	Mus musculus ubiquitin-conjugating enzyme E2O (Ube2o), mRNA [NM_173755]	ATAATGTGAAGCTCCAGGTAGAGAGGATGCCTGCCGGTGAGCACATTACAGCTCTTGTCG	GO:0005515|GO:0004842|GO:0006513|GO:0003723|GO:0005634|GO:0005524|GO:0016604|GO:0030513|GO:0070534|GO:0005737|GO:0000166|GO:0042147|GO:0016740|GO:0031625	ubiquitin-conjugating enzyme E2O
A_52_P194316	0.0283749	down	-1.17972	-0.238442	1.17972	Atp13a3	Mus musculus ATPase type 13A3 (Atp13a3), transcript variant 2, mRNA [NM_001128094]	CGCATGTTGGAACTCGTCACACTTATACAATGGGACTGAACTCGATTCGTGTAAAATACA	GO:0005388|GO:0016787|GO:0016020|GO:0000166|GO:0005887|GO:0006874|GO:0016021|GO:0016887|GO:0005524|GO:0046872|GO:0006812|GO:0043231	ATPase type 13A3
A_51_P321033	0.0481094	down	-1.17541	-0.233161	1.17541	N6amt1	Mus musculus N-6 adenine-specific DNA methyltransferase 1 (putative) (N6amt1), transcript variant 1, mRNA [NM_026366]	AGCCACAGAAGTAAACAAGAGCTGCCGGCAGCTGAACAATCGCTCAGTAGGTTTCAGACT	GO:0043234|GO:0005737|GO:0030307|GO:0008757|GO:0008276	N-6 adenine-specific DNA methyltransferase 1 (putative)
A_52_P207001	0.019868	down	-1.17444	-0.231969	1.17444	Mdga2	MAM domain containing glycosylphosphatidylinositol anchor 2 [Source:MGI Symbol;Acc:MGI:2444706] [ENSMUST00000179025]	CAGTTGCCCCCTTTCCCCTGGAAAATAATTGAATGTGTCAGTCCATCTGAAAATGACTCA	GO:0007389|GO:0003674|GO:0016020|GO:0005886|GO:0031225	MAM domain containing glycosylphosphatidylinositol anchor 2
A_55_P2717299	0.0151359	down	-1.1727	-0.229834	1.1727	Nktr	natural killer tumor recognition sequence [Source:MGI Symbol;Acc:MGI:97346] [ENSMUST00000182904]	CGATTTTGAGTACAGTCATTGTAGGGCACACACAAAAGCAGAAGACCCTGTCTCAAAAAA	GO:0005739|GO:0000413|GO:0005886|GO:0006457|GO:0003755|GO:0005654|GO:0016853|GO:0005829	natural killer tumor recognition sequence
A_51_P120066	0.0369936	down	-1.16817	-0.224252	1.16817	9330151L19Rik	Mus musculus RIKEN cDNA 9330151L19 gene (9330151L19Rik), long non-coding RNA [NR_033222]	AGCTTCCCTATTCATGGACTTGCCAGTGCTGCTCATCTTCCCTCTTAAATGTCATCTGTT	GO:0008150|GO:0003674|GO:0005575	RIKEN cDNA 9330151L19 gene
A_55_P2156464	0.0299952	down	-1.16734	-0.223226	1.16734	Nt5c3b	Mus musculus 5'-nucleotidase, cytosolic IIIB (Nt5c3b), transcript variant 1, mRNA [NM_001102650]	CATGGCTGATGGGGTCCCCGGGGTGCAGAACATTCTCAAGATCGGCTTCCTGAATGACAA	GO:0008150|GO:0003674|GO:0005737|GO:0000287|GO:0016787|GO:0000166|GO:0008253|GO:0005575|GO:0046872|GO:0009117	5'-nucleotidase, cytosolic IIIB
A_55_P2005813	0.0425527	down	-1.16455	-0.219778	1.16455	Abhd18	Mus musculus abhydrolase domain containing 18 (Abhd18), mRNA [NM_026622]	ATGGCTCGTCCTATGATTAAGGAGGCCAGGATGGCTTCATTGTTGTTAGAAAACCCTTAT	GO:0008150|GO:0003674|GO:0005576|GO:0005575	abhydrolase domain containing 18
A_66_P138915	0.0378698	down	-1.16364	-0.218644	1.16364	Fyn	Mus musculus Fyn proto-oncogene (Fyn), transcript variant 1, mRNA [NM_001122893]	AGCGAACTGTGATTCGTTCTTGAAACTTAGGAGTGAGCATTTTAAGCAAAAAGCAGCCAG	GO:0005515|GO:0050730|GO:0008360|GO:0071560|GO:0032403|GO:0043231|GO:0042802|GO:0043524|GO:0042608|GO:0046777|GO:0042609|GO:0000166|GO:0016301|GO:0042127|GO:0031397|GO:0043123|GO:0038083|GO:0042531|GO:0090314|GO:0014069|GO:0007275|GO:0014068|GO:0018108|GO:0044325|GO:0031234|GO:0016310|GO:0046875|GO:0045087|GO:0010976|GO:0045121|GO:0019899|GO:0043548|GO:0002376|GO:0050852|GO:0005886|GO:0045471|GO:…	Fyn proto-oncogene
A_51_P473252	0.0296129	down	-1.16284	-0.217653	1.16284	Zyx	Mus musculus zyxin (Zyx), transcript variant 1, mRNA [NM_011777]	ACCCACCTTGCTCTGTGCTGCTAGGTTGTGGCCACAGCTAAGATTATAAAACCTCATTTT	GO:0005515|GO:0001725|GO:0030054|GO:0003723|GO:0043149|GO:0005634|GO:0046872|GO:0005829|GO:0005737|GO:0005913|GO:0007160|GO:0007229|GO:0007179|GO:0005856|GO:0007155|GO:0005925	zyxin
A_51_P350748	0.0383068	down	-1.16063	-0.21491	1.16063	Zcchc18	Mus musculus zinc finger, CCHC domain containing 18 (Zcchc18), transcript variant 1, mRNA [NM_001035510]	AACAGAGAGGCATGGGCCCACATCATTCCTTGCTCATTCCATTAACTGCTTAATGGTTGT	GO:0030374|GO:0016607|GO:0008270|GO:0030509|GO:0003676|GO:0046872	zinc finger, CCHC domain containing 18
A_52_P339996	0.0492555	down	-1.15907	-0.212967	1.15907	Slc6a6	Mus musculus solute carrier family 6 (neurotransmitter transporter, taurine), member 6 (Slc6a6), mRNA [NM_009320]	GGTTTTGCCTCCTTCAGAAATATGTCTGGCTCATCAGGACATTTTTTAAAAACTTCAAAA	GO:0005886|GO:0005328|GO:0030977|GO:0016020|GO:0005887|GO:0015734|GO:0006810|GO:0006836|GO:0016021|GO:0001761|GO:0001762|GO:0005368|GO:0005369|GO:0015293	solute carrier family 6 (neurotransmitter transporter, taurine), member 6
A_55_P1972230	0.0123187	down	-1.15652	-0.209795	1.15652		predicted gene, 21040 [Source:MGI Symbol;Acc:MGI:5434395] [ENSMUST00000199493]	AATACTTGGCCTTTGAAACTGTGCTCAACTTGGCTTATGCCCAGCTCATCCTTAGAATCC
A_51_P413097	0.047317	down	-1.15329	-0.205753	1.15329	Ints2	Mus musculus integrator complex subunit 2 (Ints2), mRNA [NM_027421]	AAATGAGCCTGTGGATATCCCTCATATTTGTGAGCTTTCAACAGTTTTCAACAAAGAGAG	GO:0005622|GO:0003674|GO:0005737|GO:0034472|GO:0016020|GO:0032039|GO:0005634|GO:0016021|GO:0016180	integrator complex subunit 2
A_55_P2622031	0.00326325	down	-1.14366	-0.193653	1.14366	Cdc23	CDC23 cell division cycle 23 [Source:MGI Symbol;Acc:MGI:1098815] [ENSMUST00000133162]	AAGTAGTAGACAAACCCAGAATCTTATCCAGGCTAGACACGGATGAGCCTTAGACTCTTG	GO:0005622|GO:0003674|GO:0007049|GO:0070979|GO:0005680|GO:0030071|GO:0007080|GO:0000278|GO:0051301	CDC23 cell division cycle 23
A_55_P1993128	0.0134858	down	-1.14122	-0.190577	1.14122	Gas8	Mus musculus growth arrest specific 8 (Gas8), mRNA [NM_018855]	AGGCAAGGGTTTGTTTTCTAGACTTACCCGTCAGCAATGAAAGTTTCCCACATTTACTTT	GO:0008017|GO:0007368|GO:0017137|GO:0035082|GO:0005794|GO:0003351|GO:0031514|GO:0005930|GO:0005874|GO:0036126|GO:0042995|GO:0030317|GO:0036064|GO:0005929|GO:0060294|GO:0005737|GO:0007420|GO:0048870|GO:0015630|GO:0034613|GO:0005856	growth arrest specific 8
A_52_P579448	0.0187699	down	-1.13958	-0.188502	1.13958	Oscp1	Mus musculus organic solute carrier partner 1 (Oscp1), mRNA [NM_172701]	AGAGCATCCATTTCTGAAGCCACACACATTTCTGTATTTTCAGCAAAATATATTCTTGCT	GO:0016020|GO:0005886|GO:0006810	organic solute carrier partner 1
A_51_P345902	0.0273531	down	-1.13661	-0.184738	1.13661	Dohh	Mus musculus deoxyhypusine hydroxylase/monooxygenase (Dohh), mRNA [NM_133964]	GGTCAAGCAGGGAGTACAAGCCAGCCCCAGCGTGCTGCATGAATAAAATAAGTTATTTTT	GO:0004497|GO:0008612|GO:0016491|GO:0019135|GO:0005575|GO:0046872|GO:0055114	deoxyhypusine hydroxylase/monooxygenase
A_52_P343326	0.0120521	down	-1.1308	-0.177349	1.1308	Rgp1	Mus musculus RAB6A GEF compex partner 1 (Rgp1), mRNA [NM_172866]	ATCCAGTACCCCACTCTCAGGTCCCCAAAGGAAGGCTGATAGGGCTGTTTCCATATAACC	GO:0043547|GO:0005085|GO:0043234|GO:0017112|GO:0017137|GO:0005737|GO:0016020|GO:0005886|GO:0000139|GO:0034066|GO:0042147|GO:0005829	RAB6A GEF compex partner 1
A_51_P131526	0.0479028	down	-1.1305	-0.176964	1.1305	Ppm1d	Mus musculus protein phosphatase 1D magnesium-dependent, delta isoform (Ppm1d), mRNA [NM_016910]	TCATGATTCTTTGAATAATACTCTGTCAGTTGGCCTCATTCCAACCAATTCAACAAATAC	GO:0043169|GO:0003824|GO:0046872|GO:0009617|GO:0007049|GO:0006470|GO:0035970|GO:0016787|GO:0000086|GO:0004724|GO:0004721|GO:0004722|GO:0051019	protein phosphatase 1D magnesium-dependent, delta isoform
A_52_P682990	0.0121007	down	-1.12609	-0.171324	1.12609	Timm50	Mus musculus translocase of inner mitochondrial membrane 50 (Timm50), mRNA [NM_025616]	GTCCGGACGGTGCTGGAGCACTATGCTCTAGAGGATGACCCACTGGAGGCATTCAAACTA	GO:0005134|GO:0005743|GO:0001836|GO:0015031|GO:0005739|GO:0005744|GO:0006470|GO:0016607|GO:0016020|GO:0043021|GO:0006810|GO:0004721|GO:0005654|GO:0007006|GO:0016021|GO:0004722|GO:0030150|GO:0004725	translocase of inner mitochondrial membrane 50
A_51_P151897	0.000746139	down	-1.12428	-0.169007	1.12428	R3hcc1	Mus musculus R3H domain and coiled-coil containing 1 (R3hcc1), transcript variant 3, mRNA [NM_001301652]	ACACAGGGGACCAAGCAGTCCAAGCTGAAAGCCTTGCAGAGGCCAAAGTTCCTGCGACTA	GO:0008150|GO:0003674|GO:0003676|GO:0035145	R3H domain and coiled-coil containing 1
A_65_P04186	0.0253614	down	-1.11913	-0.162374	1.11913	Rufy2	RUN and FYVE domain-containing 2 [Source:MGI Symbol;Acc:MGI:1917682] [ENSMUST00000122231]	CTTCTGACCTCCGTGGGCACCAAGCATATATGTGGTGTATAGACATACATGCAAGCAAAA	GO:0005634|GO:0046872	RUN and FYVE domain-containing 2
A_51_P284966	0.00619228	down	-1.10577	-0.145058	1.10577	Dolk	Mus musculus dolichol kinase (Dolk), mRNA [NM_177648]	TGATATTGCTGATGGCCTAGTACCAGTAGCAGCTGTGATGGGGAAACAGGGAAATAGAAT	GO:0016310|GO:0004168|GO:0016020|GO:0016301|GO:0005783|GO:0030176|GO:0006486|GO:0016021|GO:0043048|GO:0016740	dolichol kinase
A_55_P2496764	0.0131747	down	-1.09957	-0.136942	1.09957	Lias	Mus musculus lipoic acid synthetase (Lias), transcript variant 1, mRNA [NM_024471]	GGAACGGCTTGCTGTTGCCATTGTAATTCAAGTCTATGAACATTTAGAAGATCTTATAAA	GO:0051539|GO:0009249|GO:0051536|GO:0001843|GO:0016992|GO:0003824|GO:0046872|GO:0005739|GO:0006954|GO:0032496|GO:0009107|GO:0006979|GO:0016740	lipoic acid synthetase
A_55_P2131522	0.0403826	up	1.08999	0.12432	1.08999	Arfrp1	Mus musculus ADP-ribosylation factor related protein 1 (Arfrp1), transcript variant 1, mRNA [NM_001165991]	GGGTTGAGCTGCCTTTGTCTGTTCATTCTTTTATTTGCTTTATGTTTTCTCTAAGACAAA	GO:0005802|GO:0005622|GO:0007369|GO:0005794|GO:0016020|GO:0000166|GO:0043001|GO:0007264|GO:0034067|GO:0003924|GO:0042147|GO:0005525	ADP-ribosylation factor related protein 1
A_55_P1974228	0.0418047	up	1.09861	0.135677	1.09861			GGTGAGAAGTAAACAAGAAAGTTTTCCTTTAATAGAACTTTGCCAGAGCTCCTTTTGGGG
A_55_P2142146	0.0284353	up	1.10674	0.146315	1.10674	Glul	Mus musculus glutamate-ammonia ligase (glutamine synthetase) (Glul), mRNA [NM_008131]	CGCTTATAAATCAACCTAACATTTATAAGATTTCCTCTGACTTGTTTCTTTGTGGTTCCC	GO:0005515|GO:0043005|GO:0006807|GO:0008283|GO:0016874|GO:0005634|GO:0019676|GO:0042995|GO:0003824|GO:0043231|GO:0005829|GO:0042802|GO:0005739|GO:0005737|GO:0004351|GO:0004356|GO:0000166|GO:0043209|GO:0043204|GO:0051260|GO:0043679|GO:0032024|GO:0070062|GO:0009267|GO:0050679|GO:0005791|GO:0000287|GO:0030145|GO:0006536|GO:0051968|GO:0005524|GO:0044297|GO:0016829|GO:0009749|GO:0043234|GO:0045503|GO:…	glutamate-ammonia ligase (glutamine synthetase)
A_66_P108019	0.0270223	up	1.11443	0.156304	1.11443	Heatr1	Mus musculus HEAT repeat containing 1 (Heatr1), mRNA [NM_144835]	ATCCTCTCCTGCCTTTTGTACAGAGTTGCTAAGGAGTAAACCGGATGGTATTTTTATAAA	GO:0005739|GO:0000462|GO:0030515|GO:0016020|GO:0045943|GO:0003723|GO:2000234|GO:0032040|GO:0005730|GO:0001650|GO:0034455|GO:0030686	HEAT repeat containing 1
A_51_P162471	0.0323917	up	1.11521	0.157311	1.11521	Dnajc9	Mus musculus DnaJ heat shock protein family (Hsp40) member C9 (Dnajc9), mRNA [NM_134081]	TAAATGCTACCGTGCTTTTGGGTCTTAATCCTACACGGATCTTCTTTTCTTGGTCTACTG	GO:0005737|GO:0016020|GO:0005886|GO:0031072|GO:0005654|GO:0005634|GO:0032781|GO:0005615|GO:0005829	DnaJ heat shock protein family (Hsp40) member C9
A_66_P124472	0.0420264	up	1.11606	0.15841	1.11606	Cyb5d2	Mus musculus cytochrome b5 domain containing 2 (Cyb5d2), mRNA [NM_001024926]	TCCTTCTGAGGTAGCATCTCCAATCAAAAAGCTTGATAATAAAGATGTCTGTGAGTTCTG	GO:0016020|GO:0045666|GO:0005576|GO:0020037|GO:0012505|GO:0007399	cytochrome b5 domain containing 2
A_66_P137094	0.0188434	up	1.11776	0.160609	1.11776	Tmem258	Mus musculus transmembrane protein 258 (Tmem258), transcript variant 2, mRNA [NM_001163431]	AAATTAATTTTTTACCATTGCTACGTGTCCCACCTGCTGTTTACAATAAAGGCAGATGTG	GO:0003674|GO:0016020|GO:0005783|GO:0016021|GO:0006487|GO:0034998	transmembrane protein 258
A_55_P1968035	0.0177743	up	1.11888	0.162054	1.11888	Lbhd1	Mus musculus LBH domain containing 1 (Lbhd1), mRNA [NM_001286103]	AAGACTGGAGGGCCACCTCTAGCAGTCAACTCCTTTTGTAATAAAGCTTTAGTGCGTTCA		LBH domain containing 1
A_52_P134083	0.00141104	up	1.12227	0.166417	1.12227	Cyhr1	Mus musculus cysteine and histidine rich 1 (Cyhr1), transcript variant 2, mRNA [NM_180962]	TGCATGTGTGGAAGTTTACCTAAACCAGAATGCTAACAACAGGTCTTCAGGACACTTGGG	GO:0005515|GO:0008150|GO:0005737|GO:0008270|GO:0005654|GO:0005635|GO:0046872	cysteine and histidine rich 1
A_55_P2734997	0.0312901	up	1.12738	0.172973	1.12738	Rpl23	Mus musculus ribosomal protein L23 (Rpl23), mRNA [NM_022891]	TAAAAACTTGTATATCATCTCTGTGAAGGGAATCAAGGGACGGCTGAACAGACTTCCTGC	GO:0005515|GO:0071157|GO:0008284|GO:0003723|GO:0006412|GO:0071158|GO:0005737|GO:0045944|GO:0070180|GO:0031625|GO:0070062|GO:0003735|GO:0005730|GO:0050821|GO:0001223|GO:0000122|GO:2000059|GO:0010628|GO:0031012|GO:0043234|GO:0016020|GO:0022626|GO:0030529|GO:0032986|GO:0072717|GO:0005840|GO:0005654|GO:0022625|GO:0005925	ribosomal protein L23
A_51_P466829	0.0251756	up	1.12997	0.176279	1.12997	Fam109a	Mus musculus family with sequence similarity 109, member A (Fam109a), mRNA [NM_175474]	AGCTGATTCTGGGGCTAGGAGAGTTATCAATCATGGACAGGGTATGAGGGCCAAAATAAA	GO:0005802|GO:0005794|GO:0001881|GO:0030136|GO:0042147|GO:0007032|GO:0031410|GO:0055037|GO:0042803|GO:0005769|GO:0005768	family with sequence similarity 109, member A
A_55_P1961140	0.0470242	up	1.13163	0.178403	1.13163	Mettl3	Mus musculus methyltransferase like 3 (Mettl3), mRNA [NM_019721]	CCTTAAGAGGACTGTTTACGCAATAGTGTCCCCTACCCTGTATATAAATAAATAAAAGTT	GO:0005515|GO:0001734|GO:0003723|GO:0008168|GO:0005634|GO:0003729|GO:0016422|GO:0032259|GO:0006382|GO:0005737|GO:0001510|GO:0031053|GO:0006397|GO:0046982|GO:0016556|GO:0080009|GO:0008173|GO:0061157|GO:0006139|GO:0016607|GO:0000398|GO:0019827|GO:0007623|GO:0048511|GO:0016740	methyltransferase like 3
A_55_P2114288	0.00921246	up	1.13278	0.17987	1.13278	Mrpl24	Mus musculus mitochondrial ribosomal protein L24 (Mrpl24), mRNA [NM_026591]	AGTTTTCACCTTGATGGTAGAGGCCTTTTTTCTAAAACACCAATAAAGAGACTTGAGAGC	GO:0005739|GO:0005622|GO:0003735|GO:0030529|GO:0005840|GO:0006412|GO:0005762	mitochondrial ribosomal protein L24
A_55_P2155616	0.0406479	up	1.13751	0.185884	1.13751		predicted gene 9457 [Source:MGI Symbol;Acc:MGI:3779867] [ENSMUST00000180176]	AAAGAATATTTGAAGAAGAACAACCTCCGAGACTGGCTGCGTGTTGTCGCCAACAGCAAA
A_51_P221362	0.0159096	up	1.14122	0.190571	1.14122	Tnks2	Mus musculus tankyrase, TRF1-interacting ankyrin-related ADP-ribose polymerase 2 (Tnks2), mRNA [NM_001163635]	TAGTGTTCTGCCCATCTGAGTGTCTACTTGTATCACATTCCATGCCTCACTTAATTCTTA	GO:0000209|GO:0048471|GO:0000781|GO:0005794|GO:0016757|GO:0005694|GO:0090263|GO:0005634|GO:0005635|GO:0046872|GO:0003950|GO:0070213|GO:0006471|GO:0005737|GO:0035264|GO:0000723|GO:0016020|GO:0040014|GO:0019899|GO:0016055|GO:0070198|GO:0000242|GO:0016740	tankyrase, TRF1-interacting ankyrin-related ADP-ribose polymerase 2
A_55_P2003581	0.0489636	up	1.14139	0.190787	1.14139	Scnm1	Mus musculus sodium channel modifier 1 (Scnm1), transcript variant 1, mRNA [NM_027013]	ACTAACATTAATAACCCCTTTCCCCATTTGTCCTACAAATAAACTGCAGTGGGTCCTGGG	GO:0008380|GO:0006397|GO:0005634|GO:0019899|GO:0046872	sodium channel modifier 1
A_51_P262421	0.0227726	up	1.14511	0.195485	1.14511	Kdelc1	Mus musculus KDEL (Lys-Asp-Glu-Leu) containing 1 (Kdelc1), mRNA [NM_023645]	TAGGAGAAAGGCCAAAGATGAACTCTGAGAAGCAAAATATCTTCTGTTCAAATCATGGTG	GO:0006664|GO:0005783|GO:0005788|GO:0046527	KDEL (Lys-Asp-Glu-Leu) containing 1
A_52_P543471	0.0399694	up	1.14767	0.198711	1.14767		ribosomal protein L30, pseudogene 11 [Source:MGI Symbol;Acc:MGI:3642364] [ENSMUST00000119630]	TCACTACAGTGGCAATAAAATTGAACTGGGCACAGTGTGTGGAAAATACTACAGAGCATG
A_51_P444335	0.00786305	up	1.14918	0.200601	1.14918	Acp6	Mus musculus acid phosphatase 6, lysophosphatidic (Acp6), mRNA [NM_019800]	AAATACCGAACACTCTGCTCCAAAACACGAATAGTAGAACTTGGAGAGTGACTTGTTTAC	GO:0006629|GO:0005739|GO:0005737|GO:0016787|GO:0002244|GO:0052642|GO:0003993|GO:2001311|GO:0006644	acid phosphatase 6, lysophosphatidic
A_55_P1985498	0.0137819	up	1.15225	0.204453	1.15225		predicted gene 13196 [Source:MGI Symbol;Acc:MGI:3651918] [ENSMUST00000118297]	ACAGAGCAAGAGCAAGATCACTGTCACTTCGGAGGTGCCTTTCTCCAAAAGGTATTTGAA
A_52_P324694	0.0339814	up	1.15291	0.205274	1.15291	Chchd5	Mus musculus coiled-coil-helix-coiled-coil-helix domain containing 5 (Chchd5), mRNA [NM_025395]	GACCGTCCCACTTGATGTCCTCGCCTAGAAGAGTGACAAGAGTTTTGGAGTCTTGAGGGC	GO:0009060|GO:0005739|GO:0005758|GO:0003674	coiled-coil-helix-coiled-coil-helix domain containing 5
A_51_P110931	0.0472628	up	1.15496	0.207844	1.15496	Znrd1as	Mus musculus zinc ribbon domain containing 1, antisense (Znrd1as), mRNA [NM_029602]	AATCTTGAGAAAAAGCCCGAGTCAGATCCCACTTCCTGAGAAGCGTGATCAAGTGAAGAA	GO:0008150|GO:0003674|GO:0005575	zinc ribbon domain containing 1, antisense
A_55_P1957053	0.0374724	up	1.16222	0.216885	1.16222	Garem2	Mus musculus GRB2 associated regulator of MAPK1 subtype 2 (Garem2), mRNA [NM_001167879]	TTTAATGAAACCTCAAGGAATATGGAAATAAAGGCTAGACCCTGGAGTGGTGAAAGAGTA	GO:0008150|GO:0003674|GO:0070062	GRB2 associated regulator of MAPK1 subtype 2
A_55_P1973046	0.0372015	up	1.16248	0.217204	1.16248	Cttnbp2nl	Mus musculus CTTNBP2 N-terminal like (Cttnbp2nl), transcript variant 1, mRNA [NM_030249]	CATGGGAACTTCTGATTCTGGTTGCTTTTACTTGAATAGGAAATGACATAATGAACTCTT	GO:0005737|GO:0006470|GO:0034763|GO:0032410|GO:0015629|GO:0005856|GO:0051721	CTTNBP2 N-terminal like
A_51_P111259	0.0250227	up	1.16375	0.218783	1.16375	Cdk2ap2	Mus musculus CDK2-associated protein 2 (Cdk2ap2), mRNA [NM_026373]	TTTTTTGGTGTGTCTTTTACTAAATATGTCCTTTTTGTATAAATAAAAGATGCTTTGGAG	GO:0070507|GO:0005515|GO:0005737|GO:0005874|GO:2000134|GO:0005634|GO:2000035	CDK2-associated protein 2
A_55_P2497269	0.0163405	up	1.16477	0.220044	1.16477	Rangrf	Mus musculus RAN guanine nucleotide release factor (Rangrf), transcript variant 2, mRNA [NM_021329]	CCTGGATGTAAACATAAGACACTTCCTCTGCAGAAATAAACTTGCTTTATGAAGAACATA	GO:0005791|GO:0005634|GO:2000649|GO:0015031|GO:0044325|GO:0005829|GO:0006913|GO:0005085|GO:0006888|GO:0005737|GO:0014704|GO:0005901|GO:0042391|GO:0008536|GO:0008565|GO:2000010|GO:0006810|GO:0032527|GO:0005654|GO:0003254|GO:0090004|GO:0017080	RAN guanine nucleotide release factor
A_51_P226269	0.0115129	up	1.1699	0.226387	1.1699	Rgcc	Mus musculus regulator of cell cycle (Rgcc), mRNA [NM_025427]	GGCAGTTCGGAGAGTGAAGCTCACTTTGTTTACCTACCTGCAGCATATTCAACAGAGAAT	GO:0005515|GO:0008285|GO:0010718|GO:0005634|GO:2000048|GO:0050715|GO:0050710|GO:0071158|GO:0003331|GO:0006956|GO:0051091|GO:0005737|GO:0000082|GO:0045944|GO:0051726|GO:0001100|GO:0005856|GO:0005813|GO:0072537|GO:0019901|GO:0005730|GO:0071456|GO:0090272|GO:0070412|GO:0045840|GO:0030295|GO:0071850|GO:0010628|GO:0007049|GO:0031659|GO:0032967|GO:0001937|GO:0051496|GO:0016525|GO:2000353|GO:0043537	regulator of cell cycle
A_52_P594290	0.0275849	up	1.17479	0.232406	1.17479	Wdfy2	PREDICTED: Mus musculus WD repeat and FYVE domain containing 2 (Wdfy2), transcript variant X3, mRNA [XM_006519064]	AAGATGACTGACTGTATGTATCCTGTGCAACTGCTGCATAGCGCTGTGAATGTTTCTCCT	GO:0005515|GO:0005737|GO:0045600|GO:0001934|GO:0031982|GO:0046872|GO:0005769|GO:0005768	WD repeat and FYVE domain containing 2
A_51_P483617	0.0358605	up	1.17692	0.235018	1.17692	0610040J01Rik	Mus musculus RIKEN cDNA 0610040J01 gene (0610040J01Rik), mRNA [NM_029554]	AGGTTCGAGTTCGTGAGTGTTTTGTAACAGCCTAGCCATTTATGAAGGGCTCTGTGTCAT	GO:0008150|GO:0003674|GO:0030054|GO:0005654	RIKEN cDNA 0610040J01 gene
A_55_P2036942	0.0139854	up	1.17706	0.235187	1.17706	Rangrf	Mus musculus RAN guanine nucleotide release factor (Rangrf), transcript variant 2, mRNA [NM_021329]	GCTTCTTCCCTGGATGTAAACATAAGATACTTTCTCTGCAGAAATAAACTTGCTTTATGA	GO:0005791|GO:0005634|GO:2000649|GO:0015031|GO:0044325|GO:0005829|GO:0006913|GO:0005085|GO:0006888|GO:0005737|GO:0014704|GO:0005901|GO:0042391|GO:0008536|GO:0008565|GO:2000010|GO:0006810|GO:0032527|GO:0005654|GO:0003254|GO:0090004|GO:0017080	RAN guanine nucleotide release factor
A_55_P2014506	0.0498642	up	1.1786	0.237069	1.1786	Amd2	Mus musculus S-adenosylmethionine decarboxylase 2 (Amd2), mRNA [NM_007444]	GTTGGTGTTGGACTTTTAATCAGCTGAAATGTATTTCTGTACCACAATGTAAGCTTCAAT	GO:0008295|GO:0004014|GO:0006596|GO:0006597|GO:0016831|GO:0019810|GO:0016829|GO:0005829	S-adenosylmethionine decarboxylase 2
A_55_P2133840	0.0381749	up	1.1814	0.240496	1.1814	Sipa1	Mus musculus signal-induced proliferation associated gene 1 (Sipa1), transcript variant 1, mRNA [NM_001164481]	CTAATGCCTGTCCCTGTTTGTAAATATCCTGTAAAGAAAAGGAGACATCAGAGTTTAAAA	GO:0030133|GO:0051056|GO:0043234|GO:0042631|GO:0051726|GO:0005634|GO:0008022|GO:0005096	signal-induced proliferation associated gene 1
A_55_P1991164	0.0299443	up	1.18166	0.240815	1.18166	Mlc1	Mus musculus megalencephalic leukoencephalopathy with subcortical cysts 1 homolog (human) (Mlc1), mRNA [NM_133241]	GGGGTCTGAAAATCGTCTCTTGTATACTTTTGTCTGTTATAGATTAATATGCTTGAGCAA	GO:0005515|GO:0048471|GO:0005886|GO:0005783|GO:0072584|GO:0015031|GO:0051259|GO:0005764|GO:0032403|GO:0016323|GO:0005737|GO:0016324|GO:0071397|GO:0034220|GO:0005911|GO:0006810|GO:0016192|GO:0006811|GO:0032388|GO:0031410|GO:0016020|GO:0047484|GO:0005901|GO:0008565|GO:0045121|GO:0016021|GO:0055037|GO:0005216|GO:0005769|GO:0005768	megalencephalic leukoencephalopathy with subcortical cysts 1 homolog (human)
A_55_P2867314	0.00232148	up	1.18316	0.242642	1.18316	Zfp207	Mus musculus zinc finger protein 207 (Zfp207), transcript variant 4, mRNA [NM_011751]	CTGGGAGAACAGACATAGAGTTGGAAATATATGGCATGGAAGGTATTCCAGAGAAAGATA	GO:0008017|GO:0007094|GO:0005694|GO:0003723|GO:0005874|GO:0051983|GO:0050821|GO:0005730|GO:0005634|GO:0003676|GO:0046872|GO:0000070|GO:0005737|GO:0007049|GO:0007059|GO:0000776|GO:0005654|GO:0090307|GO:0008608|GO:0005856|GO:0008201|GO:0000775|GO:0051301	zinc finger protein 207
A_52_P234910	0.0413748	up	1.1883	0.248893	1.1883		predicted gene 15032 [Source:MGI Symbol;Acc:MGI:3705393] [ENSMUST00000118547]	TGCGGACAACACAGGAACCAAAAACTTGCATATCATCTCTGTGAAGGGAATCAAGGTACG
A_55_P2166884	0.0222089	up	1.18943	0.25027	1.18943	Gm5481	PREDICTED: Mus musculus predicted gene 5481 (Gm5481), mRNA [XM_006522805]	CATCTCTACAGTGGCAAAAATATTGAACTGGGCACAGCGAATGGAAAACACTACAGAGTA	GO:0008150|GO:0003674|GO:0005575	predicted gene 5481
A_51_P170946	0.0291122	up	1.18999	0.250946	1.18999	Hnrnpm	Mus musculus heterogeneous nuclear ribonucleoprotein M (Hnrnpm), transcript variant 1, mRNA [NM_029804]	ATTAATTTTTTAATGATTGGGGTTCCATTTGACTGTTTGCATTGAGATTGCAATGTGCGC	GO:0006397|GO:0008380|GO:0009986|GO:0003723|GO:0019904|GO:0005634|GO:1900182|GO:0071013|GO:0003676|GO:0016363|GO:0031012|GO:0042382|GO:0016020|GO:0000398|GO:0030529|GO:0000380|GO:0005654|GO:0005681|GO:0070062|GO:0048306	heterogeneous nuclear ribonucleoprotein M
A_51_P282667	0.0370886	up	1.19009	0.251075	1.19009	Hexa	Mus musculus hexosaminidase A (Hexa), mRNA [NM_010421]	GAGAGACTGTGGAGCAGTAACCTGACAACTAATATAGACTTTGCCTTTAAACGTTTGTCG	GO:0019915|GO:0007605|GO:0042582|GO:0060395|GO:0005764|GO:0004553|GO:0048667|GO:0016798|GO:0050884|GO:0007628|GO:0050885|GO:0007626|GO:0030203|GO:0070062|GO:0008375|GO:0004563|GO:0046982|GO:0005975|GO:0006689|GO:0042552|GO:0006024|GO:0019953|GO:0001501|GO:0016020|GO:0016787|GO:0008152|GO:0007040	hexosaminidase A
A_51_P172502	0.0280093	up	1.19139	0.252649	1.19139	Cxcl12	Mus musculus chemokine (C-X-C motif) ligand 12 (Cxcl12), transcript variant 3, mRNA [NM_001012477]	AGGAGAAGGCAGCTTCCTATATGCAGCGTGTGCTTTCTTATTCTTATTTTTAATATATGA	GO:0008344|GO:0008284|GO:0005886|GO:0031100|GO:0048842|GO:0090280|GO:0007281|GO:0005615|GO:0022029|GO:0006955|GO:0005737|GO:0042098|GO:0006935|GO:0051924|GO:0050966|GO:0050965|GO:0070062|GO:0030334|GO:0008009|GO:2000406|GO:0001569|GO:0008354|GO:0070098|GO:0030335|GO:0001667|GO:0042379|GO:0006952|GO:0005576|GO:0045236|GO:0042056|GO:0005125|GO:0045785|GO:0050930|GO:0008045|GO:0001938|GO:2000107|GO:…	chemokine (C-X-C motif) ligand 12
A_55_P2908676	0.0498382	up	1.19204	0.253438	1.19204	C2cd2	Mus musculus C2 calcium-dependent domain containing 2 (C2cd2), mRNA [NM_174847]	GGAAAAGATGTGCTTTGACAAGTGTGAGGTATTCACCTTTGATATTACCCATAGAAATTA	GO:0008150|GO:0003674|GO:0016020|GO:0005634|GO:0016021|GO:0005829	C2 calcium-dependent domain containing 2
A_55_P2151952	0.0176801	up	1.19637	0.258659	1.19637			TCACTACAGTGGCAATAGTATTGAATTGGGTACAGCATGTGGAAAATACTACAGAGTATG
A_55_P2492903	0.012058	up	1.19825	0.260932	1.19825	Yipf6	Mus musculus Yip1 domain family, member 6 (Yipf6), mRNA [NM_207633]	TCTTTGGTACTCTACTCTAGTCCTGGTCTTTCCTATGAGCAATAAACCTGTGCAAAGAAA	GO:0060576|GO:0005802|GO:0030134|GO:0005801|GO:0016020|GO:0005783|GO:0016021|GO:0042802	Yip1 domain family, member 6
A_52_P465886	0.0384754	up	1.19937	0.26228	1.19937	Gramd3	Mus musculus GRAM domain containing 3 (Gramd3), mRNA [NM_026240]	GGTCCTCTGCCAAGAACTTACAGCTAACATAGTGAAATTGGAAAAGATACAAAACAACTT	GO:0008150|GO:0005881|GO:0042802	GRAM domain containing 3
A_51_P443443	0.0427337	up	1.20108	0.264334	1.20108	5830417I10Rik	Mus musculus RIKEN cDNA 5830417I10 gene (5830417I10Rik), non-coding RNA [NR_028359]	TGAGTGGTGTGTAGTGCTTATAGCTCTATTCTAGTGCTACCAATATATTGCTGCAAAACT		gon-4-like pseudogene
A_55_P1990964	0.0157282	up	1.2017	0.265074	1.2017	Osbpl11	Mus musculus oxysterol binding protein-like 11 (Osbpl11), mRNA [NM_176840]	GTCTGTGTTCAACCATTTTAATGATTCCGTTTTCATTTTTGCTGTGAAGTGCACTGAAAA	GO:0003674|GO:0005794|GO:0016020|GO:0010890|GO:0006869|GO:0006810|GO:0045444|GO:0005654|GO:0008289|GO:0005768	oxysterol binding protein-like 11
A_55_P2722945	0.0339987	up	1.20313	0.266796	1.20313	Rap1a	Mus musculus RAS-related protein-1a (Rap1a), mRNA [NM_145541]	AGTGGTGTAACTGTGCCTTTTTAGAGTCTTCTGCAAAGTCAAAGATCAACGTTAATGAGA	GO:0005515|GO:0043005|GO:0048471|GO:0030054|GO:2001214|GO:0005886|GO:0007264|GO:0003924|GO:0015031|GO:0032403|GO:0005737|GO:0000166|GO:0061028|GO:0046326|GO:0043209|GO:0045860|GO:0070374|GO:0017016|GO:0017034|GO:0070062|GO:0032045|GO:2000301|GO:0032486|GO:0005770|GO:0005525|GO:0035690|GO:0007399|GO:0045335|GO:0043547|GO:0007165|GO:0071407|GO:0016020|GO:0032966|GO:0008565|GO:0010976|GO:0071320|GO:…	RAS-related protein-1a
A_52_P381665	0.0491653	up	1.21057	0.275685	1.21057	Aff1	Mus musculus AF4/FMR2 family, member 1 (Aff1), transcript variant 2, mRNA [NM_133919]	ACTAAGTGCTGTCTTAGAAAAGGTAATTGACTTGTTCATCTTCACAATCTTTCCTTTCCA	GO:0003700|GO:0005634|GO:0045893|GO:0008023|GO:0006351	AF4/FMR2 family, member 1
A_55_P2809465	0.0272201	up	1.2132	0.278819	1.2132	Zfp60	Mus musculus zinc finger protein 60 (Zfp60), transcript variant 1, mRNA [NM_009560]	GGATCCCGAATAAATGAGTGTAGTCCCACCCAACTGGAATAAAGACTTTCAGTTGGCTAT	GO:0005622|GO:0006355|GO:0003700|GO:0005634|GO:0003676|GO:0003677|GO:0046872	zinc finger protein 60
A_55_P2865103	0.0187505	up	1.21583	0.281945	1.21583	Lbr	Mus musculus lamin B receptor (Lbr), mRNA [NM_133815]	CACAGTATCTGGACATTAGGTGCAAGTTGTTTTTAATTTGATGTTTGGCAAGCTTTGTAA	GO:0031965|GO:0070087|GO:0003723|GO:0051087|GO:0005637|GO:0005634|GO:0005635|GO:0016628|GO:0016627|GO:0003677|GO:0005639|GO:0005737|GO:0016020|GO:0005643|GO:0005652|GO:0016126|GO:0008139|GO:0016021|GO:0055114	lamin B receptor
A_66_P105854	0.0410911	up	1.21652	0.282763	1.21652	Alox5ap	Mus musculus arachidonate 5-lipoxygenase activating protein (Alox5ap), transcript variant 2, mRNA [NM_001308462]	CTTGTAATCAGACACGTGTTTTCCTAAAATAAAGGGTATAGACAAAATTTAAGCCCATGG	GO:0005515|GO:0019370|GO:0031965|GO:0050544|GO:0046982|GO:0005783|GO:0019372|GO:0005634|GO:0005635|GO:0006691|GO:0042803|GO:0005829|GO:0070207|GO:0047485|GO:0004051|GO:0002540|GO:0002675|GO:0016020|GO:0071277|GO:0016021|GO:0019899|GO:0008047	arachidonate 5-lipoxygenase activating protein
A_55_P2102698	0.0179667	up	1.21695	0.283266	1.21695			GATAAGAGGAGGACGAGGATTAAGACACATCGGTCTGCAATGTTTTGTATTAATTCATAA
A_51_P288505	0.0385785	up	1.21727	0.283651	1.21727	Tradd	Mus musculus TNFRSF1A-associated via death domain (Tradd), mRNA [NM_001033161]	TACTCATCGTGGGACCGAAGCACCTTGTCTGCAGCGATAATAAAATGTAACTCTTTTACA	GO:0005515|GO:0005164|GO:0005886|GO:0006915|GO:0005634|GO:0042981|GO:0097191|GO:0051291|GO:0032403|GO:0042802|GO:0043235|GO:0070513|GO:0043234|GO:0007165|GO:0051798|GO:0005737|GO:0060090|GO:0045121|GO:0004871|GO:0043123|GO:0005856|GO:0019900	TNFRSF1A-associated via death domain
A_55_P1996008	0.0199721	up	1.22162	0.288791	1.22162		predicted gene 14444 [Source:MGI Symbol;Acc:MGI:3652325] [ENSMUST00000109069]	CATTTGGGAAGAACATACAAGTGAAGACCATTTTCAAAATTCTAGAAGTCATGGAAGGTA
A_30_P01028912	0.0261234	up	1.22366	0.291203	1.22366		lincRNA:chr16:46384974-46391331 reverse strand	GGCGGGTTTTAGACAGTCCTTAAGTTTCCAGAAATTGTCTTTTATTTTTGCATTTTGAAC
A_55_P1978122	0.013413	up	1.22575	0.293662	1.22575	Mutyh	Mus musculus mutY DNA glycosylase (Mutyh), transcript variant 1, mRNA [NM_001159581]	CTGGATACTTTCTTTCAGCGTCATATCCCCACAGACAAACCCAACAGTACTACCCAGTGA	GO:0032407|GO:0051539|GO:0051536|GO:0000701|GO:0005634|GO:0003824|GO:0003677|GO:0046872|GO:0006974|GO:0005739|GO:0019104|GO:0006281|GO:0016787|GO:0006284|GO:0016798|GO:0008152|GO:0006979	mutY DNA glycosylase
A_55_P2183015	0.0456005	up	1.23131	0.300192	1.23131	P2rx4	Mus musculus purinergic receptor P2X, ligand-gated ion channel 4 (P2rx4), transcript variant 1, mRNA [NM_011026]	GCTTTTCCTTTCATAAGGGCTGTGTTGAAATGACCTAGGACCAAACATTAAAGAAAATAA	GO:0030054|GO:0010524|GO:0034405|GO:0045202|GO:0005765|GO:0019228|GO:0006809|GO:0034220|GO:0006810|GO:0043025|GO:0001614|GO:0033198|GO:0051260|GO:0070062|GO:0045296|GO:0004931|GO:0005507|GO:0060079|GO:0014069|GO:0071318|GO:0043536|GO:0005887|GO:0002028|GO:0055117|GO:0008270|GO:0055119|GO:0005216|GO:0030424|GO:0048471|GO:0051899|GO:0005886|GO:0030425|GO:0005639|GO:0050850|GO:0010614|GO:0043197|GO:…	purinergic receptor P2X, ligand-gated ion channel 4
A_52_P480360	0.0100554	up	1.2325	0.30159	1.2325	Dut	Mus musculus deoxyuridine triphosphatase (Dut), transcript variant 2, mRNA [NM_023595]	TTTGTTGTTGTTGTATTATTTAAATTATAGCCTTCCAAAAACTGTTTTTGATCATAATTG	GO:0043497|GO:0000287|GO:0032556|GO:0046081|GO:0003723|GO:0005634|GO:0006226|GO:0042975|GO:0005829|GO:0005739|GO:0070207|GO:0005737|GO:0030547|GO:0004170|GO:0005654|GO:0070062	deoxyuridine triphosphatase
A_51_P122246	0.00226249	up	1.23414	0.303505	1.23414	Creld2	Mus musculus cysteine-rich with EGF-like domains 2 (Creld2), mRNA [NM_029720]	ACAGCTGATGCTCACTTGGCCCTTTCAAAAGCTGCATTTCTTGGTGGTTCTTACACAGAT	GO:0008150|GO:0005794|GO:0005783|GO:0005509|GO:0005576|GO:0005615	cysteine-rich with EGF-like domains 2
A_52_P434841	0.0429933	up	1.23681	0.306623	1.23681	Coa4	Mus musculus cytochrome c oxidase assembly factor 4 (Coa4), mRNA [NM_183270]	CTATGGTCAGATCACACATATCCTCCACATTCTTGTTCTACCAATATTTGTGTTTACAAC	GO:0033617|GO:0005739|GO:0005758|GO:0003674	cytochrome c oxidase assembly factor 4
A_55_P2911022	0.0481126	up	1.23715	0.307023	1.23715	Retreg1	Mus musculus family with sequence similarity 134, member B (Fam134b), transcript variant 3, mRNA [NM_001277315]	GGGAAGAATATATCTGAATCCTATTCAATACATTTGCTGGATGTGAAGAAAAATACAGCC	GO:0016604|GO:0005801|GO:0003674|GO:0043524|GO:0005794|GO:0016020|GO:0005783|GO:0006914|GO:0030176|GO:0016021|GO:0019233	reticulophagy regulator 1
A_51_P299805	0.00392455	up	1.23726	0.307148	1.23726	Slc46a3	Mus musculus solute carrier family 46, member 3 (Slc46a3), mRNA [NM_027872]	CGTCTGCACAATGGGCTTGCTGGCCTCTCAGGGATTTTGAAGACATAATGAGGAATTTTT	GO:0008150|GO:0003674|GO:0016020|GO:0016021|GO:0055085|GO:0070062	solute carrier family 46, member 3
A_51_P197596	0.0367849	up	1.24171	0.312327	1.24171	Afap1l2	Mus musculus actin filament associated protein 1-like 2 (Afap1l2), transcript variant 3, mRNA [NM_146102]	GAGCATTTGGAACTAGTTACCTAACACTGGTTTCTGAAGGCTAAATGTTTTTACGCATAT	GO:0035591|GO:0017124|GO:0005886|GO:0045742|GO:0009966|GO:0032757|GO:0005829|GO:0007346|GO:0005737|GO:0006954|GO:0030296|GO:0032675|GO:0045893|GO:0042169	actin filament associated protein 1-like 2
A_30_P01020075	0.0324861	up	1.24625	0.317591	1.24625		lincRNA:chr9:14460976-14488051 forward strand	CACAGTAAAGAGCTCAGTCAAATGCAACTGCAAGTAGGTTGTTTTAAGTTGTTCAAGATA
A_51_P320888	0.0293709	up	1.24625	0.317598	1.24625	Cln5	Mus musculus ceroid-lipofuscinosis, neuronal 5 (Cln5), mRNA [NM_001033242]	AAGGACAGAAGTTTGTCAAGGGCCTTTGTTAGCTTGCTATGTTGCTTTTAGGGGCATTAG	GO:0005515|GO:0048471|GO:0005775|GO:0070085|GO:0005794|GO:0005783|GO:0005765|GO:0005537|GO:0005764|GO:0016020|GO:0042147|GO:0007042|GO:0016021|GO:0007040|GO:0007601|GO:0070062|GO:0006465	ceroid-lipofuscinosis, neuronal 5
A_55_P2716491	0.0464188	up	1.24644	0.317814	1.24644	Ang6	Mus musculus angiogenin, ribonuclease A family, member 6 (Ang6), mRNA [NM_001011876]	TGTTATTGCCTGTGAAGATGCCTGGCCTGTCCACTTCGATGAGTCTTTTATCAGTCTGTA	GO:0004519|GO:0004540|GO:0005575	angiogenin, ribonuclease A family, member 6
A_55_P2179030	0.0327714	up	1.24854	0.320242	1.24854	Ostf1	Mus musculus osteoclast stimulating factor 1 (Ostf1), mRNA [NM_017375]	CCTTGCCAATAAGTGAAGAGATACTTTGTTGTATAAAATACATATATGCTCACCAGGGTA	GO:0008150|GO:0017124|GO:0005737|GO:0070062	osteoclast stimulating factor 1
A_51_P208361	0.00445017	up	1.2488	0.320543	1.2488	Ak3	Mus musculus adenylate kinase 3 (Ak3), mRNA [NM_021299]	ACCACTTCCTACAACCTGTTGTGAATTACCTAAAGCTAGGACTGATCTGCAGGTGATCTC	GO:0046041|GO:0046051|GO:0046033|GO:0046060|GO:0046034|GO:0004017|GO:0006756|GO:0005525|GO:0046899|GO:0005524|GO:0042802|GO:0019205|GO:0005739|GO:0005758|GO:0016310|GO:0006139|GO:0000166|GO:0016301|GO:0005759|GO:0051260|GO:0046039|GO:0016776|GO:0006172|GO:0016740	adenylate kinase 3
A_51_P178735	0.0450157	up	1.25116	0.323264	1.25116	Hibch	Mus musculus 3-hydroxyisobutyryl-Coenzyme A hydrolase (Hibch), mRNA [NM_146108]	ACTCCAGTCTTCATCAGAAATGGTTTGTTGGTTCCTGGTTTATAAGAAATTCTCAAGAGC	GO:0005739|GO:0003860|GO:0016787|GO:0009083|GO:0070062	3-hydroxyisobutyryl-Coenzyme A hydrolase
A_51_P202014	0.0341921	up	1.25319	0.325609	1.25319	Taf12	Mus musculus TATA-box binding protein associated factor 12 (Taf12), mRNA [NM_025579]	TATCTACCAGAGAAGATTTTGCCTGTGGTTTATTATAGAAGTGATTGGCTGTAGGAAGAG	GO:0005515|GO:0001102|GO:0006352|GO:0006355|GO:0006367|GO:0003700|GO:0005669|GO:0046982|GO:0030914|GO:0003713|GO:0005634|GO:0003677|GO:0006351|GO:0033276|GO:0051091|GO:0043966|GO:0000125|GO:0000124|GO:0017025|GO:0051123|GO:0004402|GO:0008134	TATA-box binding protein associated factor 12
A_55_P2806820	0.0107502	up	1.25394	0.326473	1.25394	Ryk	Mus musculus receptor-like tyrosine kinase (Ryk), transcript variant 1, mRNA [NM_013649]	CTTCTGTTGTTGTGGGTTTGGGGGGTTTTAGTTTTGGTTTTTGGTTTAAATTGGTAATTT	GO:0005515|GO:0017147|GO:0005886|GO:0071679|GO:0048843|GO:0048705|GO:0005634|GO:0007409|GO:0031175|GO:0005109|GO:0005737|GO:0000166|GO:0007411|GO:0016301|GO:0030182|GO:0016055|GO:0042813|GO:0050919|GO:0005524|GO:0016310|GO:0022038|GO:0004672|GO:0016020|GO:0006468|GO:0004713|GO:0016021|GO:0043410|GO:0004714|GO:0016740|GO:0004888	receptor-like tyrosine kinase
A_55_P2164218	0.0281131	up	1.25488	0.327548	1.25488		tumor protein, translationally-controlled, pseudogene 6 [Source:MGI Symbol;Acc:MGI:2665000] [ENSMUST00000121768]	TCAAGAACTACCAGTTTTTTATTGGTGAAAACATGAAACCATCCAGATGGTATGGTTGCT
A_55_P2805797	0.0117124	up	1.25559	0.328368	1.25559	Slc25a45	Mus musculus solute carrier family 25, member 45 (Slc25a45), mRNA [NM_134154]	TCAAGGCTGTACTTCTGTCCCTTGAACAGATACATGAAATAAAGTTTCATCTGATGCAGC	GO:0005739|GO:0016020|GO:0022857|GO:0006810|GO:0005743|GO:0016021|GO:0055085|GO:0006839	solute carrier family 25, member 45
A_55_P2021216	0.0252871	up	1.25858	0.331797	1.25858	Crlf3	Mus musculus cytokine receptor-like factor 3 (Crlf3), transcript variant 1, mRNA [NM_018776]	ATGTATAAGTAAGTGCCCTTCTCATGTTAGAGGTTCTAGAGTGCCGTATCCAGCCTTATG	GO:0030308|GO:0005737|GO:0000082|GO:0005886|GO:0045944|GO:0045893|GO:0071158|GO:0046427|GO:0042802|GO:0005829	cytokine receptor-like factor 3
A_51_P327796	0.0127368	up	1.26156	0.335208	1.26156	Itgb5	Mus musculus integrin beta 5 (Itgb5), transcript variant 2, mRNA [NM_010580]	GCCAGACAAGAAGGTATCCGGAAGAGTCTGTGTGTACAAAGCTAGCGCGCAGCCTGGCTT	GO:0090136|GO:0005515|GO:0008305|GO:0009986|GO:0043149|GO:0005102|GO:0043235|GO:0005178|GO:0007160|GO:0016020|GO:0007229|GO:0034684|GO:0004872|GO:0007179|GO:0016021|GO:0007155|GO:0031252|GO:0005925|GO:0070062	integrin beta 5
A_51_P389684	0.0356234	up	1.26447	0.33853	1.26447	Tmem47	Mus musculus transmembrane protein 47 (Tmem47), mRNA [NM_138751]	AAATTTTGCAGCAAACAATGTCCATATGTAACAAGCTTATTCTTCTACACCACAAGCCAT	GO:0005515|GO:0030054|GO:0016020|GO:0005886|GO:0005911|GO:0016021	transmembrane protein 47
A_55_P2493638	0.0109821	up	1.26872	0.343374	1.26872	Nudt5	Mus musculus nudix (nucleoside diphosphate linked moiety X)-type motif 5 (Nudt5), mRNA [NM_016918]	TTGTGACAGTGACCATCAATGGAGATGATGCAGGAAATGTAAGGCCAAAACCCAAACCAG	GO:0000287|GO:0017110|GO:0003723|GO:0016779|GO:0005634|GO:0050072|GO:0046872|GO:0042803|GO:0006139|GO:0019303|GO:0030515|GO:0047631|GO:0016787|GO:0019144|GO:0006338|GO:0016740|GO:0070062|GO:0009191	nudix (nucleoside diphosphate linked moiety X)-type motif 5
A_51_P392546	0.046278	up	1.26993	0.344749	1.26993	Haus3	Mus musculus HAUS augmin-like complex, subunit 3 (Haus3), mRNA [NM_146159]	TTGTGATGCTTTGTATCGTGGAGGGAATCAGCTATTGCTTTGTGATCAGGAGTTAAAGGA	GO:0005813|GO:0007098|GO:0005874|GO:0005819|GO:0051225|GO:0005739|GO:0005737|GO:0007049|GO:0015630|GO:0070652|GO:0005654|GO:0005856|GO:0051301	HAUS augmin-like complex, subunit 3
A_51_P337125	0.0491197	up	1.27533	0.350873	1.27533	Inpp5d	Mus musculus inositol polyphosphate-5-phosphatase D (Inpp5d), transcript variant 1, mRNA [NM_010566]	CTTGTCTTGCTTTTTGATATATCAGGATTAATGTAGGAAACCAGACCTAGATTATTCAGG	GO:0005515|GO:0017124|GO:0008285|GO:0016064|GO:0005886|GO:0005884|GO:0045579|GO:0051425|GO:0030487|GO:0045409|GO:0034594|GO:0008340|GO:0045779|GO:0005829|GO:0035556|GO:0005737|GO:0045656|GO:0045659|GO:0030853|GO:0009968|GO:0005856|GO:0043065|GO:0050869|GO:0006915|GO:0030889|GO:0045671|GO:0004445|GO:0050777|GO:0016020|GO:0016787|GO:0045648|GO:0046856|GO:0030863|GO:0045621|GO:0002376	inositol polyphosphate-5-phosphatase D
A_55_P1965233	0.043336	up	1.28035	0.356539	1.28035	Sh3tc1	Mus musculus SH3 domain and tetratricopeptide repeats 1 (Sh3tc1), mRNA [NM_194344]	ATTTTGCTGAGGGTTGGGGGGAACTGAAGGACCAAACAGTAGTAAATATTTTTCAGCAAC	GO:0008150|GO:0003674|GO:0005575	SH3 domain and tetratricopeptide repeats 1
A_66_P120249	0.0118145	up	1.28051	0.356721	1.28051	Nr1h3	Mus musculus nuclear receptor subfamily 1, group H, member 3 (Nr1h3), transcript variant 1, mRNA [NM_013839]	AACGTTGTATACCATCTGAAGACCTTGTTGACCCAACCAAATAAACTAGCCAGGAGAGCC	GO:0005515|GO:2000189|GO:2000188|GO:0000790|GO:0003700|GO:0044212|GO:0032810|GO:0043031|GO:0003707|GO:0004879|GO:0044255|GO:0042632|GO:0046982|GO:0043277|GO:0000122|GO:0000978|GO:0043235|GO:0032270|GO:0048550|GO:0032570|GO:0032369|GO:0055092|GO:0008270|GO:0045893|GO:0045892|GO:0051006|GO:0034145|GO:0032376|GO:0090341|GO:0090188|GO:0070328|GO:0005634|GO:0010870|GO:0010875|GO:0046872|GO:0046965|GO:…	nuclear receptor subfamily 1, group H, member 3
A_55_P2084533	0.0111134	up	1.28052	0.356733	1.28052	Zbtb40	Mus musculus zinc finger and BTB domain containing 40 (Zbtb40), mRNA [NM_198248]	AAACTAGAGCTGCTCGACATGCACTGTGGAGAGAAATAAAGTCTGTACTTAGGAAGCAAC	GO:0003674|GO:0005634|GO:0006974	zinc finger and BTB domain containing 40
A_52_P821	0.043257	up	1.2827	0.359179	1.2827	Fli1	Mus musculus Friend leukemia integration 1 (Fli1), mRNA [NM_008026]	TTTTCAGGTAATCGTGACTTTTTAAACGATATTGTTAAGGTGACAACTCTTAGTCCACTG	GO:0006355|GO:0003700|GO:0009987|GO:0008015|GO:0005634|GO:0000978|GO:0003677|GO:0006351|GO:0005829|GO:0043565|GO:0016604|GO:0035855|GO:0001077|GO:0045944|GO:0003682|GO:0009887|GO:0000980	Friend leukemia integration 1
A_51_P484869	0.0317118	up	1.28305	0.359575	1.28305	Gamt	Mus musculus guanidinoacetate methyltransferase (Gamt), transcript variant 1, mRNA [NM_010255]	TCTACAAGGAGCCTGTGTCCTCCTCAGTACCTTTGTGGCTGGATTGTGGGCTCCAGCTCT	GO:0008168|GO:0005634|GO:0008757|GO:0007283|GO:0042995|GO:0032259|GO:0042803|GO:0030731|GO:0005737|GO:0006601|GO:0040014|GO:0046500|GO:0046498|GO:0009887|GO:0016740|GO:0070062	guanidinoacetate methyltransferase
A_55_P2029051	0.02033	up	1.28658	0.363538	1.28658	Fgd3	FYVE, RhoGEF and PH domain containing 3 [Source:MGI Symbol;Acc:MGI:1353657] [ENSMUST00000110087]	CTGCTATTCACATTCAGGGTGGGTTTTCTCTTCTCAATTAAACTTTTCTGGAAACACCCT	GO:0005085|GO:0005737|GO:0035023|GO:0046847|GO:0005856|GO:0005089|GO:0046872	FYVE, RhoGEF and PH domain containing 3
A_52_P330984	0.0348475	up	1.28808	0.365225	1.28808	Lin9	Mus musculus lin-9 homolog (C. elegans) (Lin9), transcript variant 1, mRNA [NM_001103182]	TTGTTTTCAGATTTGGAGTTTAAAATAGAGCTATAGAGGTGGTTCTGATTCTTTGACGTC	GO:0007049|GO:0071897|GO:0017053|GO:0005654|GO:0005634|GO:0006351	lin-9 homolog (C. elegans)
A_55_P2048279	0.00757684	up	1.29089	0.36836	1.29089	Tlr13	Mus musculus toll-like receptor 13 (Tlr13), mRNA [NM_205820]	TGAGTAACCCTTCACCTATGTTCTTGTAAGTAACCCCAATAAAACTCATTGGTTCACCAA	GO:0005515|GO:0003723|GO:0019843|GO:0009615|GO:0042803|GO:0007165|GO:0005737|GO:0006954|GO:0016020|GO:0005887|GO:0045087|GO:0002755|GO:0043408|GO:0034178|GO:0004872|GO:0016021|GO:0002376|GO:0005768	toll-like receptor 13
A_51_P234113	0.0237052	up	1.29183	0.369411	1.29183	Nod1	Mus musculus nucleotide-binding oligomerization domain containing 1 (Nod1), transcript variant 1, mRNA [NM_172729]	CTCAAAGCAAAGCATGGCACATACCCACCACCATACCATGGTGCGCATGGGATGGGACAG	GO:0005515|GO:0032755|GO:0005886|GO:0042228|GO:0050830|GO:0032731|GO:0046330|GO:0032874|GO:0042803|GO:0042802|GO:0035556|GO:0016323|GO:0005737|GO:0051092|GO:0000166|GO:0070374|GO:0043123|GO:0010942|GO:0042742|GO:0050700|GO:0032760|GO:0006919|GO:0006915|GO:0006952|GO:0042981|GO:0002606|GO:0005524|GO:0043280|GO:0016020|GO:0051000|GO:0045087|GO:0071225|GO:0016045|GO:0002376	nucleotide-binding oligomerization domain containing 1
A_55_P2814712	0.0369981	up	1.29347	0.371249	1.29347	Tspan15	Mus musculus tetraspanin 15 (Tspan15), mRNA [NM_197996]	GTTTTGTATACAATTAACAAGAGTTTCTGGCTATTCAAAACTAGCCACCCCCTGACCGAG	GO:0051604|GO:0016020|GO:0009986|GO:0005886|GO:0005887|GO:0097197|GO:0016021|GO:0019899|GO:0090002|GO:0007166|GO:0070062|GO:0005768	tetraspanin 15
A_52_P67964	0.026562	up	1.29412	0.371977	1.29412	Ss18	Mus musculus SS18, nBAF chromatin remodeling complex subunit (Ss18), transcript variant 1, mRNA [NM_009280]	AAGGTCAGAGTATAGGGTGTTCTTCAACTTGGACAGTAGAAAATAGGCATCAAGTGTGAA	GO:0097150|GO:0005881|GO:0006355|GO:0048013|GO:0042493|GO:0003713|GO:0000226|GO:0005634|GO:0071564|GO:0006351|GO:0035556|GO:0000902|GO:0030374|GO:0045944|GO:0007010	SS18, nBAF chromatin remodeling complex subunit
A_55_P2831026	0.0396334	up	1.29696	0.375139	1.29696	Sash3	Mus musculus SAM and SH3 domain containing 3 (Sash3), transcript variant 1, mRNA [NM_001313749]	ACTTTCATAACTTCGAGTTTGGGCAAAGGAGTTGAATGTACATAAGGAGTAGCGGGGAGG	GO:0032729|GO:0032753|GO:0046622|GO:0032733|GO:0032760|GO:0051251|GO:0030890|GO:0032743|GO:0005634|GO:0002726|GO:0005737|GO:0048873|GO:0002639|GO:0043372|GO:0042102|GO:0002821	SAM and SH3 domain containing 3
A_66_P130629	0.00255664	up	1.29716	0.375359	1.29716	Mcm3	Mus musculus minichromosome maintenance complex component 3 (Mcm3), mRNA [NM_008563]	CCAAGAGTGGCTCAGGCAGATGACAAAGTTGGATTGGAGAAAGCTTTCTTTGCGATTAGA	GO:0042555|GO:0048471|GO:0005813|GO:0004386|GO:0005634|GO:0003677|GO:0005524|GO:0006260|GO:0005737|GO:0007049|GO:0016787|GO:0000166|GO:0016020|GO:0006270|GO:0005654|GO:0000784	minichromosome maintenance complex component 3
A_55_P2025078	0.00722103	up	1.29989	0.37839	1.29989	Csf1r	Mus musculus colony stimulating factor 1 receptor (Csf1r), mRNA [NM_001037859]	GTGCTCCTCTCCAAGCTGACTCGTCCTCATTAACTGTCAACATTAAACTAACAGCATTAA	GO:0005515|GO:0008360|GO:0019221|GO:2000147|GO:0031529|GO:0042803|GO:0043231|GO:2000249|GO:0046777|GO:0000166|GO:0016301|GO:0007411|GO:0070374|GO:0090197|GO:0030335|GO:0036006|GO:0042531|GO:0009986|GO:0019903|GO:0021879|GO:0046488|GO:0018108|GO:0045217|GO:0016310|GO:0019955|GO:0071345|GO:0045087|GO:0005654|GO:0002376|GO:0008284|GO:0008285|GO:0071902|GO:0005886|GO:0008283|GO:0061098|GO:0045124|GO:…	colony stimulating factor 1 receptor
A_66_P117149	0.011953	up	1.30317	0.382024	1.30317	Tcirg1	Mus musculus T cell, immune regulator 1, ATPase, H+ transporting, lysosomal V0 protein A3 (Tcirg1), transcript variant 3, mRNA [NM_001167784]	GTGACTAGCTACCCACTGCAATCCCTGCTTCTCCGAAGTGGGACAGGAATAAAGAGCTGG	GO:0005739|GO:0007039|GO:0016324|GO:0070072|GO:0015986|GO:0005886|GO:0046961|GO:0007035|GO:0016236|GO:0051117|GO:0005765|GO:0016471	T cell, immune regulator 1, ATPase, H+ transporting, lysosomal V0 protein A3
A_55_P2728906	0.0376282	up	1.3035	0.382393	1.3035	4931406H21Rik		ATAGTCCCTTTAAACCACCCAAGCATCCAAGCATTGGCTATGCCAGGGAGAAAAAAGAAG		RIKEN cDNA 4931406H21 gene
A_52_P4538	0.0115045	up	1.30567	0.384791	1.30567	Tgfbr1	Mus musculus transforming growth factor, beta receptor I (Tgfbr1), transcript variant 1, mRNA [NM_009370]	AAAGTGTGAGTGTTACGTTGCTAAGTTACTCAGATGGTACTGTATTGTTTATATCTGTAC	GO:0005515|GO:0010468|GO:0043627|GO:0030054|GO:0030307|GO:0009790|GO:0009791|GO:0032403|GO:0030154|GO:0043231|GO:0005114|GO:0007507|GO:0018105|GO:0004702|GO:0000166|GO:0016301|GO:0030199|GO:0018107|GO:0007178|GO:0031396|GO:0007179|GO:0031625|GO:0030335|GO:0009986|GO:0043393|GO:0001701|GO:0043235|GO:0043234|GO:0016310|GO:0001501|GO:0043542|GO:0045121|GO:0005923|GO:0045602|GO:0040008|GO:0008284|GO:…	transforming growth factor, beta receptor I
A_51_P220806	0.00908689	up	1.30744	0.386743	1.30744	Gdf9	Mus musculus growth differentiation factor 9 (Gdf9), mRNA [NM_008110]	ACAGATTTGTTAGCATAAGTCTCGAGTAGAATGTAGCTGTGAACATGTCAGAGTGCTGTG	GO:0008284|GO:0030308|GO:0010862|GO:0001555|GO:0005576|GO:0042981|GO:0030509|GO:0060395|GO:0005125|GO:0005160|GO:0005615|GO:0005737|GO:2000870|GO:0043408|GO:0008083	growth differentiation factor 9
A_51_P331279	0.0126921	up	1.30751	0.386827	1.30751	Arpc1b	Mus musculus actin related protein 2/3 complex, subunit 1B (Arpc1b), mRNA [NM_023142]	GAGGCTAAGGGCTGCTTTGCTAAATGTTTCTAGGATGCAGTACACTGCTACAAAGGAAGA	GO:0034314|GO:0005737|GO:0051015|GO:0030833|GO:0005885|GO:0005200|GO:0003779|GO:0015629|GO:0005856|GO:0032403|GO:0005925|GO:0070062	actin related protein 2/3 complex, subunit 1B
A_51_P349727	0.0346359	up	1.30954	0.38906	1.30954	Slc25a45	Mus musculus solute carrier family 25, member 45 (Slc25a45), mRNA [NM_134154]	TGAACAGGAGGATGACTTCTGTCTTCTTCATGTCCAGAATCCTTCAGGGGTTTCCATTAC	GO:0005739|GO:0016020|GO:0022857|GO:0006810|GO:0005743|GO:0016021|GO:0055085|GO:0006839	solute carrier family 25, member 45
A_51_P237383	0.0187883	up	1.30987	0.389424	1.30987	Rnase4	Mus musculus ribonuclease, RNase A family 4 (Rnase4), transcript variant 1, mRNA [NM_021472]	TGCCTTATACTCACATATATCCAATATAACCCATGGTGTTAAGCGCATCCCATCCAAGGG	GO:0004518|GO:0004519|GO:0016787|GO:0005576|GO:0004540|GO:0003676|GO:0005615|GO:0070062|GO:0009267	ribonuclease, RNase A family 4
A_66_P104696	0.0441108	up	1.31048	0.390095	1.31048		predicted gene 6977 [Source:MGI Symbol;Acc:MGI:3647597] [ENSMUST00000121568]	GACCAACTTAAGCAAGTTGGGCACCCCTGAATCTGGCATGGCAGAAAATCTCTTTCACAA
A_52_P393314	0.00757377	up	1.31193	0.391693	1.31193	P2rx7	Mus musculus purinergic receptor P2X, ligand-gated ion channel, 7 (P2rx7), transcript variant 1, mRNA [NM_011027]	TTCACTTCTCTCTTTAAAGGGAACCATCTTCTAAACTCTTCCTAATTTCGTGTAAGGGTT	GO:0032755|GO:0005515|GO:0010467|GO:0014070|GO:0006649|GO:0043132|GO:0031594|GO:0010524|GO:0034405|GO:0045202|GO:0006900|GO:0010043|GO:0006884|GO:0016485|GO:0031668|GO:0043025|GO:0032496|GO:0006810|GO:0033198|GO:0001614|GO:0006509|GO:0043029|GO:0030501|GO:0004931|GO:0032060|GO:0001845|GO:0043085|GO:0016079|GO:0045794|GO:0005887|GO:0032963|GO:0007005|GO:0005216|GO:0009897|GO:0007009|GO:0017121|GO:…	purinergic receptor P2X, ligand-gated ion channel, 7
A_55_P2118570	0.0188669	up	1.31253	0.392349	1.31253	Cd37	Mus musculus CD37 antigen (Cd37), transcript variant 1, mRNA [NM_001290802]	TCTGTCTGCCACCTCCCACATGACACCTCAAATAAATCCCCTTTGGGTTTTTGGCTTTTT	GO:0050688|GO:0001772|GO:0008285|GO:0030886|GO:0016020|GO:0005887|GO:0002639|GO:0042832|GO:0002920|GO:0016021|GO:0007166|GO:0070062	CD37 antigen
A_55_P2002103	0.0223203	up	1.31442	0.394427	1.31442	Arhgap45	Mus musculus Rho GTPase activating protein 45 (Arhgap45), transcript variant 1, mRNA [NM_001142701]	GTAAAGGAGCTTTCCACATGAACTCACAATTTTCTTGAAATAAACTTCTTAACCAACTGC	GO:0035556|GO:0007165|GO:0003674|GO:0005737|GO:0016020|GO:0005886|GO:0042995|GO:0046872|GO:0005096	Rho GTPase activating protein 45
A_52_P255782	0.00210001	up	1.31549	0.395605	1.31549	Slco2b1	Mus musculus solute carrier organic anion transporter family, member 2b1 (Slco2b1), transcript variant 2, mRNA [NM_175316]	ACTAATCAGTGCCAAGAATTTTGAAGTCACTTTCACCAAGACAAGTCTGTTAGCGGGTTT	GO:0005215|GO:0071718|GO:0005886|GO:0015347|GO:0043252|GO:0015125|GO:0016324|GO:0009925|GO:0016020|GO:0005887|GO:0015721|GO:0006810|GO:0015711|GO:0008514|GO:0016021|GO:0006811	solute carrier organic anion transporter family, member 2b1
A_51_P169061	0.0422227	up	1.3161	0.396272	1.3161	Lpcat2	Mus musculus lysophosphatidylcholine acyltransferase 2 (Lpcat2), mRNA [NM_173014]	TTCTTCCAAAAGTGTTTTTTATTAACCTGCCTGTATCAAGTAAGCTCCTTTCATCTCACA	GO:0005811|GO:0006629|GO:0047184|GO:0016746|GO:0005794|GO:0005795|GO:0005783|GO:0006663|GO:0005509|GO:0008654|GO:0003841|GO:0046872|GO:0047192|GO:0016020|GO:0008152|GO:0061024|GO:0016021|GO:0036151|GO:0016740	lysophosphatidylcholine acyltransferase 2
A_51_P163188	0.0195077	up	1.31747	0.397766	1.31747	Rin2	Mus musculus Ras and Rab interactor 2 (Rin2), mRNA [NM_028724]	AATGTAGTCTGCAGGTTCAGGCTCTTCGCAAGACGTTGGAAAAGGAGTCAGTACTGTAAA	GO:0008150|GO:0007165|GO:0003674|GO:0005737|GO:0005575|GO:0006897|GO:0005096	Ras and Rab interactor 2
A_51_P438821	0.0158348	up	1.31868	0.399099	1.31868	Pycard	Mus musculus PYD and CARD domain containing (Pycard), mRNA [NM_023258]	ACCTGCAAGGACTCCCTCCTCCAGGCCTTGAAGGAAATACATCCCTACTTGGTGATGGAC	GO:0005515|GO:0032755|GO:0046330|GO:0002218|GO:0002020|GO:0042803|GO:0042802|GO:0051607|GO:0030838|GO:0046983|GO:0043025|GO:0005523|GO:0032688|GO:0043124|GO:0032729|GO:0032760|GO:0010803|GO:0033209|GO:0043087|GO:0044325|GO:0043280|GO:0016505|GO:0042771|GO:0043234|GO:0043281|GO:0050870|GO:0045087|GO:0002230|GO:0017024|GO:0010506|GO:0002277|GO:0019899|GO:0002376|GO:0005138|GO:0032090|GO:0005783|GO:…	PYD and CARD domain containing
A_55_P2039684	0.00831723	up	1.31926	0.399726	1.31926	Gpr34	Mus musculus G protein-coupled receptor 34 (Gpr34), mRNA [NM_011823]	GACTGAGTTGAAATGTCAGTGAACATGAGTATTACTTCAAAATCTTACATCACTTGATGC	GO:0007165|GO:0016020|GO:0007186|GO:0005886|GO:0045028|GO:0005887|GO:0004930|GO:0035589|GO:0016021|GO:0004871	G protein-coupled receptor 34
A_55_P1966194	0.0406633	up	1.32833	0.409613	1.32833	Plek	Mus musculus pleckstrin (Plek), mRNA [NM_019549]	GGAAAGTTCAATCTATATTCCCAAGCCATAGTCACTCATATTTTGCTCTAGAATAAACTC	GO:0060305|GO:0033625|GO:0031529|GO:0042803|GO:0006904|GO:0035556|GO:0005737|GO:0010925|GO:0070493|GO:0030836|GO:0032233|GO:0010572|GO:0005080|GO:0010920|GO:0045744|GO:0031532|GO:0043325|GO:0046488|GO:0032587|GO:0070528|GO:0070527|GO:0070560|GO:0030845|GO:0016020|GO:0030866|GO:0007229|GO:0030030	pleckstrin
A_51_P211491	0.000224069	up	1.32867	0.409981	1.32867	Gusb	Mus musculus glucuronidase, beta (Gusb), mRNA [NM_010368]	TTAGTTTTTTGGCCTTGGCTTTGTGAACTCTTGAAAGCCTGCTGTGTGAACATTCTCACT	GO:0004566|GO:0005783|GO:0005975|GO:0019904|GO:0005102|GO:0005615|GO:0005764|GO:0004553|GO:0043231|GO:0016020|GO:0016787|GO:0016798|GO:0008152|GO:0030246|GO:0070062	glucuronidase, beta
A_52_P103066	0.00876141	up	1.33228	0.413893	1.33228	Ncoa3	Mus musculus nuclear receptor coactivator 3 (Ncoa3), mRNA [NM_008679]	AATCTGTTAGGACAAGAACACGATTGTCGTTTGTTTGTTTGTTGTTTCTTTCAAGTACTG	GO:0005515|GO:0000790|GO:0060713|GO:0030307|GO:0050681|GO:0032403|GO:0045618|GO:0048589|GO:0071392|GO:0046983|GO:0043697|GO:0070062|GO:0016922|GO:0005794|GO:0046982|GO:0030331|GO:0003713|GO:2000036|GO:2000035|GO:0043234|GO:0072091|GO:0033145|GO:0005654|GO:0033148|GO:0001012|GO:0048471|GO:0016746|GO:0060068|GO:0035257|GO:0005634|GO:0042975|GO:2000737|GO:0032870|GO:0005829|GO:0005737|GO:0051091|GO:…	nuclear receptor coactivator 3
A_55_P1998631	0.0105902	up	1.33308	0.414768	1.33308	Capg	Mus musculus capping protein (actin filament), gelsolin-like (Capg), transcript variant 2, mRNA [NM_001042534]	CCTGCTGGGTCAGCACTGAGGTGCCCTCTGGATGCTCAATAAAGGACACATTCCATTCCC	GO:0072686|GO:0045296|GO:0005814|GO:0019904|GO:0005730|GO:0003779|GO:0005576|GO:0005634|GO:0005615|GO:0032403|GO:0051693|GO:0051016|GO:0005737|GO:0051015|GO:0030031|GO:0005654|GO:0070062	capping protein (actin filament), gelsolin-like
A_55_P2035613	0.0157707	up	1.33522	0.417076	1.33522	Tmbim1	Mus musculus transmembrane BAX inhibitor motif containing 1 (Tmbim1), mRNA [NM_027154]	CTGTCCAGTACTTGATTCTGAATATATCACAGAGGGACACAACTAGAAATGTAATAAAGT	GO:0005794|GO:0005123|GO:0005765|GO:0005764|GO:0043086|GO:0043231|GO:0016020|GO:0090005|GO:0016021|GO:0010008|GO:2000504|GO:0005768|GO:0070062	transmembrane BAX inhibitor motif containing 1
A_55_P1972490	0.0225942	up	1.33816	0.420248	1.33816	Psg16	Mus musculus pregnancy specific glycoprotein 16 (Psg16), transcript variant 1, mRNA [NM_001310628]	AAGAGAGGCTGGGGGATTTGAAGTAAGTAGCTGCCTGAGTAAAAACTGCATTAAGAAGAA	GO:0008150|GO:0003674|GO:0009986	pregnancy specific glycoprotein 16
A_55_P2796612	0.0341403	up	1.33887	0.421011	1.33887	Bag3	Mus musculus BCL2-associated athanogene 3 (Bag3), mRNA [NM_013863]	CTATATGTTGGAATGGCTTTAATGTTGTTACATTTGAGGGGGGATGGAAAATAAAGTGAT	GO:0005515|GO:0008625|GO:0043005|GO:0030018|GO:0045296|GO:0005886|GO:0051087|GO:0050821|GO:0006915|GO:0005634|GO:0097201|GO:0032403|GO:0042993|GO:0097192|GO:0005829|GO:0046827|GO:0034605|GO:0005737|GO:0071260|GO:0000774|GO:0010664	BCL2-associated athanogene 3
A_55_P2504246	0.0176122	up	1.34003	0.422267	1.34003	Pctp	Mus musculus phosphatidylcholine transfer protein (Pctp), transcript variant 1, mRNA [NM_008796]	ACTCAGGATGCAAAGGCAGAAGAAAGGGATTGTTTAAGTGGGATTCCTTAAAGTGTACGT	GO:0005737|GO:0015914|GO:0008525|GO:0006869|GO:0006810|GO:0031210|GO:0008289|GO:0008203|GO:0005829	phosphatidylcholine transfer protein
A_51_P187697	0.0189572	up	1.34251	0.424932	1.34251	Mgme1	Mus musculus mitochondrial genome maintainance exonuclease 1 (Mgme1), transcript variant 2, mRNA [NM_028984]	CATGGACTACAAAAAATACTGTTGTGGAACTTGTTAACAAAGAGGAGCAATGGTAAAACT	GO:0005739|GO:0008297|GO:0004527|GO:0004518|GO:0006281|GO:0016787|GO:0043504|GO:0006264|GO:0003677|GO:0006974	mitochondrial genome maintenance exonuclease 1
A_55_P2722741	0.00820949	up	1.34291	0.425364	1.34291		predicted gene 5398 [Source:MGI Symbol;Acc:MGI:3646383] [ENSMUST00000121933]	TTACTCTACTGGACTGTGAAAAAATTCTTGGGGCTCCCAGTGGGGGAATGATGGGTATTT
A_55_P2074656	0.0450188	up	1.35128	0.434325	1.35128	Padi2	Mus musculus peptidyl arginine deiminase, type II (Padi2), mRNA [NM_008812]	GACTGAGAAGTGTTTGGGGAAGAGCCAAAATAAAGAGCAATAAAATAAGCCGTCCACGGG	GO:0010848|GO:0005509|GO:0030331|GO:0035327|GO:0005634|GO:0004668|GO:0018101|GO:0005737|GO:0016787|GO:0070100|GO:0048096|GO:0030520|GO:0070062	peptidyl arginine deiminase, type II
A_52_P56751	0.0343506	up	1.35153	0.434595	1.35153	Lcp1	Mus musculus lymphocyte cytosolic protein 1 (Lcp1), transcript variant 2, mRNA [NM_008879]	TTTGAATAGCTCCCACTAGATAAGCAATTTCCACGAGAACCTACCAAAAGCTAAAAAGCC	GO:0005515|GO:0071803|GO:0030054|GO:0005886|GO:0005884|GO:0002102|GO:0042995|GO:0010737|GO:0030175|GO:0015629|GO:0032432|GO:0005615|GO:0046872|GO:0042802|GO:0005829|GO:0005737|GO:0051015|GO:0022617|GO:0033157|GO:0051764|GO:0005856|GO:0051017|GO:0002286|GO:0070062|GO:0001725|GO:0005509|GO:0009611|GO:0003779|GO:0001891|GO:0001726|GO:0051020|GO:0016020|GO:0016477|GO:0051639|GO:0005925	lymphocyte cytosolic protein 1
A_51_P384629	0.00845583	up	1.35806	0.441544	1.35806	Ctsd	Mus musculus cathepsin D (Ctsd), mRNA [NM_009983]	GAAGGAGCAAGAGGACAGAAGCAAAACTATGAACCTGGGGGGTTACCTAGGGCTTGACCC	GO:0042277|GO:0005576|GO:0005615|GO:0005764|GO:0005739|GO:0031012|GO:0030163|GO:0060441|GO:0004175|GO:0016787|GO:0006508|GO:0045121|GO:0008233|GO:0004190|GO:0000045|GO:0070062	cathepsin D
A_51_P147942	0.0488092	up	1.35861	0.442128	1.35861	Igf1	Mus musculus insulin-like growth factor 1 (Igf1), transcript variant 1, mRNA [NM_010512]	CGCAGGATCCTTTGCTGCTTGAGCAACCTGCAAAACATCGAAACACCTACCAAATAACAA	GO:0005515|GO:0010468|GO:0007608|GO:0033160|GO:0009408|GO:0005159|GO:0030307|GO:0005158|GO:0030879|GO:0005614|GO:0005615|GO:0030104|GO:0042127|GO:0043025|GO:0007613|GO:0014834|GO:0005496|GO:0042531|GO:0030335|GO:0014068|GO:0014904|GO:0014065|GO:0001649|GO:0030166|GO:0005178|GO:0005179|GO:0010560|GO:0043388|GO:0043491|GO:0010656|GO:0007623|GO:0010001|GO:0035630|GO:0008083|GO:0042567|GO:0008284|GO:…	insulin-like growth factor 1
A_30_P01018726	0.0385168	up	1.35933	0.442899	1.35933		lincRNA:chr10:6497224-6497863 reverse strand	TGACTCAGAATAGTCCTTAAGGCCACAGAAAACTAAACAAGGTTAAACGTGACAAGCCTG
A_51_P324934	0.00149914	up	1.37387	0.458245	1.37387	Mcm3		AAGCTTTCTTTGCGATTAGACTAGTATGTATTGTTGACCTAAATATCCAAGACATTGATA	GO:0042555|GO:0048471|GO:0005813|GO:0004386|GO:0005634|GO:0003677|GO:0005524|GO:0006260|GO:0005737|GO:0007049|GO:0016787|GO:0000166|GO:0016020|GO:0006270|GO:0005654|GO:0000784	minichromosome maintenance complex component 3
A_51_P391159	0.0193873	up	1.37438	0.458778	1.37438	Ang	Mus musculus angiogenin, ribonuclease, RNase A family, 5 (Ang), transcript variant 1, mRNA [NM_007447]	CTTACAGAGAAAACTTAAGAATGAGCAAGTCTCCCTTCCAGGTCACCACTTGCAAGCACA	GO:0017148|GO:0003723|GO:0009303|GO:0050714|GO:0005634|GO:0007202|GO:0005615|GO:0042803|GO:0030154|GO:0032431|GO:0030426|GO:0032311|GO:0032148|GO:0043025|GO:0006651|GO:0009725|GO:0008201|GO:0070062|GO:0042277|GO:0001666|GO:0005507|GO:0005102|GO:0005605|GO:0048662|GO:0005576|GO:0004540|GO:0003779|GO:0007275|GO:0031410|GO:0001525|GO:0003676|GO:0007417|GO:0003677|GO:0004518|GO:0004519|GO:0001938|GO:…	angiogenin, ribonuclease, RNase A family, 5
A_51_P119429	0.0292096	up	1.37457	0.458981	1.37457	Nckap1l	Mus musculus NCK associated protein 1 like (Nckap1l), mRNA [NM_153505]	TAGTTGGAATGGGAAAATATAATTAGCCAGTTGATTAATTAGGGTCGTGCCCATGCTTCC	GO:0050853|GO:0031209|GO:0001782|GO:0030890|GO:0032715|GO:0045579|GO:0034101|GO:0043378|GO:0030011|GO:0032403|GO:0060100|GO:0005829|GO:0070358|GO:0005737|GO:0030838|GO:0006935|GO:0042102|GO:0043029|GO:0002262|GO:0070062|GO:0035509|GO:0043066|GO:0042493|GO:0045588|GO:0030593|GO:0033630|GO:0030295|GO:0032700|GO:0006461|GO:0016020|GO:0045648|GO:0030866|GO:0043372|GO:0090023|GO:0016021|GO:0045621|GO:…	NCK associated protein 1 like
A_51_P280446	0.0317147	up	1.37869	0.463299	1.37869	Sdf2l1	Mus musculus stromal cell-derived factor 2-like 1 (Sdf2l1), mRNA [NM_022324]	GATTATTTTTGCTGTAACCCTGGGGAAGATCTGAAGGTGCCAGCCATATCTGTCCAAGTT	GO:0051787|GO:0004169|GO:0034976|GO:0016020|GO:0034663|GO:0005783|GO:0051087|GO:0005789|GO:0051117|GO:0042981|GO:0071712|GO:0071218	stromal cell-derived factor 2-like 1
A_30_P01023279	0.0436741	up	1.38005	0.464715	1.38005		lincRNA:chr8:26343277-26352902 reverse strand	AATTAAGAAGGACATGAGTCAGTGGTAGAGGCTTGCCTTAGCTCTGGGTTTCATACTCAG
A_55_P2131088	0.0115795	up	1.38013	0.464809	1.38013	Vwa5a	Mus musculus von Willebrand factor A domain containing 5A (Vwa5a), transcript variant 1, mRNA [NM_172767]	CCCTCAGCTTTCTGATATGATTTAATAAGAATTGCTGATGTCTAGGTAAACCTTCTTAGT	GO:0008150|GO:0003674	von Willebrand factor A domain containing 5A
A_51_P372992	0.00164876	up	1.38373	0.468559	1.38373	Vsir	Mus musculus V-set immunoregulatory receptor (Vsir), transcript variant 1, mRNA [NM_028732]	GATTCCACTCTGGGGATCTAGCTTTGTCTGGGCCAGTGAAGATCTCTATAATGGCATTAT	GO:2000562|GO:0048863|GO:0005515|GO:0030513|GO:0016020|GO:0005886|GO:2000738|GO:0002725|GO:0030509|GO:0016021|GO:0009897	V-set immunoregulatory receptor
A_52_P408757	0.0211072	up	1.38524	0.470139	1.38524	Fcgr3	Mus musculus Fc receptor, IgG, low affinity III (Fcgr3), mRNA [NM_010188]	CTACAAAAGTAATTTCTCTATCCCAAAAGCCAACCACAGTCACAGTGGGGACTACTACTG	GO:0001812|GO:0045576|GO:0001820|GO:0005886|GO:0009986|GO:0042535|GO:0030593|GO:0042590|GO:0006910|GO:0006911|GO:0001805|GO:0050766|GO:0016020|GO:0019864|GO:0050776|GO:0001798|GO:0016021|GO:0019770|GO:0001788|GO:0007166|GO:0009897|GO:0070062	Fc receptor, IgG, low affinity III
A_51_P494675	0.0161099	up	1.38913	0.474186	1.38913	Cotl1	Mus musculus coactosin-like 1 (Dictyostelium) (Cotl1), mRNA [NM_028071]	ATGCTGCACCGGGCTGGGCTGTGAGGACCATCTCTGGCATTCCGACAGTTTACAGAAGTA	GO:0005622|GO:0005515|GO:0005737|GO:0050832|GO:0005634|GO:0003779|GO:0019899|GO:0005856|GO:0070062	coactosin-like 1 (Dictyostelium)
A_51_P253803	0.00213683	up	1.38932	0.474374	1.38932	Mki67	Mus musculus antigen identified by monoclonal antibody Ki 67 (Mki67), mRNA [NM_001081117]	ATACTACTGCTACTGCCTGAGTTTAAGGAAGGAAGCTTTGAGCTTTCCTGGTCATACTCT	GO:0000793|GO:0051321|GO:0007088|GO:0072574|GO:0008283|GO:0005694|GO:0003723|GO:0051983|GO:0005730|GO:0005634|GO:0008022|GO:0003677|GO:0005524|GO:0016604|GO:0005737|GO:0007049|GO:0016020|GO:0000166|GO:0000775	antigen identified by monoclonal antibody Ki 67
A_52_P627357	0.0223108	up	1.39346	0.478676	1.39346	Elk3	Mus musculus ELK3, member of ETS oncogene family (Elk3), transcript variant 1, mRNA [NM_013508]	GTAAGAACTGCCTTAGGACCTCTTCGGAACTGAAATCCAGTAATGTCCAAGTGATGGGTT	GO:0006355|GO:0003700|GO:0006357|GO:0000981|GO:0003714|GO:0005634|GO:0032422|GO:0001525|GO:0000978|GO:0003677|GO:0030154|GO:0006351|GO:0043565|GO:0005739|GO:0001077|GO:0005737|GO:0045944|GO:0042060|GO:0005654|GO:0045893|GO:0045892	ELK3, member of ETS oncogene family
A_51_P337944	0.00402031	up	1.3946	0.479856	1.3946	Bmp2k	Mus musculus BMP2 inducible kinase (Bmp2k), mRNA [NM_080708]	AGGTGCACGTGTATTAATATCACTACTTACGGGAAGTTTGGGTATATTTGCTTAATACCT	GO:0045747|GO:0030500|GO:0035612|GO:0005634|GO:0005524|GO:0016310|GO:0005737|GO:0004672|GO:0019208|GO:0000166|GO:0016607|GO:0004674|GO:0016301|GO:2000369|GO:0006468|GO:0016740	BMP2 inducible kinase
A_55_P2072373	0.0352271	up	1.3947	0.479952	1.3947	Msn	Mus musculus moesin (Msn), mRNA [NM_010833]	GGAGGGGTTTATGCTCAATCTGTGTTCTATTTCAGTGCCAATAAAATTTAGGAAGACTTC	GO:0008092|GO:0008360|GO:0031527|GO:0042995|GO:0005615|GO:0071394|GO:0071437|GO:0005856|GO:0050839|GO:0070062|GO:0019901|GO:0009986|GO:0045198|GO:0072678|GO:0009898|GO:0070489|GO:0019899|GO:0005925|GO:0003725|GO:0071803|GO:0048471|GO:0005886|GO:0005634|GO:0072562|GO:0030175|GO:0005829|GO:0031143|GO:0071944|GO:0016323|GO:0016324|GO:0005737|GO:0051286|GO:0042098|GO:0061028|GO:0043209|GO:0022612|GO:…	moesin
A_55_P2797167	0.0383842	up	1.39682	0.482148	1.39682	Ndrg1	Mus musculus N-myc downstream regulated gene 1 (Ndrg1), mRNA [NM_008681]	CACTGTATATGTCTCTCCAGGGCAGTTTTTTAATAAGATGTTTGTATTTATTTCCAGACC	GO:0008017|GO:0048471|GO:0045576|GO:0017137|GO:0005813|GO:0045296|GO:0008285|GO:0043015|GO:0005886|GO:0005874|GO:0005634|GO:0032287|GO:0090232|GO:0005829|GO:0007165|GO:0005737|GO:0005913|GO:0016020|GO:0043209|GO:0042127|GO:0015630|GO:0005856|GO:0055038|GO:0070062	N-myc downstream regulated gene 1
A_52_P51078	0.0166777	up	1.399	0.484394	1.399	Ctsh	Mus musculus cathepsin H (Ctsh), transcript variant 1, mRNA [NM_007801]	ACCTAGAATCGTCTCTCTTTCCAGCTCTCTTCATGTACTGGGAGCTGTAATGGTTACCTT	GO:0030984|GO:0008284|GO:0004252|GO:0097208|GO:2001235|GO:0010813|GO:0010815|GO:0043621|GO:0070324|GO:0032403|GO:0005764|GO:0005615|GO:0043231|GO:0005829|GO:0031648|GO:0000932|GO:0051603|GO:0033619|GO:0006508|GO:0043129|GO:0032526|GO:0070371|GO:0030108|GO:0070062|GO:0043066|GO:0030335|GO:0001669|GO:0005930|GO:0008656|GO:0045766|GO:0001520|GO:0004197|GO:0010628|GO:0010952|GO:0016505|GO:0004175|GO:…	cathepsin H
A_51_P109508	0.0210393	up	1.4006	0.486045	1.4006	Havcr2	Mus musculus hepatitis A virus cellular receptor 2 (Havcr2), mRNA [NM_134250]	CTAACAAAATCCATTAGAGATAACAGCTCTCATGCAGAAGGGAAAACTAATCTCAAATGT	GO:0005515|GO:0032753|GO:0030054|GO:0032715|GO:0043032|GO:0050830|GO:0032712|GO:0032815|GO:0001819|GO:0002519|GO:0042130|GO:0070374|GO:0032689|GO:0032687|GO:0045824|GO:0070062|GO:0032729|GO:0030886|GO:0009986|GO:0060135|GO:0032720|GO:0032722|GO:2000521|GO:0002838|GO:0045089|GO:0045087|GO:2001189|GO:0034162|GO:0002376|GO:0071656|GO:1900426|GO:1900425|GO:0032732|GO:0046872|GO:0006954|GO:0002281|GO:…	hepatitis A virus cellular receptor 2
A_52_P42269	0.0485411	up	1.40532	0.490896	1.40532	Fgf10	Mus musculus fibroblast growth factor 10 (Fgf10), mRNA [NM_008002]	ACAGCAAATAGTGCAGACGTTGGATTCTTATTTCACTTTGCCATTTAGATTACTAAAGAG	GO:0005515|GO:0010468|GO:0010838|GO:0000132|GO:0005111|GO:0046579|GO:0001759|GO:0030878|GO:0005615|GO:0042693|GO:0031069|GO:0009880|GO:0031076|GO:0006935|GO:0030538|GO:0009887|GO:0045747|GO:0042472|GO:0048286|GO:0009986|GO:0031532|GO:0045740|GO:0030916|GO:0032781|GO:0042056|GO:0032925|GO:0046877|GO:0045931|GO:0008544|GO:0008543|GO:0042060|GO:0045596|GO:0045893|GO:0008083|GO:0030949|GO:0008284|GO:…	fibroblast growth factor 10
A_55_P2503970	0.00262325	up	1.40647	0.492082	1.40647	Elf4	Mus musculus E74-like factor 4 (ets domain transcription factor) (Elf4), mRNA [NM_019680]	AGCACCTAGCCACAGTGCCTGATACACAGTAGGTGCTCAATAAATGTTTATTGAAAGGCT	GO:0006355|GO:0003700|GO:0000981|GO:0005634|GO:0000978|GO:0001866|GO:0003677|GO:0030154|GO:0006351|GO:0043565|GO:0016604|GO:0001077|GO:0045944|GO:0045087|GO:0016605|GO:0001787|GO:0005654|GO:0045893	E74-like factor 4 (ets domain transcription factor)
A_55_P2113920	0.0150503	up	1.40842	0.49408	1.40842			CTCAAAAAGGAAACAGGCACCATGTGAGAATTATAAATTTTGGCTTCATTTTTGTTGCTG
A_51_P506755	0.00548372	up	1.41073	0.49644	1.41073	Tep1	Mus musculus telomerase associated protein 1 (Tep1), mRNA [NM_009351]	GACACACAAGGAAACTTGTATTTTCTATCTTGGGAATGAAGATGCAGTACTCAGGACAAA	GO:0008380|GO:0000781|GO:0005697|GO:0003720|GO:0005694|GO:0003723|GO:0005634|GO:0071013|GO:0005524|GO:0071011|GO:0016363|GO:0002039|GO:0005737|GO:0000166|GO:0030529|GO:0000722|GO:0005682|GO:0019899|GO:0007004|GO:0070034	telomerase associated protein 1
A_55_P2042823	0.00154786	up	1.41136	0.497085	1.41136	Sh3bp2	Mus musculus SH3-domain binding protein 2 (Sh3bp2), transcript variant 2, mRNA [NM_001145859]	GCCAGAGACCTTGGCACTATCTGATTTCATTGCACTTTATGTTAGAAAATAAAGTTTCTT	GO:0005515|GO:0017124|GO:0001784	SH3-domain binding protein 2
A_52_P996274	0.00280269	up	1.41225	0.498	1.41225	Gm10199	BB429249 RIKEN full-length enriched, adult male hippocampus Mus musculus cDNA clone C630026L07 3'. [BB429249]	CTCATTTGGTTGATAATCTGTCCTCTCTAGAATTTTTGTACACTGTTATATCAGTTCACC		predicted gene 10199
A_55_P2151986	0.00273319	up	1.42525	0.511218	1.42525	Gngt2	Mus musculus guanine nucleotide binding protein (G protein), gamma transducing activity polypeptide 2 (Gngt2), transcript variant 3, mRNA [NM_001284393]	GTGTACTGGGATACCTAAGGACCAATGTTTTCTTCCTCTTAGACACAAATAAAGATGCTG	GO:0007165|GO:0016020|GO:0007186|GO:0005886|GO:0005834|GO:0004871	guanine nucleotide binding protein (G protein), gamma transducing activity polypeptide 2
A_51_P262208	0.0257507	up	1.42768	0.513676	1.42768	Itgb2	Mus musculus integrin beta 2 (Itgb2), mRNA [NM_008404]	AAAGCTAGAGCATGAGTTATCATAATCAAGCAGATGTGACCCCCTCAGACCACGCCTCCT	GO:0006909|GO:0005515|GO:0005886|GO:0050730|GO:0034687|GO:0032403|GO:0046872|GO:0045429|GO:0031623|GO:0016337|GO:0051092|GO:0030101|GO:0031072|GO:0007159|GO:0004872|GO:0034113|GO:0007155|GO:0050839|GO:0070062|GO:0008305|GO:0046982|GO:0009986|GO:0019901|GO:0002523|GO:0030593|GO:0045766|GO:0043235|GO:0071404|GO:0030369|GO:0016020|GO:0007160|GO:0043542|GO:0007229|GO:0045123|GO:0043113|GO:0050798|GO:…	integrin beta 2
A_55_P2036567	0.0204161	up	1.42959	0.515597	1.42959	Vav1	Mus musculus vav 1 oncogene (Vav1), transcript variant 1, mRNA [NM_011691]	TGATTTTCTCCAGTCCTCCACGAAAGGTGGGGCTTGAGGCAACTGATTCTAATAAAGTGA	GO:0005515|GO:0006909|GO:0035023|GO:0007264|GO:0072593|GO:0030593|GO:0046872|GO:0043087|GO:0045785|GO:0043547|GO:0035556|GO:0005085|GO:0042110|GO:0006955|GO:0007186|GO:0030217|GO:0005911|GO:0007229|GO:0045954|GO:0001784|GO:0005089|GO:0030676	vav 1 oncogene
A_66_P111502	0.0082204	up	1.43242	0.518455	1.43242	Cyba	Mus musculus cytochrome b-245, alpha polypeptide (Cyba), transcript variant 2, mRNA [NM_001301284]	ACGTTTCACACAGTGGTATTTCGGCGCCTACTCTATCGCTGCAGGTGTGCTCATCTGTCT	GO:0045730|GO:0032755|GO:0005515|GO:0017124|GO:0005886|GO:1900426|GO:0030307|GO:0051279|GO:0006801|GO:0005634|GO:0050665|GO:0046872|GO:0030425|GO:0070257|GO:0005739|GO:0050766|GO:0005737|GO:0016324|GO:0006954|GO:0016175|GO:0043025|GO:0006810|GO:0034137|GO:0032930|GO:0033864|GO:0042554|GO:0001725|GO:0005794|GO:0046982|GO:0032760|GO:0071310|GO:0072593|GO:0009055|GO:0097038|GO:0048661|GO:0014895|GO:…	cytochrome b-245, alpha polypeptide
A_30_P01017482	0.0140603	up	1.43541	0.521463	1.43541		lincRNA:chr6:4841700-4847400 reverse strand	GGACTCCCTGGTGGTGTGTGAAGTGGACCCGGAGCTAAAGGAAACATTGAGGAAATTCCG
A_52_P267391	0.0482904	up	1.43554	0.521598	1.43554	Trim12a	Mus musculus tripartite motif-containing 12A (Trim12a), mRNA [NM_023835]	CATAGCTAAGGGCTGTCACTTACATCAGGTGGGTAAAGACCATGTTAAGGGAAGATTCCA	GO:0005622|GO:0008150|GO:0051607|GO:0005737|GO:0004842|GO:0045087|GO:0006914|GO:0008270|GO:0046872	tripartite motif-containing 12A
A_65_P12065	0.00449587	up	1.4415	0.527574	1.4415	Prkx	PREDICTED: Mus musculus protein kinase, X-linked (Prkx), transcript variant X1, mRNA [XM_006527909]	GTTGGTTATGTAATAGACATCATGACATCATTATCTGTGTGACTTAGAGAAAGTGAGCAC	GO:0005634|GO:2000696|GO:0030155|GO:0030154|GO:0005737|GO:0046777|GO:0000166|GO:0018105|GO:0016301|GO:0060993|GO:0030099|GO:0007155|GO:0030334|GO:0031589|GO:0007275|GO:0001525|GO:0060562|GO:0005524|GO:0016310|GO:0004672|GO:0004674|GO:0043542|GO:0001935|GO:0006468|GO:0004691|GO:0016740	protein kinase, X-linked
A_55_P2830788	0.0431387	up	1.45107	0.537115	1.45107	Il10ra	Mus musculus interleukin 10 receptor, alpha (Il10ra), transcript variant 1, mRNA [NM_008348]	TCAAATGGAACCACAAGTGTTGTGTGTTTTCATCCTAATAAAAAGTCAGGTGTTTTGTGG	GO:0019969|GO:0004920|GO:0016020|GO:0005886|GO:0050807|GO:0016021	interleukin 10 receptor, alpha
A_51_P346668	0.00768358	up	1.45319	0.539222	1.45319	Irf5	Mus musculus interferon regulatory factor 5 (Irf5), transcript variant 2, mRNA [NM_012057]	CAGAGTCGGGGTAACAAGAACATAGAAGAGAGGCCTGAGGTTTCATTTCCCCTAAACATT	GO:0005515|GO:0000975|GO:0006355|GO:0043065|GO:0003700|GO:0006357|GO:0019221|GO:0005634|GO:0003677|GO:0006351|GO:0043565|GO:0051607|GO:0005737|GO:0045944|GO:0045087|GO:0032494|GO:0032495|GO:0002376	interferon regulatory factor 5
A_55_P2087622	0.0495098	up	1.45416	0.540188	1.45416	Il4i1	Mus musculus interleukin 4 induced 1 (Il4i1), mRNA [NM_010215]	CTCTTCAGGGCAGACAGACCACCTACACTAATAGCCCACAATAAAGTTATTTTTGTTAAA	GO:0001716|GO:0009072|GO:0005764	interleukin 4 induced 1
A_51_P133792	0.0463835	up	1.4542	0.540222	1.4542	Prickle3	Mus musculus prickle planar cell polarity protein 3 (Prickle3), mRNA [NM_001290624]	CACTCCATCTTGTTTGTATTAGCGAAGCAATGTAATAGTTGTTAAAGAAACAGGCCTGGC	GO:0008150|GO:0008270|GO:0005575|GO:0046872	prickle planar cell polarity protein 3
A_55_P1979330	0.000287283	up	1.4664	0.55228	1.4664	Dapp1	Mus musculus dual adaptor for phosphotyrosine and 3-phosphoinositides 1 (Dapp1), transcript variant 1, mRNA [NM_011932]	ATGGTCAGCACAACTAAACTTCAGGACTTGCTACAAGCACAAGGAAACAGCAGTGCATCA	GO:0005737|GO:0016020|GO:0005886|GO:0043325|GO:0005547|GO:0035091|GO:0030165	dual adaptor for phosphotyrosine and 3-phosphoinositides 1
A_55_P2156016	0.0195283	up	1.46758	0.553439	1.46758	Recql4	Mus musculus RecQ protein-like 4 (Recql4), mRNA [NM_058214]	TGGCTGCAGGAAGGGGATAAGAAGATCCAAACTGCAGAATAAAAAGCATTCAGTAATTTT	GO:0008284|GO:0048705|GO:0005634|GO:0046872|GO:0045875|GO:0005737|GO:0000723|GO:0000166|GO:0000724|GO:0032357|GO:0032508|GO:0008026|GO:0043140|GO:0000781|GO:0005694|GO:0000405|GO:0004386|GO:0006310|GO:0003676|GO:0005524|GO:0003677|GO:0006260|GO:0000733|GO:0001501|GO:0009378|GO:0016020|GO:0016787|GO:0006284|GO:0043473|GO:0008270	RecQ protein-like 4
A_55_P2091676	0.00381034	up	1.47114	0.556935	1.47114	Fas	Mus musculus Fas (TNF receptor superfamily member 6) (Fas), transcript variant 1, mRNA [NM_007987]	GAAGACCTTCCATTGATGGACAGTTCTTTTCCTCTCTATATGGAAATGTATAATAGAAGA	GO:0005515|GO:0010468|GO:0005516|GO:0010467|GO:0019724|GO:0070230|GO:0031265|GO:0031264|GO:0097049|GO:0051402|GO:0048536|GO:0002020|GO:0005615|GO:0032403|GO:0042802|GO:0045619|GO:0043525|GO:0042127|GO:0043025|GO:0032496|GO:0051260|GO:0043029|GO:0010942|GO:0070062|GO:0071285|GO:0032464|GO:0009986|GO:0009636|GO:0051384|GO:0043280|GO:0005031|GO:0005887|GO:0007623|GO:0045121|GO:0009897|GO:0002377|GO:…	Fas (TNF receptor superfamily member 6)
A_55_P2806229	0.0125855	up	1.47216	0.557932	1.47216	Ncf2	Mus musculus neutrophil cytosolic factor 2 (Ncf2), mRNA [NM_010877]	ACCCAGTTTGGAAATGTGGCCTAACTTACCATTTCCCTATTAAAATTGAACCTGTCACAC	GO:0045730|GO:0042554|GO:0005515|GO:0006909|GO:0014070|GO:0001669|GO:0006801|GO:0005730|GO:0045777|GO:0008022|GO:0032870|GO:0005829|GO:0009749|GO:0048365|GO:0005737|GO:0043525|GO:0006742|GO:0016176|GO:0016020|GO:0016175|GO:0032496|GO:0043020	neutrophil cytosolic factor 2
A_55_P2482103	0.0010752	up	1.47645	0.562131	1.47645	Gngt2	Mus musculus guanine nucleotide binding protein (G protein), gamma transducing activity polypeptide 2 (Gngt2), transcript variant 3, mRNA [NM_001284393]	CCTAAGGACCAATGTTTTCTTCCTCTTAGACACAAATAAAGATGCTGAGAAAAAGCAAAA	GO:0007165|GO:0016020|GO:0007186|GO:0005886|GO:0005834|GO:0004871	guanine nucleotide binding protein (G protein), gamma transducing activity polypeptide 2
A_55_P2202539	0.0121044	up	1.47794	0.563592	1.47794	BC028789		GTGGAGCATCCCTTTTGAAAACTACAGAGTAATTCACAGTGATGTGATAAATTTGCAAAA		cDNA sequence BC028789
A_51_P405476	0.00218518	up	1.47893	0.564554	1.47893	Fcer1g	Mus musculus Fc receptor, IgE, high affinity I, gamma polypeptide (Fcer1g), mRNA [NM_010185]	AGGTCCCCATCTCCGTTAAAGACTTACTCACTGACATTTCTCTTCTTCCAGCCTCCTTTG	GO:0033026|GO:0032755|GO:0005515|GO:0001812|GO:0045576|GO:0016064|GO:0032733|GO:0005886|GO:0010543|GO:0002554|GO:0042803|GO:0031623|GO:0032998|GO:0019886|GO:0050766|GO:0019863|GO:0019864|GO:0051260|GO:0002283|GO:0001798|GO:0019767|GO:0042742|GO:0032765|GO:0032760|GO:0009986|GO:0030593|GO:0042590|GO:0072659|GO:0006911|GO:0001805|GO:0043306|GO:0071404|GO:0007165|GO:0016020|GO:0050778|GO:0005887|GO:…	Fc receptor, IgE, high affinity I, gamma polypeptide
A_51_P256202	0.00214277	up	1.47959	0.565199	1.47959	Ctsz	Mus musculus cathepsin Z (Ctsz), mRNA [NM_022325]	ACAGTGCTTGTGGACATGAGGACCAGAGTGTGGACTGCATCCCGAGAGGAGACGGTAAAG	GO:0032091|GO:2000179|GO:0009986|GO:0005783|GO:0031410|GO:0005615|GO:0005764|GO:0043231|GO:0030426|GO:0004197|GO:0060441|GO:0043525|GO:0016787|GO:0051603|GO:0004180|GO:0006508|GO:0010977|GO:0008233|GO:0010757|GO:0008234|GO:0070062	cathepsin Z
A_55_P2734922	0.0162428	up	1.4842	0.569684	1.4842	Siglech	Mus musculus sialic acid binding Ig-like lectin H (Siglech), transcript variant 2, mRNA [NM_001310738]	CAAAACATGGAATTTCTGTGAGGAAAGGATCTCTGTGCATGTGACAGACCTCACTCACAG	GO:0009986|GO:0038024|GO:0033691|GO:0006898	sialic acid binding Ig-like lectin H
A_66_P116120	0.017147	up	1.48498	0.570439	1.48498	Hcst	Mus musculus hematopoietic cell signal transducer (Hcst), mRNA [NM_011827]	TGGGTTTGGGGTGCGTGGGAACGCACTTCTTCAGGACAGGAATAAAGCGATTCAAATAAA	GO:0005515|GO:0016020|GO:0009986|GO:0050776|GO:0005102|GO:0014068|GO:0006468|GO:0016021|GO:0043548	hematopoietic cell signal transducer
A_55_P2165869	0.0477179	up	1.48514	0.570596	1.48514	Cebpb	Mus musculus CCAAT/enhancer binding protein (C/EBP), beta (Cebpb), transcript variant 1, mRNA [NM_001287738]	AGAGGCGTATGTATATTTTGAGAACCTTTTCCGTTTCGAGCATTAAAGTGAAGACATTTT	GO:0005515|GO:0060850|GO:0000790|GO:0032753|GO:0034976|GO:0003700|GO:0044212|GO:0003705|GO:0000981|GO:0045408|GO:0030154|GO:0042803|GO:0042130|GO:0043524|GO:0060644|GO:0032496|GO:0045444|GO:0042742|GO:0035035|GO:0000977|GO:0072574|GO:0046982|GO:0001892|GO:0000978|GO:0000979|GO:0035711|GO:0033598|GO:0070059|GO:0050873|GO:0071347|GO:0045600|GO:0005654|GO:0000779|GO:0002432|GO:0045893|GO:0045892|GO:…	CCAAT/enhancer binding protein (C/EBP), beta
A_51_P502661	0.0177768	up	1.48551	0.570954	1.48551	Vwa5a	Mus musculus von Willebrand factor A domain containing 5A (Vwa5a), transcript variant 1, mRNA [NM_172767]	AAAGAGGTGGATTTTCAGCACTGTTCACCATCCTTAAAACCTTTATTTGGAAAAACAAAG	GO:0008150|GO:0003674	von Willebrand factor A domain containing 5A
A_55_P1974577	0.00226365	up	1.48624	0.571664	1.48624	Nfam1	Mus musculus Nfat activating molecule with ITAM motif 1 (Nfam1), transcript variant 1, mRNA [NM_001271411]	TCCCTACAAAGCAGCTGGAGGAACCTGATAAAACATGCATTGTTTTGTCCCTTTCCCATG	GO:0050853|GO:0045577|GO:0005886|GO:0009986|GO:0001819|GO:0050861|GO:0035556|GO:0007165|GO:0051091|GO:0016020|GO:0030183|GO:0045121|GO:0016021|GO:0004888	Nfat activating molecule with ITAM motif 1
A_51_P392687	0.0292754	up	1.48745	0.572841	1.48745	Vim	Mus musculus vimentin (Vim), mRNA [NM_011701]	GCAGTTTTTCAGGAGCGCAAGATAGATTTGGAATAGAAAGAAGCTCAGCACTTAACAACT	GO:0005882|GO:0005515|GO:0003725|GO:0030424|GO:0043005|GO:0048471|GO:0005212|GO:0045109|GO:0005886|GO:0070307|GO:0045103|GO:0042995|GO:0060395|GO:0005829|GO:0042802|GO:0005737|GO:0097110|GO:0060020|GO:0045098|GO:1900147|GO:0005856|GO:0019900|GO:0051721|GO:0031252|GO:0070062|GO:0005777|GO:0019901|GO:0060252|GO:0008022|GO:0044297|GO:0010628|GO:0031012|GO:0005198|GO:0014002|GO:0005200|GO:0010977|GO:…	vimentin
A_51_P351860	0.00309627	up	1.49141	0.576672	1.49141	C1qb	Mus musculus complement component 1, q subcomponent, beta polypeptide (C1qb), mRNA [NM_009777]	ATTCTGGGGACTACGGGGCTACACAGAAAGTCGCCTTCTCTGCCCTGAGGACCATCAACA	GO:0048839|GO:0005581|GO:0045087|GO:0006958|GO:0072562|GO:0005576|GO:0005615|GO:0005602|GO:0042803|GO:0070062|GO:0002376	complement component 1, q subcomponent, beta polypeptide
A_51_P453111	0.00194947	up	1.49281	0.578033	1.49281	Hexb	Mus musculus hexosaminidase B (Hexb), mRNA [NM_010422]	TAGCTGCACAACCTCTCTATACTGGATACTGTAACTATGAGAATAAAATATAGAAGTGAC	GO:0048477|GO:0019915|GO:0007605|GO:0008360|GO:0042582|GO:0005764|GO:0005615|GO:0042803|GO:0004553|GO:0050905|GO:0007338|GO:0045944|GO:0016798|GO:0050885|GO:0007626|GO:0030203|GO:0070062|GO:0004563|GO:0008375|GO:0016231|GO:0009313|GO:0046982|GO:0006687|GO:0001669|GO:0005975|GO:0015929|GO:0042552|GO:0006689|GO:0006874|GO:0006044|GO:0008654|GO:0043615|GO:0031323|GO:0019953|GO:0001501|GO:0016787|GO:…	hexosaminidase B
A_51_P448664	0.0102431	up	1.49304	0.578255	1.49304	Tbxas1	Mus musculus thromboxane A synthase 1, platelet (Tbxas1), mRNA [NM_011539]	TTGTGTCACGCTGATATAGAAGGCACGTGGGAAAGAGGAAGCACTTTGTAATGGTAACAT	GO:0006629|GO:0006693|GO:0005506|GO:0005783|GO:0046872|GO:0004497|GO:0045907|GO:0030644|GO:0001516|GO:0016020|GO:0006631|GO:0016491|GO:0006633|GO:0016021|GO:0016705|GO:0016853|GO:0004796|GO:0055114|GO:0020037	thromboxane A synthase 1, platelet
A_55_P1979341	0.00666127	up	1.49487	0.580024	1.49487	Cyba	Mus musculus cytochrome b-245, alpha polypeptide (Cyba), transcript variant 1, mRNA [NM_007806]	TCGTGTGACCTTCAGTGGCTGTCTACAGCTCCTGCTTGAGTTTCTGTGGAGTTGTCCCCC	GO:0045730|GO:0032755|GO:0005515|GO:0017124|GO:0005886|GO:1900426|GO:0030307|GO:0051279|GO:0006801|GO:0005634|GO:0050665|GO:0046872|GO:0030425|GO:0070257|GO:0005739|GO:0050766|GO:0005737|GO:0016324|GO:0006954|GO:0016175|GO:0043025|GO:0006810|GO:0034137|GO:0032930|GO:0033864|GO:0042554|GO:0001725|GO:0005794|GO:0046982|GO:0032760|GO:0071310|GO:0072593|GO:0009055|GO:0097038|GO:0048661|GO:0014895|GO:…	cytochrome b-245, alpha polypeptide
A_52_P220275	0.0155	up	1.49556	0.580685	1.49556	Gpr34	Mus musculus G protein-coupled receptor 34 (Gpr34), mRNA [NM_011823]	GTCCAGTAATATTCGCAAAATCATGTGTCAACTTCTTTTTAGAAGGTTTCAAAGTGAAGC	GO:0007165|GO:0016020|GO:0007186|GO:0005886|GO:0045028|GO:0005887|GO:0004930|GO:0035589|GO:0016021|GO:0004871	G protein-coupled receptor 34
A_55_P2717089	0.00452536	up	1.49729	0.582351	1.49729	P2ry6	Mus musculus pyrimidinergic receptor P2Y, G-protein coupled, 6 (P2ry6), mRNA [NM_183168]	CACGTTCACATCCATTTGCCAAGACTTTTGCATAAGAGAGAAATAAATGTGTTTTTGTGG	GO:0030321|GO:0005886|GO:0004930|GO:0071380|GO:0014911|GO:0007165|GO:0016323|GO:0071407|GO:0045029|GO:0016324|GO:0019103|GO:0007186|GO:0016020|GO:0045028|GO:0004871|GO:0016021	pyrimidinergic receptor P2Y, G-protein coupled, 6
A_51_P181451	0.00600535	up	1.50026	0.585213	1.50026	C1qa	Mus musculus complement component 1, q subcomponent, alpha polypeptide (C1qa), mRNA [NM_007572]	CCGGCCAGCTTTCTCAGCCATTCGGCAGAACCCAATGACGCTTGGCAACGTGGTTATCTT	GO:0005515|GO:0005581|GO:0045087|GO:0006958|GO:0005576|GO:0005615|GO:0070062|GO:0002376	complement component 1, q subcomponent, alpha polypeptide
A_55_P1961943	0.00713755	up	1.50122	0.586131	1.50122	Cd68	Mus musculus CD68 antigen (Cd68), transcript variant 1, mRNA [NM_001291058]	GCCTCATCTCTTCACCATGCCACTGACTCAACAGTTACCTTCCTTCTCTGTCTTTAGGAA	GO:0016020|GO:0005886|GO:0071310|GO:0016021|GO:0005764|GO:0005768	CD68 antigen
A_51_P484020	0.00634404	up	1.50278	0.587635	1.50278	Cd300c2	Mus musculus CD300C molecule 2 (Cd300c2), mRNA [NM_134158]	TCCCTAAACACAGCTCCTCTGGTGGCTGAGGACAGCCAGTAAATACATATTTCTTGAGAA	GO:0005515|GO:0016020|GO:0005886|GO:0050715|GO:0016021|GO:0002376	CD300C molecule 2
A_51_P328613	0.00121698	up	1.50379	0.588599	1.50379	Fcgr3	FCGR3_MOUSE (P08508) Low affinity immunoglobulin gamma Fc region receptor III precursor (IgG Fc receptor III) (Fc-gamma RIII) (FcRIII), complete [TC1581981]	TTACAAGCAGGCCGGGATGTTTGGTTCTTCAATCACAACGACTTAGGATCACCAGTTCAA	GO:0001812|GO:0045576|GO:0001820|GO:0005886|GO:0009986|GO:0042535|GO:0030593|GO:0042590|GO:0006910|GO:0006911|GO:0001805|GO:0050766|GO:0016020|GO:0019864|GO:0050776|GO:0001798|GO:0016021|GO:0019770|GO:0001788|GO:0007166|GO:0009897|GO:0070062	Fc receptor, IgG, low affinity III
A_51_P364600	0.036993	up	1.50878	0.593381	1.50878	Fyb	Mus musculus FYN binding protein (Fyb), transcript variant 1, mRNA [NM_011815]	TGATGGTTGCATCTATGACAATGACTAGCACTCTGCTCTGTTCATTCCACTGTGCCTCTT	GO:0005515|GO:0007165|GO:0045576|GO:0006955|GO:0005737|GO:0030054|GO:0005886|GO:0005102|GO:0005634|GO:0015629|GO:0072659|GO:0032403	FYN binding protein
A_51_P121891	0.00510694	up	1.50896	0.593555	1.50896	Rac2	Mus musculus RAS-related C3 botulinum substrate 2 (Rac2), mRNA [NM_009008]	TCAGAAAAGCACAGAACAAATCTACTTCAGTAAATCTCTCATCTGCCCAGCCAAGTGAGG	GO:0008284|GO:0030036|GO:0007264|GO:0005884|GO:0010810|GO:0045453|GO:0003924|GO:0060753|GO:0060263|GO:0005635|GO:0005829|GO:0005622|GO:0019887|GO:0010592|GO:0005737|GO:0006935|GO:0000166|GO:0042129|GO:0007015|GO:0070062|GO:0043304|GO:0005525|GO:0030027|GO:0071593|GO:0007186|GO:0016020|GO:0030031|GO:0090023|GO:0005925	RAS-related C3 botulinum substrate 2
A_55_P2717169	0.0317371	up	1.51228	0.596721	1.51228	Hist1h2be	histone cluster 1, H2be [Source:MGI Symbol;Acc:MGI:2448380] [ENSMUST00000129312]	GTAGAAACACTGGGATCATTGCTGAGAATTTTCTAAAGTTGATGGATTTTCAAGACAAGA	GO:0050830|GO:0019731|GO:0006334|GO:0005654|GO:0005634|GO:0005615|GO:0003677|GO:0070062|GO:0005829|GO:0002227	histone cluster 1, H2be
A_55_P2088440	0.0326317	up	1.51519	0.599495	1.51519	Arrdc2	Mus musculus arrestin domain containing 2 (Arrdc2), mRNA [NM_027560]	TCCCCCACATCCCAGACCTGCCAGGGACTTGCCATTTCAATGGTCTGAAGAATTGTTCAC	GO:0008150|GO:0003674|GO:0005886|GO:0031410	arrestin domain containing 2
A_55_P2071466	0.00178358	up	1.51615	0.600417	1.51615	Ncf1	Mus musculus neutrophil cytosolic factor 1 (Ncf1), transcript variant 1, mRNA [NM_001286037]	TTTAAAAAGAGAGGATATGCCTCCATAAGATCTTGGTGATTAATGGGGGAGGGTCCAGCC	GO:0045730|GO:0005515|GO:0071800|GO:0017124|GO:0005886|GO:0050830|GO:0008283|GO:0050832|GO:0046330|GO:0002102|GO:0050665|GO:0006691|GO:0001878|GO:0030425|GO:0005829|GO:0008289|GO:0002679|GO:0001909|GO:0009617|GO:0005737|GO:0006954|GO:1900745|GO:0045986|GO:0016176|GO:0016175|GO:0006612|GO:0043025|GO:0071276|GO:0070947|GO:0042742|GO:0070946|GO:0042554|GO:0005791|GO:0005794|GO:0045741|GO:0043325|GO:…	neutrophil cytosolic factor 1
A_51_P319460	0.00016192	up	1.52496	0.608771	1.52496	Osmr	Mus musculus oncostatin M receptor (Osmr), transcript variant 1, mRNA [NM_011019]	ATTGCAGATGCTCTGTTTACATTTTCTTGTCAATGGACTTCTCACTGGAAACTTGCACCC	GO:0008284|GO:0004896|GO:0004924|GO:0038165|GO:0016324|GO:0019955|GO:0016020|GO:0019838|GO:0005887|GO:0005900|GO:0016021|GO:0034097|GO:0007166|GO:0009897	oncostatin M receptor
A_55_P2050932	0.0247835	up	1.52553	0.609313	1.52553	Tlr7	Mus musculus toll-like receptor 7 (Tlr7), transcript variant 1, mRNA [NM_001290755]	TCTCTCTCTCTGATACTGAACTGTACCAGAGTTCAATGAAATAAAAGCCCAGAGAACTTC	GO:0005515|GO:0003725|GO:0032755|GO:0042346|GO:0003727|GO:0005886|GO:0005783|GO:0032009|GO:0005764|GO:0032757|GO:0051607|GO:0005737|GO:0006955|GO:0006954|GO:0045078|GO:0002755|GO:0008144|GO:0001774|GO:0034154|GO:0007252|GO:0045416|GO:0031410|GO:0032722|GO:0002224|GO:0043235|GO:0007165|GO:0045359|GO:0035197|GO:0016020|GO:0045087|GO:0045356|GO:0001932|GO:0016021|GO:0005768|GO:0004888|GO:0002376	toll-like receptor 7
A_55_P2114938	0.0452089	up	1.52685	0.610554	1.52685	Irf9	Mus musculus interferon regulatory factor 9 (Irf9), transcript variant 1, mRNA [NM_001159417]	GTCATGGACCCTAAACCTTTAGAAATGTGAGCTCCAAATTAAATTTTGCCTTTTCTAAGT	GO:0005515|GO:0000975|GO:0006355|GO:0003700|GO:0045351|GO:0005634|GO:0001047|GO:0003677|GO:0006351|GO:0005829	interferon regulatory factor 9
A_52_P354823	0.00333631	up	1.53364	0.61696	1.53364	Irf8	Mus musculus interferon regulatory factor 8 (Irf8), transcript variant 2, mRNA [NM_008320]	AACAGACAGGGTCGACAGAGTGTGTGATACATGCAAACAGAATCCTTGGAGTGTGTGATA	GO:0005515|GO:0006909|GO:0003700|GO:0005634|GO:0032735|GO:0060261|GO:0009617|GO:0005737|GO:0006955|GO:0045944|GO:0030099|GO:0044130|GO:0042742|GO:0032729|GO:0000975|GO:0006355|GO:0000977|GO:0042832|GO:0000122|GO:0000978|GO:0003677|GO:0006351|GO:0001078|GO:0071222|GO:0071346|GO:0005654|GO:0045893	interferon regulatory factor 8
A_55_P2069306	0.00620158	up	1.53398	0.617281	1.53398	Ptpn18	Mus musculus protein tyrosine phosphatase, non-receptor type 18 (Ptpn18), mRNA [NM_011206]	CAGTGTGTTATGTATGAGTGGGACTTGTGGGCCTGATTCAAAATAAAAGTTTCTCAGGGC	GO:0005515|GO:0016791|GO:0005737|GO:0006470|GO:0016787|GO:0016311|GO:0005634|GO:0004721|GO:0004725|GO:0004726	protein tyrosine phosphatase, non-receptor type 18
A_52_P338956	0.0260027	up	1.53492	0.61816	1.53492	Aspg	Mus musculus asparaginase (Aspg), mRNA [NM_001081169]	CTGCTTCCCAGCCTTTCCGCACGACAATCTGAAGGTCTTTGTTGAGAAGAATGTCAATAA	GO:0016042|GO:0006629|GO:0006520|GO:0006530|GO:0016787|GO:0004622|GO:0004067|GO:0006528|GO:0003847|GO:0006644	asparaginase
A_51_P212491	0.0058469	up	1.5403	0.623215	1.5403	Pfkfb3	Mus musculus 6-phosphofructo-2-kinase/fructose-2,6-biphosphatase 3 (Pfkfb3), transcript variant 6, mRNA [NM_133232]	TGGCTTTAATTGTTCATTGGTTCGGGGCCTTTCAATGTGTGACTGATGACTTCTTCATGT	GO:0004331|GO:0005654|GO:0006003|GO:0003873	6-phosphofructo-2-kinase/fructose-2,6-biphosphatase 3
A_51_P102789	0.00126313	up	1.54099	0.623856	1.54099	C1qc	Mus musculus complement component 1, q subcomponent, C chain (C1qc), mRNA [NM_007574]	TCTGGGAACCACCTAATGGTATTATTCCTGTGGCCATTTATCAATACCTTATGAGACTAT	GO:0005581|GO:0045087|GO:0006958|GO:0030853|GO:0072562|GO:0005576|GO:0045650|GO:0005615|GO:0070062|GO:0002376	complement component 1, q subcomponent, C chain
A_52_P218058	0.010654	up	1.541	0.623865	1.541	Clec5a	Mus musculus C-type lectin domain family 5, member a (Clec5a), transcript variant 1, mRNA [NM_001038604]	TACCTTGGCTGTTATCTCAAGAAGGTACAAGCTGCATAAAGTATAGGAGAAAAGAGATGT	GO:0005515|GO:0043066|GO:0005886|GO:0009986|GO:0050715|GO:0002076|GO:0016020|GO:0001618|GO:0045087|GO:0030099|GO:0030246|GO:0016021|GO:0033033|GO:0002376	C-type lectin domain family 5, member a
A_51_P465350	0.000557698	up	1.5438	0.626488	1.5438	Ly86	Mus musculus lymphocyte antigen 86 (Ly86), mRNA [NM_010745]	CCTGAGTAGTCTTGAAGCCCTATTGTAGTACCTCTCCTTATGTAATTACGTTTCATCAAA	GO:0006954|GO:0045087|GO:0031666|GO:0005576|GO:0002376	lymphocyte antigen 86
A_55_P1971951	0.00186143	up	1.5457	0.628263	1.5457	Cd86	Mus musculus CD86 antigen (Cd86), mRNA [NM_019388]	CTGGCCAGTTACCAACATGTTCTGTACAGAGTGGATTTCAATAAAGTTTTCTTGAATTTT	GO:0005886|GO:0009986|GO:0005102|GO:0002224|GO:0043231|GO:0002250|GO:0042113|GO:0042104|GO:0051607|GO:0071222|GO:0016020|GO:0002668|GO:0042102|GO:0016021|GO:0034138|GO:0009897|GO:0070062|GO:0002376	CD86 antigen
A_52_P168567	0.0239865	up	1.54764	0.630073	1.54764	Cebpa	Mus musculus CCAAT/enhancer binding protein (C/EBP), alpha (Cebpa), transcript variant 1, mRNA [NM_007678]	TTTTGTTTTGGTTTTGCTCTGATTCTTGCCAAACTGAGACTCTTCACTAACGGCTGGGGG	GO:0005515|GO:0003700|GO:0044212|GO:0003705|GO:0019221|GO:0006360|GO:0032403|GO:0042803|GO:0043231|GO:0007219|GO:0042127|GO:0071356|GO:0035189|GO:0030099|GO:0045444|GO:0071285|GO:0048839|GO:0046982|GO:0003713|GO:0019904|GO:0001892|GO:0007275|GO:0000122|GO:0000978|GO:0045786|GO:0001889|GO:0043234|GO:0050872|GO:0050873|GO:0045600|GO:0005654|GO:0007005|GO:0045893|GO:0045892|GO:0001013|GO:0008134|GO:…	CCAAT/enhancer binding protein (C/EBP), alpha
A_51_P120470	0.0019989	up	1.55026	0.63251	1.55026	Cd68	Mus musculus CD68 antigen (Cd68), transcript variant 1, mRNA [NM_001291058]	TTGGGCCAAAGCTTCTGCTGTGGAAATGCAAGCATAGTTCTTTCTCCAGCTGTTCACCTT	GO:0016020|GO:0005886|GO:0071310|GO:0016021|GO:0005764|GO:0005768	CD68 antigen
A_51_P186476	0.00952589	up	1.55037	0.632609	1.55037	Slc11a1	Mus musculus solute carrier family 11 (proton-coupled divalent metal ion transporters), member 1 (Slc11a1), mRNA [NM_013612]	CCGGTTTCCAGTTTGGACAAGTGCTTTACCTCGGAATAATGACACCATTCTTATCACCAC	GO:0006909|GO:0005215|GO:0046915|GO:0001818|GO:0001819|GO:0070839|GO:0005764|GO:0042803|GO:0006879|GO:0007035|GO:0000165|GO:0070574|GO:0006810|GO:0030670|GO:0032496|GO:0048255|GO:0042742|GO:0032729|GO:0002369|GO:0009986|GO:0042832|GO:0060586|GO:0015707|GO:0042116|GO:0042060|GO:0009279|GO:0032632|GO:0010008|GO:0045730|GO:0043091|GO:0005886|GO:0048002|GO:0055072|GO:0032147|GO:0009617|GO:0050766|GO:…	solute carrier family 11 (proton-coupled divalent metal ion transporters), member 1
A_51_P270741	0.0003492	up	1.55269	0.634773	1.55269	Syngr1	Mus musculus synaptogyrin 1 (Syngr1), transcript variant 1b, mRNA [NM_009303]	CTATGGCTCACCATTGGCTAGCTCATGCAGCATCGCTTCCTTGGTTTATTCTTTGTGTTT	GO:0031594|GO:0030054|GO:0016020|GO:0043195|GO:0048169|GO:0045202|GO:0030672|GO:0016021|GO:0006605|GO:0048172|GO:0008021	synaptogyrin 1
A_55_P2798054	0.00292573	up	1.55455	0.636497	1.55455	Rhoh	Mus musculus ras homolog family member H (Rhoh), mRNA [NM_001081105]	GGGTTCAACCATATGTTTGTGGCGTTATTGTTACTCCTGAATTTAATTTGGTTGGAACTT	GO:0001772|GO:0005515|GO:0045576|GO:0005886|GO:0007264|GO:0019210|GO:0003924|GO:0005525|GO:0005622|GO:0005737|GO:0000166|GO:0016020|GO:0030217|GO:0043124	ras homolog family member H
A_55_P2066230	0.00402657	up	1.55471	0.636645	1.55471	Hck	Mus musculus hemopoietic cell kinase (Hck), transcript variant 1, mRNA [NM_001172117]	GCCTGGAATGACTGAATTCAATCTATAGCTGTGATTTAAGTGGAAACTGTTAGAATAGTA	GO:0005515|GO:0006909|GO:0008284|GO:0071801|GO:0030054|GO:0005886|GO:0050830|GO:0008360|GO:0005884|GO:2000251|GO:0005634|GO:0042995|GO:0006887|GO:0005764|GO:0030154|GO:0050764|GO:0051090|GO:0005737|GO:0046777|GO:0006954|GO:0000166|GO:0016301|GO:0042127|GO:0005856|GO:0038083|GO:0043066|GO:0005794|GO:0005102|GO:0018108|GO:0031410|GO:0005524|GO:0031234|GO:0016310|GO:0004672|GO:0016477|GO:0016020|GO:…	hemopoietic cell kinase
A_55_P1957922	0.0157332	up	1.55724	0.638987	1.55724	Arrdc2	Mus musculus arrestin domain containing 2 (Arrdc2), mRNA [NM_027560]	CCAGACCTGCCAGGGACTTGCCATTTCAATGGTCTGAAGAATTGTTCACTTTTATATATT	GO:0008150|GO:0003674|GO:0005886|GO:0031410	arrestin domain containing 2
A_55_P2804638	0.00027873	up	1.57216	0.652751	1.57216	Cd14	Mus musculus CD14 antigen (Cd14), mRNA [NM_009841]	GGAAGGGGGAAACTCATTCCTGAAAGTTGTCCATCTGTGTTCACAAATAAATATTTTTTA	GO:0034142|GO:0070891|GO:0005886|GO:0002237|GO:0050715|GO:0031225|GO:0005615|GO:0031362|GO:0045807|GO:0009617|GO:0006954|GO:0032481|GO:0071219|GO:0031663|GO:2000484|GO:0070062|GO:0071723|GO:0032729|GO:0046696|GO:0071726|GO:0005794|GO:0009986|GO:0032760|GO:0005576|GO:0006898|GO:0001530|GO:0071223|GO:0071222|GO:0016020|GO:0045087|GO:0034612|GO:0045121|GO:0071727|GO:0009897|GO:0002376	CD14 antigen
A_55_P2508653	0.017422	up	1.57285	0.653383	1.57285	Gm20743	Mus musculus predicted gene, 20743 (Gm20743), long non-coding RNA [NR_040303]	TTGCTGTCAAATTTCAGAGATGTAAAACTGTGGGAGTTTCTTCATAGAGCTGAGATTTAT		predicted gene, 20743
A_55_P1984243	0.00915662	up	1.57712	0.657288	1.57712	Naip2	Mus musculus NLR family, apoptosis inhibitory protein 2 (Naip2), transcript variant 1, mRNA [NM_010872]	TTCTAGTACATTTCACTCTAGACAGGCATGGTGCAATCCTAGTACTTAGGAGCCTGAGCA	GO:0004842|GO:0072557|GO:0090263|GO:0006915|GO:0071391|GO:0005634|GO:0005524|GO:0070269|GO:0046872|GO:0006954|GO:0000166|GO:0045087|GO:0043154|GO:0016045|GO:0042742|GO:0043027|GO:0070062|GO:0002376	NLR family, apoptosis inhibitory protein 2
A_55_P2006525	0.0314132	up	1.58488	0.664378	1.58488	Adamtsl4	Mus musculus ADAMTS-like 4 (Adamtsl4), transcript variant 1, mRNA [NM_001301705]	CCACTTCACACTGAAAATGATGCCCACCCCAGAAGTAATTTATTTTTTATTAAAGTTGGT	GO:0043065|GO:0030198|GO:0002064|GO:0005578|GO:0006915|GO:0008233|GO:0005576|GO:0005614|GO:0002020|GO:0005615	ADAMTS-like 4
A_55_P1960053	0.00175437	up	1.59086	0.669803	1.59086	Hvcn1	Mus musculus hydrogen voltage-gated channel 1 (Hvcn1), transcript variant 1, mRNA [NM_001042489]	AAAGGAACTGAAATCTAGAGAGAAATAACCTTTCATTCCAAGTAATAAACCTTTCCCACC	GO:0071294|GO:0005244|GO:0005886|GO:0055085|GO:0010043|GO:0071467|GO:0030171|GO:0016020|GO:0005887|GO:0006810|GO:0034765|GO:0016021|GO:0005216|GO:0009268|GO:0006811|GO:0015992	hydrogen voltage-gated channel 1
A_55_P2095133	0.0299089	up	1.59344	0.672143	1.59344	Synpo2	Mus musculus synaptopodin 2 (Synpo2), mRNA [NM_080451]	CTCTGTCCTCAAAGGCTGTATGTGAAAGATTTGGACTGAAAAATCCAAATGATATTAGTA	GO:0005515|GO:0001725|GO:0030018|GO:0030054|GO:0030335|GO:0003779|GO:0005634|GO:0015629|GO:0043231|GO:0005829|GO:0071889|GO:0051371|GO:0005737|GO:0051393|GO:0032233|GO:0031005|GO:2000298|GO:0000045|GO:0005925	synaptopodin 2
A_51_P423981	0.00367433	up	1.59458	0.673179	1.59458	Ctss	Mus musculus cathepsin S (Ctss), transcript variant 2, mRNA [NM_021281]	TTGCCTGCAATATCCAGAGGAACCAAGTGTGTCGTGATCAATGTGTAGTTACTGTACTAA	GO:0045453|GO:0048002|GO:0010447|GO:0005518|GO:2001259|GO:0005764|GO:0005615|GO:0043231|GO:0006955|GO:0016485|GO:0019882|GO:0051603|GO:0030574|GO:0006508|GO:0001968|GO:0034769|GO:0009986|GO:0043394|GO:0004197|GO:0016020|GO:0016787|GO:0043236|GO:0050729|GO:0008233|GO:0008234|GO:0051930	cathepsin S
A_66_P124326	0.00723187	up	1.59484	0.673411	1.59484	Ctsh	Mus musculus cathepsin H (Ctsh), transcript variant 1, mRNA [NM_007801]	GAAGATTTTTTGATGTATAAAAGTGGCGTCTACTCCAGTAAATCCTGTCATAAAACTCCA	GO:0030984|GO:0008284|GO:0004252|GO:0097208|GO:2001235|GO:0010813|GO:0010815|GO:0043621|GO:0070324|GO:0032403|GO:0005764|GO:0005615|GO:0043231|GO:0005829|GO:0031648|GO:0000932|GO:0051603|GO:0033619|GO:0006508|GO:0043129|GO:0032526|GO:0070371|GO:0030108|GO:0070062|GO:0043066|GO:0030335|GO:0001669|GO:0005930|GO:0008656|GO:0045766|GO:0001520|GO:0004197|GO:0010628|GO:0010952|GO:0016505|GO:0004175|GO:…	cathepsin H
A_51_P172853	0.000667633	up	1.60905	0.686211	1.60905	Cd14	Mus musculus CD14 antigen (Cd14), mRNA [NM_009841]	GGAGCTCCATCATCCCAAGCAGTGGCCTTGTCAGGAACTCTGGCTTTGCTCCTAGGAGAT	GO:0034142|GO:0070891|GO:0005886|GO:0002237|GO:0050715|GO:0031225|GO:0005615|GO:0031362|GO:0045807|GO:0009617|GO:0006954|GO:0032481|GO:0071219|GO:0031663|GO:2000484|GO:0070062|GO:0071723|GO:0032729|GO:0046696|GO:0071726|GO:0005794|GO:0009986|GO:0032760|GO:0005576|GO:0006898|GO:0001530|GO:0071223|GO:0071222|GO:0016020|GO:0045087|GO:0034612|GO:0045121|GO:0071727|GO:0009897|GO:0002376	CD14 antigen
A_55_P2943550	0.0350646	up	1.61143	0.688343	1.61143	St8sia6	Mus musculus ST8 alpha-N-acetyl-neuraminide alpha-2,8-sialyltransferase 6 (St8sia6), mRNA [NM_145838]	CCTAATTAGCTTTAAATAATCTCCTAGCAACATTGGTCACGTTTCAATCATGCTATTAGC	GO:0008373|GO:0009247|GO:0005794|GO:0009311|GO:0016757|GO:0016051|GO:0009100|GO:0006493|GO:0016020|GO:0001574|GO:0006486|GO:0016021|GO:0016740	ST8 alpha-N-acetyl-neuraminide alpha-2,8-sialyltransferase 6
A_52_P423587	0.0162196	up	1.6143	0.690907	1.6143	Cep126	Mus musculus centrosomal protein 126 (Cep126), mRNA [NM_001045524]	TGCCTGAAGATGAAATTCTGACTGCCATAAACAGCAAGCATCTACAGAAACCAAATCTGT	GO:0003674|GO:0005813|GO:0005737|GO:0060271|GO:0030496|GO:0031122|GO:0042995|GO:0007052|GO:0005856	centrosomal protein 126
A_52_P646832	0.0146065	up	1.62378	0.699353	1.62378	Samsn1	Mus musculus SAM domain, SH3 domain and nuclear localization signals, 1 (Samsn1), mRNA [NM_023380]	TGGAAGGTTTCCAAATGTACCCCAAAGTGCTAAGTGTTTCAGTCTGTACAATTGTTCATG	GO:0005737|GO:0050869|GO:0003723|GO:0050732|GO:0005634|GO:0001784|GO:0042995|GO:0002820|GO:0005829	SAM domain, SH3 domain and nuclear localization signals, 1
A_66_P112305	0.00292306	up	1.63147	0.706169	1.63147	Myo1f	Mus musculus myosin IF (Myo1f), mRNA [NM_053214]	CCTGGGAGCAAAGTGCTGTGCACTGCCCAGAGTTAGGAGACGTGGACAGTTAGACCTTTC	GO:0005516|GO:0030335|GO:0002446|GO:0050830|GO:0043312|GO:0003779|GO:0016459|GO:0005524|GO:0003674|GO:0003774|GO:0007162|GO:0031941|GO:0000166|GO:0032956|GO:0045088|GO:0030864	myosin IF
A_51_P129012	0.0159486	up	1.64823	0.720913	1.64823	B2m	Mus musculus beta-2 microglobulin (B2m), mRNA [NM_009735]	TTGAACCTGCTTAATTACAAATCCAGTTTCTAATATGCTATACAATTTATGCACGCAGAA	GO:0071281|GO:0005515|GO:0033216|GO:0002474|GO:0005886|GO:0002237|GO:0055072|GO:0005615|GO:0042802|GO:0005829|GO:0032092|GO:0042026|GO:0006955|GO:0019885|GO:1900122|GO:1900121|GO:0070062|GO:0071283|GO:0033077|GO:0005794|GO:0002481|GO:0042612|GO:0005576|GO:0002726|GO:0006968|GO:0016020|GO:0001916|GO:0048260|GO:0045646|GO:0010977|GO:0006826|GO:0005925|GO:0009897|GO:0002376	beta-2 microglobulin
A_65_P14603	0.00392836	up	1.65203	0.72424	1.65203	LOC108167440	PREDICTED: Mus musculus uncharacterized LOC108167440 (LOC108167440), transcript variant X4, misc_RNA [XR_001778181]	AATTTTAATTATGGTGCCTTAAGAGACCCACTAAACAAAAATGCCTCTATTGTAGACCAC		uncharacterized LOC108167440
A_55_P2066116	0.049604	up	1.67386	0.743179	1.67386	Bcl3	Mus musculus B cell leukemia/lymphoma 3 (Bcl3), mRNA [NM_033601]	GGAGGGCATTGATCACAGTGTAAATTATTAGGTTTGGGTCAGATTTCTTTTGTAATAAAC	GO:0005515|GO:0003700|GO:0005886|GO:0007249|GO:0042088|GO:0005634|GO:0048536|GO:0043231|GO:0005829|GO:0005737|GO:0032996|GO:0030198|GO:0045944|GO:0033257|GO:0002467|GO:0042742|GO:0000060|GO:0032729|GO:0043066|GO:0006355|GO:0045415|GO:0030330|GO:0002268|GO:0042536|GO:0042832|GO:0030496|GO:0045727|GO:0042981|GO:0009615|GO:0003677|GO:0046426|GO:0006351|GO:0006974|GO:0043234|GO:0042771|GO:0010225|GO:…	B cell leukemia/lymphoma 3
A_52_P52303	0.042262	up	1.69907	0.764742	1.69907	Gfap	Mus musculus glial fibrillary acidic protein (Gfap), transcript variant 1, mRNA [NM_001131020]	GGTTATATTAACAGAGCTAGCCTATGCTAAAGGTTAGGTTGTACTAATAGAGCTAGCCTA	GO:0005882|GO:0005515|GO:0045109|GO:0031102|GO:0045103|GO:0060291|GO:0042995|GO:0042802|GO:0005622|GO:0005737|GO:0030198|GO:0043209|GO:0060020|GO:0045111|GO:0019900|GO:0009611|GO:0051580|GO:0060252|GO:0044297|GO:0010625|GO:0005178|GO:0016020|GO:0014002|GO:0005198|GO:0010977|GO:0005200	glial fibrillary acidic protein
A_55_P2185605	0.00020458	up	1.71059	0.774493	1.71059	Cd48	Mus musculus CD48 antigen (Cd48), mRNA [NM_007649]	CCTGTGTGCCCAGTCCTTTACAAAGATTTCAAATCAACCTTTTAAAAACTGTGCATAATA	GO:0005515|GO:0045576|GO:0005886|GO:0031225|GO:0003823|GO:0002819|GO:0007165|GO:0043234|GO:0042110|GO:0016020|GO:0004872|GO:0045121|GO:0046658|GO:0009897|GO:0070062	CD48 antigen
A_51_P390538	0.00206494	up	1.76427	0.819074	1.76427	Mpeg1	Mus musculus macrophage expressed gene 1 (Mpeg1), mRNA [NM_010821]	AAGAGGGCTAATTGCACAACCTCTCCATCGAACCTGCCTCTTGAGCGTTAAAATGTTCTT	GO:0016020|GO:0016021	macrophage expressed gene 1
A_55_P1962937	0.00042724	up	1.78351	0.834721	1.78351	Trem2	Mus musculus triggering receptor expressed on myeloid cells 2 (Trem2), transcript variant 2, mRNA [NM_001272078]	ACAGCTGGATGGTTGTCTGTCAACTTCTGCACTTTGGACATTAAACATTCTCCACACACC	GO:0005515|GO:0005886|GO:0070891|GO:0050731|GO:0097028|GO:0043231|GO:0050850|GO:0070392|GO:0002588|GO:0097110|GO:0032497|GO:0032499|GO:0070374|GO:0031663|GO:0042834|GO:0005576|GO:0006911|GO:0001530|GO:0071223|GO:2000350|GO:0016020|GO:0045087|GO:0016021|GO:0071224|GO:0004888	triggering receptor expressed on myeloid cells 2
A_51_P296764	0.0215031	up	1.82484	0.86777	1.82484	Fcgr1	Mus musculus Fc receptor, IgG, high affinity I (Fcgr1), mRNA [NM_010186]	TCTGGTTTCACATCCTGTTTTATCTGTCAGTGGGAATAATGTTTTCGTTGAACACGGTTC	GO:0005886|GO:0042590|GO:0006910|GO:0006911|GO:0060100|GO:0001805|GO:0006898|GO:0009617|GO:0050766|GO:0031774|GO:0016020|GO:0019864|GO:0045087|GO:0050776|GO:0019884|GO:0045121|GO:0001798|GO:0016021|GO:0019770|GO:0042742|GO:0001788|GO:0007166|GO:0009897|GO:0002376	Fc receptor, IgG, high affinity I
A_55_P2044932	0.0133485	up	1.82813	0.870372	1.82813	Gpr84	Mus musculus G protein-coupled receptor 84 (Gpr84), mRNA [NM_030720]	GTCAACCCTGTGTGACCCAAGGAGTGTGGTTAATTATTAATAAAGACATTGCATCCCCCC	GO:0043235|GO:0007165|GO:0016020|GO:0007186|GO:0005886|GO:0005887|GO:0004930|GO:0007200|GO:0004966|GO:0007188|GO:0016021|GO:0004871	G protein-coupled receptor 84
A_51_P130095	0.0382013	up	1.84127	0.880701	1.84127	Fcgr2b	Mus musculus Fc receptor, IgG, low affinity IIb (Fcgr2b), transcript variant 1, mRNA [NM_001077189]	ACTTCTGTGAGTCCTGAAACCAACAGACACTACGAGATTGGTTCCCAATGGTTGACTGTA	GO:0005515|GO:0045576|GO:0001811|GO:0016064|GO:0005886|GO:0002862|GO:0032693|GO:0002434|GO:0032456|GO:0002865|GO:0050765|GO:0019886|GO:0009617|GO:0050766|GO:0005737|GO:0006955|GO:0043197|GO:0019865|GO:0019864|GO:0033030|GO:0002638|GO:0005856|GO:0071219|GO:0002924|GO:0009986|GO:0030889|GO:0021549|GO:0005576|GO:0006952|GO:0006911|GO:0044297|GO:0006898|GO:0016358|GO:0050777|GO:0016020|GO:0005887|GO:…	Fc receptor, IgG, low affinity IIb
A_55_P2129047	0.000347494	up	1.87028	0.903256	1.87028	Tlr7	Mus musculus toll-like receptor 7 (Tlr7), transcript variant 1, mRNA [NM_001290755]	CATAAATGAAGGTCTGAATTTTTCCTAACAGTTGTCATGGCTCAGATTGGTGGGAAATCA	GO:0005515|GO:0003725|GO:0032755|GO:0042346|GO:0003727|GO:0005886|GO:0005783|GO:0032009|GO:0005764|GO:0032757|GO:0051607|GO:0005737|GO:0006955|GO:0006954|GO:0045078|GO:0002755|GO:0008144|GO:0001774|GO:0034154|GO:0007252|GO:0045416|GO:0031410|GO:0032722|GO:0002224|GO:0043235|GO:0007165|GO:0045359|GO:0035197|GO:0016020|GO:0045087|GO:0045356|GO:0001932|GO:0016021|GO:0005768|GO:0004888|GO:0002376	toll-like receptor 7
A_51_P261517	0.000155293	up	1.94628	0.960717	1.94628	Tyrobp	Mus musculus TYRO protein tyrosine kinase binding protein (Tyrobp), mRNA [NM_011662]	GGACCCGGAAACAACACATTGCTGAGACTGAGTCGCCTTATCAGGAGCTTCAGGGTCAGA	GO:0005515|GO:0016020|GO:0009986|GO:0007229|GO:0002281|GO:2001204|GO:0005102|GO:0016021|GO:0002283|GO:0042802	TYRO protein tyrosine kinase binding protein
A_51_P428708	0.0159219	up	1.95771	0.969167	1.95771	C4b	Mus musculus complement component 4B (Chido blood group) (C4b), mRNA [NM_009780]	TCACTGGAGCGAAGGGTGGAGGACAAGGATGGCTACCGGATGAGGTTCGCCTGCTATTAT	GO:0044216|GO:0030424|GO:0016064|GO:0001848|GO:0001849|GO:0045202|GO:0072562|GO:0005576|GO:0005615|GO:0030425|GO:0006956|GO:0043025|GO:0030246|GO:0070062	complement component 4B (Chido blood group)
A_66_P117032	0.0222715	up	2.00566	1.00408	2.00566	C4b	Mus musculus complement component 4B (Chido blood group) (C4b), mRNA [NM_009780]	TTAGGACTCTGGCTCTCTGAGCTCAGCTCAGGGTTAGGGCCTCACTGGATTAGAGGCTCT	GO:0044216|GO:0030424|GO:0016064|GO:0001848|GO:0001849|GO:0045202|GO:0072562|GO:0005576|GO:0005615|GO:0030425|GO:0006956|GO:0043025|GO:0030246|GO:0070062	complement component 4B (Chido blood group)
A_55_P2157250	0.0063893	up	2.0115	1.00827	2.0115	Gfap	Mus musculus glial fibrillary acidic protein (Gfap), transcript variant 2, mRNA [NM_010277]	TTTGAGGAACTGAAACGTGTTGTGTTCAAGCAGCCTGGTGGCTAGTGCCTTCATATTAGA	GO:0005882|GO:0005515|GO:0045109|GO:0031102|GO:0045103|GO:0060291|GO:0042995|GO:0042802|GO:0005622|GO:0005737|GO:0030198|GO:0043209|GO:0060020|GO:0045111|GO:0019900|GO:0009611|GO:0051580|GO:0060252|GO:0044297|GO:0010625|GO:0005178|GO:0016020|GO:0014002|GO:0005198|GO:0010977|GO:0005200	glial fibrillary acidic protein
A_52_P238027	0.0022734	up	2.13835	1.0965	2.13835	Lyz2	lysozyme 2 [Source:MGI Symbol;Acc:MGI:96897] [ENSMUST00000092163]	CTTAAGTTCCTTCATTCACACTAACTCTGAGACAGATGAGCCTGTATCAGCAAATAACCA	GO:0048237|GO:0005795|GO:0050830|GO:0003796|GO:0005576|GO:0003824|GO:0005615|GO:0042802|GO:0050829|GO:0005902|GO:0000137|GO:0005737|GO:0016787|GO:0016798|GO:0016998|GO:0019835|GO:0008152|GO:0005788|GO:0030141|GO:0030140|GO:0042742|GO:0070062	lysozyme 2
A_55_P2181738	0.00157862	up	2.1887	1.13007	2.1887	Lyz1	Mus musculus lysozyme 1 (Lyz1), mRNA [NM_013590]	CCAATAACCACAGGAGCAAATCTAATCTCACAGTGAAAAAGTACAAATGGCATTAAATGA	GO:0048237|GO:0005795|GO:0050830|GO:0003796|GO:0005576|GO:0003824|GO:0005615|GO:0042802|GO:0050829|GO:0005902|GO:0000137|GO:0005737|GO:0016787|GO:0016798|GO:0016998|GO:0019835|GO:0008152|GO:0005788|GO:0030141|GO:0030140|GO:0042742|GO:0070062	lysozyme 1
A_51_P118237	0.0211014	up	2.21573	1.14778	2.21573	Sgk1	Mus musculus serum/glucocorticoid regulated kinase 1 (Sgk1), transcript variant 6, mRNA [NM_011361]	CAGTTGTCAGTCAAAGCCGTTGGTGTTTTCATTGTTTAAAATGTCACCTATAAAACGGGC	GO:0005515|GO:0043005|GO:0048471|GO:0005886|GO:0030307|GO:0005783|GO:0006883|GO:0005634|GO:0005829|GO:0035556|GO:0032880|GO:0005739|GO:0005737|GO:0018105|GO:0000166|GO:0010765|GO:0016301|GO:0051726|GO:0043402|GO:0007019|GO:0031115|GO:0048037|GO:0043066|GO:0032869|GO:0007616|GO:0048156|GO:0006915|GO:0043423|GO:0005524|GO:0006974|GO:0016310|GO:0004672|GO:0016020|GO:0016607|GO:0004674|GO:0050775|GO:…	serum/glucocorticoid regulated kinase 1
A_55_P1978424	0.000164846	up	2.26722	1.18092	2.26722	Bcl2a1d	Mus musculus B cell leukemia/lymphoma 2 related protein A1d (Bcl2a1d), mRNA [NM_007536]	CACTTGGCATTTCCATTTACAAACATGAAACTTGTCTTTCCAGAGTTGCAGATATTTTGT	GO:0050852|GO:0051400|GO:0043065|GO:0008630|GO:0046982|GO:0001836|GO:0005741|GO:0042803|GO:0097192|GO:0008053|GO:0030217|GO:0043154|GO:0043027|GO:0015267	B cell leukemia/lymphoma 2 related protein A1d
A_55_P2015687	0.0356984	up	2.41063	1.26941	2.41063	Phf11d	Mus musculus PHD finger protein 11D (Phf11d), mRNA [NM_199015]	CCATGGGTTTATGCTCACTATCATATCACATTGCCAATATTTAGCACACTTAATAAATGC	GO:0008150|GO:0003674|GO:0031965|GO:0006355|GO:0005654|GO:0005634|GO:0046872|GO:0006351	PHD finger protein 11D
A_51_P151126	0.000193037	up	2.49125	1.31687	2.49125	Cd52	Mus musculus CD52 antigen (Cd52), mRNA [NM_013706]	GGGAAGGGTTGATAGCAGATATCCAAGGAGGCTAAAGTTGACAGCCAATGGCCGGAATGG	GO:0016020|GO:0005886|GO:0097225|GO:0031225	CD52 antigen
A_51_P483280	0.000153836	up	2.56352	1.35813	2.56352	Prnp	Mus musculus prion protein (Prnp), transcript variant 1, mRNA [NM_011170]	TTGCTTTTTACCCCAGCAGACATAAACTGCGATAGCTTCAGCTTGCACTGTGGATTTTCT	GO:0008017|GO:0005515|GO:0035584|GO:0050730|GO:0050731|GO:0031225|GO:0002020|GO:0042802|GO:0043231|GO:0006878|GO:0043525|GO:0007611|GO:0051260|GO:0010942|GO:0006979|GO:0032689|GO:0005521|GO:0070062|GO:0031965|GO:0005794|GO:0009986|GO:0005507|GO:0090314|GO:0014069|GO:0070885|GO:0043086|GO:0044325|GO:0006139|GO:0045121|GO:0046688|GO:0046686|GO:0071280|GO:0043008|GO:0005886|GO:0005783|GO:0061098|GO:…	prion protein
A_55_P2745508	0.0453053	up	2.79648	1.48361	2.79648		immunoglobulin heavy constant mu [Source:MGI Symbol;Acc:MGI:96448] [ENSMUST00000103426]	CAGTTGCTCTGTGTATGCAAACTAACCATGTCAGAGTGAGATGTTGCATTTTATAAAAAT
A_51_P460954	0.000153836	up	2.91035	1.54119	2.91035	Ccl6	Mus musculus chemokine (C-C motif) ligand 6 (Ccl6), mRNA [NM_009139]	AATGTGTCTGGTTCTGATACAAGCTTAAGCCGGGTAATATCTAGCTGAGATGAAATCAAT	GO:0008009|GO:0070098|GO:0048020|GO:0030593|GO:0005576|GO:0005125|GO:0005615|GO:0002548|GO:0043547|GO:0006955|GO:0006954|GO:0071346|GO:0006935|GO:0007186|GO:0060326|GO:0071356|GO:0071347|GO:0048247|GO:0070374	chemokine (C-C motif) ligand 6
