# Supplementary material for: Sex- and region-specific cortical and hippocampal whole genome transcriptome profiles from control and APP/PS1 Alzheimer’s disease mice
Source: PLoS One. 2024 Feb 7;19(2):e0296959. doi: 10.1371/journal.pone.0296959 (PMC10849391; doi:10.1371/journal.pone.0296959)
Supplement: S1 File — S1 Fig: Genotyping of APP/PS1 AD mice and WT control animals. S2 Fig: 3D image of the murine brain including the RS cortex and hippocampus (BROIs) used for transcriptome analysis in our study. S3 Fig: PCA of transcriptomes from the RS cortex and hippocampus of WT controls and APP/PS1 AD mice of both sexes. S4 Fig: Hierarchical clustering of transcriptome data from the RS cortex and hippocampus of WT control and APP/PS1 AD mice of both sexes. S5 Fig: Bar diagrams of the top 30 candidates of DEGs with highest significant FCs (FC > 1.5 and FC < -1.5, p < 0.05). S6 Fig: Pathway analysis of intersectional and signature gene sets in APP/PS1 subgroups. S7 Fig: Comparative qPCR analysis of selected gene transcript levels from the hippocampus of female and male APP/PS1 AD with 5XFAD mice. S1 Table: PCR reaction set-up using PCR Mastermix and genomic DNA. S2 Table: Materials used for one-color microarray-based gene expression data collection. S3 Table: Software used for one-color microarray-based gene expression data collection. S4 Table: Details on genes, forward and reverse primer sequences and annealing temperatures relevant for qPCR experimentation. S5 Table: Characteristics of DEGs in the RS cortex of female APP/PS1 AD mice. S6 Table: Characteristics of DEGs in the hippocampus of female APP/PS1 AD mice. S7 Table: Characteristics of DEGs in the RS cortex of male APP/PS1 AD mice. S8 Table: Characteristics of DEGs in the hippocampus of male APP/PS1 AD mice. S9 Table: Venn analysis of DEGs in the RS cortex and hippocampus of female APP/PS1 AD mice. S10 Table: Venn analysis of DEGs genes in the RS cortex and hippocampus of male APP/PS1 AD mice. S11 Table: Venn analysis of DEGs in the RS cortex of male and female APP/PS1 AD mice. S12 Table: Venn analysis of DEGs in the hippocampus of male and female APP/PS1 AD mice. S13 Table: Differentially regulated l(i)ncRNAs in APP/PS1 AD vs. WT mice. S14 Table: qPCR-based FC analysis of selected genes in the hippocampus of APP/PS1 AD vs. [file pone.0296959.s001.zip › Supplementary Files_R1/Supplementary Table 9A_Venn_TG vs WT_Cx+Hip_females_FC 1.5 up.xlsx]

## Sheet: all upre. genes
Symbols of genes which are significantly upregulated (FC ≥ 1.5, p≤0.05) in Females TG Hip vs Females WT Hip	Symbols of genes which are significantly upregulated (FC ≥ 1.5, p≤0.05) in Females TG Cx vs Females WT Cx
Il4i1	Il4i1
Arhgap9	Arhgap9
Fam46c	Fam46c
Prss23
Naip2	Naip2
Cd14	Cd14
Tlr7	Tlr7
Ptpn6	Ptpn6
Ctsh
Slc38a5
C1qa	C1qa
Ifitm3
Bcl2a1d	Bcl2a1d
Laptm5	Laptm5
Trem2	Trem2
LOC108167440	LOC108167440
Ctsz	Ctsz
Cyba	Cyba
C4b	C4b
Ly86	Ly86
Bcl3	Bcl3
Igf1	Igf1
Prnp	Prnp
Gngt2	Gngt2
Ccl6	Ccl6
Gpr84	Gpr84
Icam1
Myo1f	Myo1f
Hcls1	Hcls1
Osmr
Lyz1	Lyz1
Dclk1
Samsn1	Samsn1
Uba7	Uba7
Slc11a1	Slc11a1
Rab7b	Rab7b
5730416F02Rik	5730416F02Rik
Tyrobp	Tyrobp
Gfap	Gfap
Rfx3
Tubb6
Slfn5
C1qb	C1qb
Fyb
P2ry6	P2ry6
Flnc
Irf8	Irf8
Cd52	Cd52
Apobec1
Lsp1
Syngr1	Syngr1
Hcst	Hcst
Myo1g
Itgb2	Itgb2
C1qc	C1qc
Tbxas1	Tbxas1
Vim
Hvcn1	Hvcn1
5830408C22Rik
Tnni2	Tnni2
Fcer1g	Fcer1g
Aspg
Capg	Capg
Lyz2	Lyz2
Ptgr1
Psmb8	Psmb8
Cd68	Cd68
Sp110	Sp110
Krt85
Cd48	Cd48
Mpeg1	Mpeg1
Ptprc	Ptprc
Lcp1	Lcp1
Pla2g4a
Siglech	Siglech
Rab32
Slamf9	Slamf9
	Gusb
	Slc14a1
	Mir142hg
	Cyth4
	Gpr34
	Plek
	Ctss
	Cd300c2
	Ccl9
	Aif1
	Fcgr1
	Psmb9
	Rac2
	Lair1
	Ncf2
	Hk3
	Csf2rb
	Tlr12
	Lag3
	Phf11d
	Adora3
	Apbb1ip
	Ctsd
	Pycard
	Fcgr3
	Vav1
	Oas1a
	Ifi27l2a
	Hexb
	Fcgr2b
	Ncf4
	Fcrls
	Lgals3bp
	Irf5
	Havcr2
	Mlxipl

## Sheet: upreg. genes in both groups
Symbols of genes which are significantly upregulated (FC ≥ 1.5, p≤0.05) in Females TG Hip vs Females WT Hip and Females TG Cx vs Females WT Cx
Il4i1
Arhgap9
Fam46c
Naip2
Cd14
Tlr7
Ptpn6
C1qa
Bcl2a1d
Laptm5
Trem2
LOC108167440
Ctsz
Cyba
C4b
Ly86
Bcl3
Igf1
Prnp
Gngt2
Ccl6
Gpr84
Myo1f
Hcls1
Lyz1
Samsn1
Uba7
Slc11a1
Rab7b
5730416F02Rik
Tyrobp
Gfap
C1qb
P2ry6
Irf8
Cd52
Syngr1
Hcst
Itgb2
C1qc
Tbxas1
Hvcn1
Tnni2
Fcer1g
Capg
Lyz2
Psmb8
Cd68
Sp110
Cd48
Mpeg1
Ptprc
Lcp1
Siglech
Slamf9

## Sheet: upreg. genes orange
Symbols of genes which are significantly upregulated (FC ≥ 1.5, p≤0.05) only in Females TG Hip vs Females WT Hip
Prss23
Ctsh
Slc38a5
Ifitm3
Icam1
Osmr
Dclk1
Rfx3
Tubb6
Slfn5
Fyb
Flnc
Apobec1
Lsp1
Myo1g
Vim
5830408C22Rik
Aspg
Ptgr1
Krt85
Pla2g4a
Rab32

## Sheet: upreg. genes blue
Symbols of genes which are significantly upregulated (FC ≥ 1.5, p≤0.05) only in Females TG Cx vs Females WT Cx
Gusb
Slc14a1
Mir142hg
Cyth4
Gpr34
Plek
Ctss
Cd300c2
Ccl9
Aif1
Fcgr1
Psmb9
Rac2
Lair1
Ncf2
Hk3
Csf2rb
Tlr12
Lag3
Phf11d
Adora3
Apbb1ip
Ctsd
Pycard
Fcgr3
Vav1
Oas1a
Ifi27l2a
Hexb
Fcgr2b
Ncf4
Fcrls
Lgals3bp
Irf5
Havcr2
Mlxipl
